# Supplementary material for: A Bayesian Noisy Logic Model for Inference of Transcription Factor Activity from Single Cell and Bulk Transcriptomic Data
Source: bioRxiv. 2023 May 5:2023.05.03.539308. Preprint. [Version 1] doi: 10.1101/2023.05.03.539308 (PMC10187261; doi:10.1101/2023.05.03.539308)
Supplement: Supplement 2 [file media-2.xlsx]

## Sheet: celllines_markers
p_val	avg_log2FC	pct.1	pct.2	p_val_adj	cluster	gene
1.63339e-89	3.23742	0.974	0.05	2.88032e-85	iHPF_A	BEX1
2.15724e-78	3.13279	0.969	0.161	3.80408e-74	iHPF_A	EREG
5.7509e-72	1.96484	1	0.622	1.01411e-67	iHPF_A	MYEOV
6.00986e-72	1.71848	0.99	0.401	1.05978e-67	iHPF_A	SIN3A
1.14782e-69	1.04968	1	1	2.02407e-65	iHPF_A	POLR2L
8.46112e-68	1.92833	1	1	1.49203e-63	iHPF_A	MT1E
2.55194e-65	2.05447	0.995	0.435	4.50009e-61	iHPF_A	WNT5A
1.09241e-64	1.29933	0.785	0.043	1.92636e-60	iHPF_A	FUCA1
1.18147e-62	5.02859	0.867	0.157	2.0834e-58	iHPF_A	IGFBP5
2.65841e-60	0.914	1	1	4.68785e-56	iHPF_A	MT2A
7.54913e-60	0.75997	1	1	1.33121e-55	iHPF_A	ATP5F1E
3.4238e-59	0.905658	1	1	6.03753e-55	iHPF_A	TOMM7
8.39587e-59	1.80416	1	0.89	1.48053e-54	iHPF_A	TGM2
9.47145e-59	1.09024	1	0.98	1.6702e-54	iHPF_A	SRGN
6.0917e-57	1.0855	1	0.977	1.07421e-52	iHPF_A	CTSZ
7.93315e-57	1.44768	1	0.676	1.39893e-52	iHPF_A	ITGA3
8.47364e-57	1.713	1	0.946	1.49424e-52	iHPF_A	LMO7
1.06974e-56	-0.789365	1	1	1.88638e-52	iHPF_A	MT-ND2
1.34109e-56	1.30331	1	0.913	2.36488e-52	iHPF_A	ALCAM
1.35271e-56	1.09306	1	0.987	2.38538e-52	iHPF_A	RAI14
3.30359e-56	0.892272	1	1	5.82556e-52	iHPF_A	ATOX1
1.21284e-55	0.934554	1	0.997	2.13872e-51	iHPF_A	EVA1B
1.98768e-55	1.53448	0.703	0.037	3.50508e-51	iHPF_A	ADAMTS5
9.64567e-55	1.31029	1	0.98	1.70092e-50	iHPF_A	CYBA
1.04102e-54	0.990311	1	1	1.83573e-50	iHPF_A	ATP6V0E1
1.32479e-54	1.40784	0.887	0.197	2.33614e-50	iHPF_A	PRICKLE1
2.37434e-53	0.730514	1	1	4.18692e-49	iHPF_A	GUK1
1.05634e-51	-0.624995	1	1	1.86275e-47	iHPF_A	MT-ND1
4.76114e-51	1.26557	1	0.983	8.39579e-47	iHPF_A	CAMK2N1
5.64496e-50	0.696168	1	1	9.95432e-46	iHPF_A	GNAS
8.74339e-50	1.07166	1	0.977	1.54181e-45	iHPF_A	RTL8C
9.45132e-50	1.67955	0.99	0.769	1.66665e-45	iHPF_A	HMGA2
2.16955e-49	-1.48016	0.728	0.983	3.82579e-45	iHPF_A	PCOLCE
2.87402e-49	-1.54738	0.354	0.93	5.06805e-45	iHPF_A	NID1
1.38947e-48	1.11905	0.985	0.666	2.45019e-44	iHPF_A	BID
2.86926e-48	1.30633	0.995	0.706	5.05965e-44	iHPF_A	COPZ2
1.9535e-47	-1.80909	0.872	1	3.4448e-43	iHPF_A	COL3A1
2.2948e-47	0.765835	1	1	4.04666e-43	iHPF_A	BRI3
1.06546e-46	1.22638	0.995	0.789	1.87884e-42	iHPF_A	WNT5B
1.09689e-46	0.95283	0.744	0.107	1.93426e-42	iHPF_A	NCAM2
3.0671e-46	-2.86197	0.579	0.963	5.40853e-42	iHPF_A	PTX3
3.11282e-46	1.29791	1	0.903	5.48914e-42	iHPF_A	SMURF2
6.22474e-46	0.893906	1	1	1.09767e-41	iHPF_A	GABARAP
9.95197e-46	-1.72375	0.379	0.916	1.75493e-41	iHPF_A	NES
1.81251e-45	-1.46437	0.067	0.732	3.19619e-41	iHPF_A	PRRX1
2.40837e-45	1.51733	1	0.803	4.24691e-41	iHPF_A	SERINC2
7.39647e-45	0.921886	1	0.957	1.30429e-40	iHPF_A	C1orf122
1.1322e-44	0.757758	1	0.983	1.99652e-40	iHPF_A	COPS9
2.72203e-44	0.951717	0.995	0.689	4.80003e-40	iHPF_A	BCAS4
3.68489e-44	1.1435	0.995	0.873	6.49793e-40	iHPF_A	GLIPR1
4.08718e-44	0.988225	0.995	0.957	7.20733e-40	iHPF_A	LEPROT
6.06615e-44	-1.04065	0.979	1	1.0697e-39	iHPF_A	FDPS
6.73925e-44	-2.36215	0.01	0.669	1.1884e-39	iHPF_A	THY1
1.03309e-43	0.954458	0.99	0.9	1.82175e-39	iHPF_A	C4orf48
1.47752e-43	2.25872	0.774	0.197	2.60546e-39	iHPF_A	GREM1
2.0556e-43	0.734126	1	0.997	3.62485e-39	iHPF_A	ATP6V1F
4.86169e-43	-1.13064	0.969	1	8.57311e-39	iHPF_A	SERPINH1
6.6123e-43	-1.15768	0.687	0.987	1.16601e-38	iHPF_A	EBP
6.61379e-43	1.23014	1	0.987	1.16628e-38	iHPF_A	TPM1
7.4978e-43	1.2203	0.995	0.649	1.32216e-38	iHPF_A	MXD4
8.07987e-43	1.17407	0.99	0.873	1.42481e-38	iHPF_A	PXDN
1.49996e-42	-1.23281	0.908	1	2.64502e-38	iHPF_A	CTSL
1.8638e-42	-1.42401	0.995	1	3.28662e-38	iHPF_A	H2AFZ
2.20506e-42	-1.53578	0.179	0.776	3.8884e-38	iHPF_A	PDLIM3
2.3051e-42	0.903516	1	0.967	4.06481e-38	iHPF_A	PAK2
4.43694e-42	1.26364	0.928	0.552	7.8241e-38	iHPF_A	SYNJ2
5.24625e-42	0.981893	0.513	0.003	9.25124e-38	iHPF_A	PLAC8
5.56209e-42	-1.13514	1	1	9.80818e-38	iHPF_A	PTMA
8.39488e-42	0.619402	1	1	1.48035e-37	iHPF_A	ATP5MD
8.40173e-42	0.828699	1	0.987	1.48156e-37	iHPF_A	PDLIM2
9.72944e-42	1.19759	0.995	0.86	1.71569e-37	iHPF_A	CRIM1
1.78897e-41	-1.03696	0.846	0.983	3.15468e-37	iHPF_A	FADS2
2.38129e-41	0.72739	1	1	4.19917e-37	iHPF_A	UQCR11
2.75543e-41	0.64458	1	1	4.85893e-37	iHPF_A	SH3BGRL3
4.21625e-41	-1.13801	0.241	0.839	7.43493e-37	iHPF_A	RGS17
4.27261e-41	0.798937	1	1	7.53431e-37	iHPF_A	COMMD6
5.76464e-41	0.648396	1	1	1.01654e-36	iHPF_A	CD151
6.66954e-41	-1.23148	0.61	0.977	1.17611e-36	iHPF_A	CD9
2.16104e-40	0.906427	1	0.967	3.81079e-36	iHPF_A	QSOX1
4.25523e-40	-0.899353	1	1	7.50367e-36	iHPF_A	S100A10
5.70576e-40	0.864314	0.974	0.883	1.00615e-35	iHPF_A	ATP5ME
1.34311e-39	1.66324	0.759	0.224	2.36845e-35	iHPF_A	IFI6
2.15167e-39	-1.28927	0.01	0.619	3.79426e-35	iHPF_A	LDOC1
2.96959e-39	1.09789	0.882	0.288	5.23657e-35	iHPF_A	GDF6
3.28938e-39	-1.99709	0.246	0.796	5.8005e-35	iHPF_A	TYMS
5.72709e-39	-1.31714	0.123	0.719	1.00992e-34	iHPF_A	SERPINF1
6.33252e-39	-1.24043	0.769	0.983	1.11668e-34	iHPF_A	INSIG1
8.90129e-39	-1.89541	0.041	0.632	1.56965e-34	iHPF_A	CYGB
1.93392e-38	0.696192	0.472	0.003	3.41028e-34	iHPF_A	LIMCH1
2.39977e-38	1.08139	0.985	0.766	4.23175e-34	iHPF_A	LACTB
2.59654e-37	0.944858	0.733	0.194	4.57874e-33	iHPF_A	FAM167A
2.82631e-37	0.988349	1	0.963	4.98392e-33	iHPF_A	HERC4
4.54896e-37	-1.63978	0.338	0.819	8.02164e-33	iHPF_A	HGF
5.06097e-37	1.00769	0.564	0.06	8.92451e-33	iHPF_A	PLCB4
9.28128e-37	0.708165	1	0.993	1.63666e-32	iHPF_A	NT5E
9.87419e-37	0.632071	1	0.993	1.74121e-32	iHPF_A	TNFRSF12A
9.97892e-37	0.93611	0.882	0.431	1.75968e-32	iHPF_A	PWWP3A
1.06479e-36	0.751682	0.554	0.05	1.87765e-32	iHPF_A	FHOD3
1.57902e-36	0.806556	0.61	0.087	2.78445e-32	iHPF_A	PLPP4
4.22532e-36	1.02279	1	0.833	7.45093e-32	iHPF_A	VAMP5
7.10035e-36	1.72345	0.995	0.532	1.25208e-31	iHPF_A	G0S2
7.78442e-36	0.765024	0.995	0.983	1.37271e-31	iHPF_A	C4orf3
1.44019e-35	0.71243	0.482	0.02	2.53963e-31	iHPF_A	PLEKHA7
1.61848e-35	-3.38956	0.005	0.569	2.85403e-31	iHPF_A	CCL2
1.63648e-35	-1.02487	0.718	0.973	2.88576e-31	iHPF_A	TPBG
1.66858e-35	1.38861	0.836	0.314	2.94237e-31	iHPF_A	INHBA
1.76604e-35	1.72418	0.979	0.766	3.11424e-31	iHPF_A	PLAU
2.87705e-35	0.930194	1	0.846	5.0734e-31	iHPF_A	MYLK
3.41652e-35	0.975752	0.867	0.351	6.02469e-31	iHPF_A	LINC01116
3.82398e-35	0.79367	0.995	0.997	6.74321e-31	iHPF_A	GNG11
4.60271e-35	1.06743	0.959	0.589	8.11642e-31	iHPF_A	EFEMP1
4.87489e-35	1.17543	1	0.97	8.59638e-31	iHPF_A	MYL9
4.93634e-35	0.955704	0.995	0.806	8.70474e-31	iHPF_A	MSRB2
7.30978e-35	0.90161	0.887	0.304	1.28901e-30	iHPF_A	SNCA
1.11936e-34	-0.849238	0.036	0.589	1.97387e-30	iHPF_A	JAM3
1.54294e-34	0.946994	0.738	0.231	2.72081e-30	iHPF_A	SAMD9L
1.8358e-34	0.643659	0.995	0.97	3.23725e-30	iHPF_A	ATP6V1D
2.0324e-34	-0.765537	1	1	3.58393e-30	iHPF_A	HNRNPA2B1
2.24473e-34	-0.78567	1	1	3.95835e-30	iHPF_A	SLC25A5
2.53283e-34	0.686936	1	0.997	4.46639e-30	iHPF_A	TLN1
2.63185e-34	-0.712663	0.985	1	4.641e-30	iHPF_A	CALM3
2.90172e-34	0.882715	0.887	0.418	5.1169e-30	iHPF_A	ABLIM3
3.12085e-34	1.07246	0.877	0.365	5.50331e-30	iHPF_A	ANGPT1
3.74263e-34	0.954299	0.99	0.816	6.59975e-30	iHPF_A	RAB3B
4.33529e-34	-1.29313	0.215	0.766	7.64485e-30	iHPF_A	PDGFRA
5.92301e-34	0.841501	1	0.893	1.04446e-29	iHPF_A	POLD4
6.38679e-34	-0.677826	1	1	1.12625e-29	iHPF_A	H3F3B
6.88858e-34	1.45678	0.836	0.334	1.21473e-29	iHPF_A	PSG5
1.02905e-33	0.89524	0.944	0.679	1.81462e-29	iHPF_A	CCDC107
2.24098e-33	0.883231	1	0.97	3.95174e-29	iHPF_A	PDLIM1
2.76743e-33	0.850322	0.949	0.669	4.88008e-29	iHPF_A	GBP3
3.25349e-33	-1.39763	0.303	0.783	5.7372e-29	iHPF_A	USP53
4.69166e-33	-0.824725	0.944	0.997	8.27327e-29	iHPF_A	FDFT1
5.41707e-33	1.03054	0.903	0.485	9.55246e-29	iHPF_A	FAM20C
6.00814e-33	0.67061	0.518	0.054	1.05947e-28	iHPF_A	EPHX4
1.46916e-32	-0.923014	0.923	0.987	2.59071e-28	iHPF_A	FASN
2.60642e-32	0.695383	0.528	0.06	4.59616e-28	iHPF_A	CHRNA1
2.73805e-32	-1.17296	1	1	4.82828e-28	iHPF_A	HMGB1
2.89756e-32	-3.69127	0.01	0.528	5.10956e-28	iHPF_A	KRT19
5.26427e-32	-1.61273	0.215	0.696	9.28301e-28	iHPF_A	MCM7
5.71497e-32	0.717955	0.579	0.097	1.00778e-27	iHPF_A	PPP1R14B-AS1
7.57755e-32	0.804487	0.723	0.217	1.33623e-27	iHPF_A	LMO7-AS1
9.16627e-32	0.974421	0.892	0.385	1.61638e-27	iHPF_A	USP44
1.37368e-31	-1.09013	0.564	0.913	2.42234e-27	iHPF_A	LRRFIP1
1.5561e-31	0.941946	0.944	0.756	2.74402e-27	iHPF_A	NPDC1
1.57426e-31	-1.52512	0.513	0.829	2.77606e-27	iHPF_A	PCNA
5.93124e-31	0.63335	1	0.997	1.04591e-26	iHPF_A	ATP6V1G1
5.93502e-31	-1.00698	0.974	0.983	1.04658e-26	iHPF_A	HNRNPF
7.09493e-31	-1.09472	0.097	0.622	1.25112e-26	iHPF_A	CDCP1
8.82676e-31	0.754398	0.99	0.926	1.55651e-26	iHPF_A	TCEAL4
1.02665e-30	0.939958	0.903	0.592	1.8104e-26	iHPF_A	ROMO1
1.07568e-30	0.585444	1	1	1.89686e-26	iHPF_A	BEX3
1.26854e-30	1.25759	0.595	0.124	2.23695e-26	iHPF_A	ANGPTL4
1.68952e-30	0.948647	0.995	0.923	2.97931e-26	iHPF_A	UCHL1
1.72438e-30	0.817703	0.949	0.719	3.04077e-26	iHPF_A	NDUFB1
2.13305e-30	1.25592	0.841	0.425	3.76141e-26	iHPF_A	MT1X
2.16562e-30	0.883429	0.969	0.615	3.81885e-26	iHPF_A	IGF2BP3
2.43538e-30	0.732581	1	1	4.29455e-26	iHPF_A	UACA
2.67136e-30	0.87206	0.99	0.933	4.71067e-26	iHPF_A	PALLD
2.6968e-30	-1.63291	0.292	0.749	4.75554e-26	iHPF_A	PCLAF
3.11689e-30	1.05043	0.882	0.468	5.49633e-26	iHPF_A	ELL2
5.01405e-30	0.849103	0.979	0.893	8.84178e-26	iHPF_A	IFI27L2
6.60369e-30	0.769057	0.708	0.214	1.16449e-25	iHPF_A	NEO1
8.22293e-30	0.891478	1	0.963	1.45003e-25	iHPF_A	SELENOM
8.24646e-30	0.872959	0.928	0.656	1.45418e-25	iHPF_A	SCN9A
9.49795e-30	0.870056	0.995	0.89	1.67487e-25	iHPF_A	EFEMP2
9.51135e-30	-1.03694	0.805	0.94	1.67723e-25	iHPF_A	H2AFV
1.27901e-29	0.754634	0.979	0.883	2.25541e-25	iHPF_A	COX14
1.36596e-29	-0.75329	0.918	0.993	2.40873e-25	iHPF_A	DAZAP1
1.37009e-29	0.632685	1	1	2.41601e-25	iHPF_A	S100A13
1.63331e-29	-1.37102	0.051	0.542	2.88018e-25	iHPF_A	CLSPN
1.86794e-29	0.74066	0.677	0.164	3.29392e-25	iHPF_A	PAX9
2.03382e-29	0.911678	1	0.876	3.58644e-25	iHPF_A	FRMD6
2.28841e-29	-0.751125	1	1	4.03539e-25	iHPF_A	HNRNPA1
2.67572e-29	2.17191	0.785	0.304	4.71836e-25	iHPF_A	KRTAP2-3
3.25885e-29	-1.08932	0.554	0.886	5.74666e-25	iHPF_A	PSIP1
3.71152e-29	-1.22623	0.205	0.692	6.5449e-25	iHPF_A	DPYSL3
3.74712e-29	-0.76184	0.949	0.993	6.60766e-25	iHPF_A	GLO1
3.79758e-29	0.629572	0.559	0.094	6.69665e-25	iHPF_A	HTR1F
3.93359e-29	-0.981341	0.944	1	6.9365e-25	iHPF_A	HNRNPD
4.08065e-29	1.41058	0.949	0.669	7.19583e-25	iHPF_A	MFGE8
4.17093e-29	0.947414	0.954	0.632	7.35501e-25	iHPF_A	MOK
4.19792e-29	0.620115	1	0.99	7.40261e-25	iHPF_A	MPC2
4.93702e-29	-0.811267	0.728	0.963	8.70594e-25	iHPF_A	SPATS2
5.20534e-29	-0.615378	1	1	9.17909e-25	iHPF_A	CCT4
5.23885e-29	0.810077	0.959	0.729	9.23819e-25	iHPF_A	CREB3
5.25292e-29	-1.07904	0.79	0.98	9.263e-25	iHPF_A	MSMO1
8.05238e-29	-1.32147	0.251	0.722	1.41996e-24	iHPF_A	PTGS1
8.79846e-29	-1.23079	0.887	0.92	1.55152e-24	iHPF_A	DUT
1.09721e-28	0.938599	0.713	0.237	1.93482e-24	iHPF_A	GALNT5
1.24876e-28	0.790743	0.969	0.776	2.20207e-24	iHPF_A	MICAL2
1.38289e-28	0.666811	1	0.983	2.43859e-24	iHPF_A	CYTOR
1.4946e-28	0.804744	0.851	0.448	2.63558e-24	iHPF_A	BAIAP2
2.09933e-28	0.785566	0.836	0.445	3.70195e-24	iHPF_A	SSH1
2.43711e-28	0.58939	1	0.997	4.2976e-24	iHPF_A	LTBP1
2.76716e-28	0.692399	0.544	0.094	4.87962e-24	iHPF_A	SERPINB7
2.86024e-28	0.664404	0.518	0.08	5.04375e-24	iHPF_A	CHRM2
3.13163e-28	-1.2553	0.354	0.779	5.52231e-24	iHPF_A	TK1
3.97575e-28	-1.43636	0.138	0.602	7.01084e-24	iHPF_A	LMNB1
3.98308e-28	1.07878	0.862	0.445	7.02376e-24	iHPF_A	BDNF
4.64807e-28	-1.1676	0.215	0.669	8.19641e-24	iHPF_A	PHGDH
4.69575e-28	0.717047	0.979	0.87	8.28049e-24	iHPF_A	LASP1
6.37282e-28	-1.50034	0.226	0.696	1.12378e-23	iHPF_A	BIRC5
7.28677e-28	0.685481	0.605	0.144	1.28495e-23	iHPF_A	NUDT14
1.27595e-27	-1.57923	0.241	0.699	2.25002e-23	iHPF_A	RRM2
1.5907e-27	0.644595	0.395	0.02	2.80504e-23	iHPF_A	TENM1
2.49361e-27	1.0202	0.949	0.615	4.39722e-23	iHPF_A	OGFRL1
3.16192e-27	-0.822159	0.087	0.575	5.57573e-23	iHPF_A	LOXL3
3.47395e-27	-0.95439	0.995	1	6.12596e-23	iHPF_A	ANP32B
3.76809e-27	-0.592869	0.99	1	6.64466e-23	iHPF_A	BAX
4.79037e-27	-1.34802	0.672	0.88	8.44734e-23	iHPF_A	NASP
5.85931e-27	-1.0934	0.718	0.91	1.03323e-22	iHPF_A	FBL
6.4235e-27	0.76906	0.985	0.856	1.13272e-22	iHPF_A	OPTN
6.98199e-27	0.793879	0.877	0.528	1.2312e-22	iHPF_A	RFTN1
9.74401e-27	-0.978784	0.851	0.95	1.71826e-22	iHPF_A	PARP1
1.02914e-26	0.716091	0.985	0.849	1.81478e-22	iHPF_A	DDA1
1.09425e-26	0.749056	0.692	0.241	1.92959e-22	iHPF_A	ALDH3B1
1.10272e-26	-1.04788	0.918	0.99	1.94454e-22	iHPF_A	HNRNPR
1.4019e-26	0.697013	0.974	0.893	2.47212e-22	iHPF_A	DPH3
1.42689e-26	-0.658641	0	0.438	2.51618e-22	iHPF_A	CPNE8
1.48393e-26	-1.11169	0.549	0.849	2.61677e-22	iHPF_A	DDX39A
1.52435e-26	0.660615	0.718	0.251	2.68805e-22	iHPF_A	LINC00205
1.66499e-26	0.699326	0.974	0.849	2.93604e-22	iHPF_A	TMEM106B
2.10654e-26	0.728361	1	0.943	3.71467e-22	iHPF_A	C9orf16
2.79011e-26	0.727378	1	1	4.92008e-22	iHPF_A	SERPINE1
2.93981e-26	-0.867597	0.338	0.749	5.18407e-22	iHPF_A	SSX2IP
2.96717e-26	0.66783	1	0.98	5.23231e-22	iHPF_A	KDELR3
3.09403e-26	-0.86525	0.872	0.973	5.45601e-22	iHPF_A	RALA
4.28383e-26	-0.746294	1	1	7.55411e-22	iHPF_A	HSPA5
4.72818e-26	-0.796286	0.995	1	8.33768e-22	iHPF_A	SNRPB
6.48356e-26	0.896486	1	0.963	1.14331e-21	iHPF_A	GAS6
6.50284e-26	0.696939	0.723	0.298	1.14671e-21	iHPF_A	KLF12
7.37067e-26	-0.726148	0.913	0.983	1.29974e-21	iHPF_A	TFPI
8.26979e-26	0.845969	0.964	0.813	1.45829e-21	iHPF_A	FLNC
8.89948e-26	-0.785127	0.256	0.719	1.56933e-21	iHPF_A	MCUB
9.91378e-26	1.68494	0.974	0.773	1.7482e-21	iHPF_A	TAGLN
1.0634e-25	0.678946	1	1	1.87519e-21	iHPF_A	TRAM1
1.20119e-25	-0.593997	0.995	1	2.11817e-21	iHPF_A	CNBP
1.21382e-25	-0.896103	0.451	0.819	2.14045e-21	iHPF_A	LIN7A
1.2159e-25	0.667203	1	1	2.14412e-21	iHPF_A	CST3
1.33239e-25	0.639109	0.462	0.067	2.34954e-21	iHPF_A	DNER
1.33626e-25	-1.40119	0.226	0.679	2.35636e-21	iHPF_A	VCAN
1.35824e-25	-0.78156	0.8	0.977	2.39512e-21	iHPF_A	SRSF4
1.61168e-25	0.946967	0.662	0.204	2.84204e-21	iHPF_A	SLC14A1
1.80328e-25	0.755615	0.738	0.251	3.17991e-21	iHPF_A	CDH6
2.09719e-25	-0.909963	0.882	0.977	3.69818e-21	iHPF_A	IDI1
2.17302e-25	-1.65296	0.374	0.756	3.83191e-21	iHPF_A	PTTG1
2.981e-25	0.679407	0.959	0.779	5.25669e-21	iHPF_A	ZNRF1
3.02558e-25	-0.749891	0.6	0.93	5.33531e-21	iHPF_A	RSRC2
3.09643e-25	0.757332	0.949	0.649	5.46025e-21	iHPF_A	TCEAL3
3.21873e-25	-0.878514	0.692	0.906	5.67591e-21	iHPF_A	SLIT2
3.33839e-25	-0.697637	0.979	0.997	5.88692e-21	iHPF_A	ERCC1
3.53429e-25	-1.4004	0.262	0.709	6.23236e-21	iHPF_A	CDKN3
3.80167e-25	-1.90786	0.19	0.622	6.70386e-21	iHPF_A	CDC20
4.57829e-25	-0.917566	0.749	0.923	8.07335e-21	iHPF_A	CARHSP1
4.68951e-25	-1.14673	0.338	0.763	8.26949e-21	iHPF_A	SGK1
6.15261e-25	0.634171	0.995	0.97	1.08495e-20	iHPF_A	GTF2I
6.20555e-25	-1.26607	0.133	0.589	1.09429e-20	iHPF_A	PBK
6.41324e-25	0.949369	0.544	0.134	1.13091e-20	iHPF_A	MYBL1
7.72881e-25	0.601641	1	0.997	1.3629e-20	iHPF_A	LOXL2
8.66728e-25	0.776415	0.979	0.779	1.52839e-20	iHPF_A	HIPK2
9.71174e-25	-1.24131	0.144	0.589	1.71257e-20	iHPF_A	HELLS
1.08997e-24	-1.23871	0.133	0.609	1.92205e-20	iHPF_A	SERPINE2
1.13564e-24	0.860061	0.672	0.227	2.00258e-20	iHPF_A	ITGA1
1.21787e-24	-0.903433	1	1	2.1476e-20	iHPF_A	HSP90AA1
1.51128e-24	-0.832437	0.041	0.475	2.66499e-20	iHPF_A	PLAC9
1.82366e-24	0.617256	1	0.993	3.21585e-20	iHPF_A	TTC3
1.8796e-24	0.776248	0.831	0.358	3.31448e-20	iHPF_A	MXRA5
1.89289e-24	-0.605721	0	0.408	3.33791e-20	iHPF_A	ISL1
2.05593e-24	-1.78274	0.292	0.696	3.62542e-20	iHPF_A	CCNB1
2.10386e-24	0.907748	0.759	0.308	3.70994e-20	iHPF_A	RAMP1
2.1317e-24	0.738927	0.759	0.291	3.75904e-20	iHPF_A	APCDD1L-DT
2.17896e-24	-1.28878	0.169	0.609	3.84237e-20	iHPF_A	CCNB2
2.3622e-24	-0.696933	0.995	1	4.16551e-20	iHPF_A	PTGES3
2.38677e-24	-1.28076	0.318	0.706	4.20883e-20	iHPF_A	TMPO
2.64278e-24	-0.810423	0.938	0.993	4.66027e-20	iHPF_A	MANF
3.29611e-24	-1.57161	0.138	0.582	5.81237e-20	iHPF_A	MKI67
4.49605e-24	0.735316	0.918	0.589	7.92833e-20	iHPF_A	FCGRT
4.70404e-24	0.772711	0.795	0.395	8.2951e-20	iHPF_A	SYNGR2
4.71071e-24	0.694054	0.851	0.472	8.30687e-20	iHPF_A	TMEM134
5.07919e-24	0.964297	0.995	0.916	8.95664e-20	iHPF_A	IGFBP7
5.86251e-24	-0.982542	0.821	0.91	1.03379e-19	iHPF_A	SSRP1
5.88497e-24	-0.876287	0.174	0.605	1.03776e-19	iHPF_A	CSPG4
6.15846e-24	-0.994973	0.826	0.933	1.08598e-19	iHPF_A	CACYBP
6.30722e-24	-0.835841	0.851	0.967	1.11222e-19	iHPF_A	NAMPT
7.18579e-24	-0.890904	0.103	0.535	1.26714e-19	iHPF_A	RFC4
8.79857e-24	-0.8037	0.641	0.91	1.55154e-19	iHPF_A	IER5
1.01402e-23	-0.779746	0.933	0.987	1.78813e-19	iHPF_A	HNRNPH3
1.05629e-23	-0.852634	0.959	0.997	1.86267e-19	iHPF_A	HNRNPDL
1.1764e-23	-0.982566	0.974	0.997	2.07446e-19	iHPF_A	AKAP12
1.2765e-23	0.715975	0.964	0.773	2.25098e-19	iHPF_A	CYB5A
1.39799e-23	-1.42552	0.221	0.632	2.46521e-19	iHPF_A	MAD2L1
1.52414e-23	-0.727774	0.959	0.993	2.68767e-19	iHPF_A	PLP2
1.5756e-23	-0.96271	0.205	0.632	2.77841e-19	iHPF_A	TRIP13
1.6305e-23	-0.794977	0.805	0.94	2.87522e-19	iHPF_A	ANP32A
1.70762e-23	0.76345	0.918	0.625	3.01122e-19	iHPF_A	HSBP1L1
1.77444e-23	-0.655922	0.99	1	3.12905e-19	iHPF_A	SCD
1.8078e-23	0.618007	0.99	0.95	3.18787e-19	iHPF_A	SERINC3
1.95029e-23	0.678828	0.964	0.776	3.43914e-19	iHPF_A	FAM89B
1.96828e-23	0.682311	0.908	0.662	3.47087e-19	iHPF_A	NDUFA3
2.05495e-23	-0.704273	1	1	3.6237e-19	iHPF_A	NUCKS1
2.06608e-23	-0.818841	1	1	3.64333e-19	iHPF_A	RANBP1
2.48884e-23	-0.836012	0.728	1	4.38882e-19	iHPF_A	MT-ND6
2.6254e-23	-0.734169	0.221	0.669	4.62964e-19	iHPF_A	GFPT2
2.95393e-23	0.710648	0.938	0.779	5.20897e-19	iHPF_A	MFSD12
3.12076e-23	-0.882773	0.241	0.686	5.50315e-19	iHPF_A	CENPM
3.58012e-23	-0.792552	0.656	0.883	6.31319e-19	iHPF_A	TRAP1
4.09107e-23	-0.979793	0.677	0.906	7.21419e-19	iHPF_A	ANP32E
4.10035e-23	0.635696	0.985	0.916	7.23056e-19	iHPF_A	CCND3
4.14867e-23	0.686946	0.887	0.639	7.31577e-19	iHPF_A	MPP5
4.28361e-23	-1.15378	0.477	0.803	7.55372e-19	iHPF_A	HMGCS1
4.73746e-23	-0.915677	0.636	0.866	8.35404e-19	iHPF_A	RPA3
4.80115e-23	-0.75563	0.626	0.896	8.46634e-19	iHPF_A	MTHFD1
5.13038e-23	-0.677593	0.979	0.993	9.04691e-19	iHPF_A	TCP1
6.0394e-23	-0.921846	0.2	0.615	1.06499e-18	iHPF_A	MCM6
6.38269e-23	-0.822053	0.523	0.846	1.12552e-18	iHPF_A	ARL4A
6.67411e-23	0.744937	0.836	0.545	1.17691e-18	iHPF_A	RNF141
7.25193e-23	-1.20862	0.179	0.609	1.27881e-18	iHPF_A	NUSAP1
9.13802e-23	0.623525	0.995	0.856	1.6114e-18	iHPF_A	LINC02802
1.11108e-22	0.738091	0.697	0.291	1.95928e-18	iHPF_A	ADAMTS2
1.25729e-22	0.703694	0.656	0.254	2.21711e-18	iHPF_A	DDX60L
1.25941e-22	1.24412	0.856	0.445	2.22085e-18	iHPF_A	TFPI2
1.33132e-22	-1.37188	0.205	0.595	2.34765e-18	iHPF_A	MCM3
1.4714e-22	0.649934	0.528	0.137	2.59466e-18	iHPF_A	IGF2
1.49978e-22	-1.14602	0.169	0.582	2.64471e-18	iHPF_A	GMNN
1.54283e-22	0.726044	0.687	0.261	2.72062e-18	iHPF_A	SLC16A4
1.63854e-22	-0.686113	0.918	0.997	2.88941e-18	iHPF_A	ACAT2
1.72112e-22	-1.06689	0.426	0.759	3.03502e-18	iHPF_A	HMGB3
1.83239e-22	0.845405	0.769	0.371	3.23124e-18	iHPF_A	SAMD9
1.94646e-22	0.624414	0.985	0.89	3.43239e-18	iHPF_A	NME3
2.13166e-22	-1.09063	0.118	0.528	3.75896e-18	iHPF_A	GINS2
2.22752e-22	0.645195	0.985	0.923	3.92801e-18	iHPF_A	F2R
2.48965e-22	0.642206	0.482	0.097	4.39024e-18	iHPF_A	RDH10
2.6605e-22	-0.727205	0.867	0.95	4.69153e-18	iHPF_A	GMPS
2.73888e-22	-1.34976	0.226	0.642	4.82975e-18	iHPF_A	PRC1
2.90274e-22	-0.826839	0.682	0.916	5.1187e-18	iHPF_A	NBL1
3.10698e-22	-0.91126	0.354	0.742	5.47886e-18	iHPF_A	POLR3G
3.39744e-22	-0.719805	0.821	0.943	5.99105e-18	iHPF_A	RBBP7
4.07924e-22	-0.940412	0.051	0.458	7.19334e-18	iHPF_A	HES1
4.0825e-22	0.661619	0.974	0.856	7.19909e-18	iHPF_A	GRINA
4.39348e-22	-0.712513	0.805	0.977	7.74746e-18	iHPF_A	EMILIN1
4.58839e-22	-0.687617	0.969	0.997	8.09117e-18	iHPF_A	HSPA9
4.93084e-22	-0.85726	0.195	0.605	8.69504e-18	iHPF_A	ITGB3BP
5.05018e-22	0.844623	0.718	0.318	8.90548e-18	iHPF_A	CRADD
5.56274e-22	0.734397	0.995	0.839	9.80933e-18	iHPF_A	MAP1A
5.62055e-22	0.715816	0.754	0.301	9.91127e-18	iHPF_A	NOVA1
6.48228e-22	-0.597376	0.979	0.987	1.14309e-17	iHPF_A	IMPDH2
8.08451e-22	0.684717	0.964	0.632	1.42562e-17	iHPF_A	TOX2
8.15998e-22	0.763341	0.841	0.565	1.43893e-17	iHPF_A	CHPF2
9.43198e-22	-0.802653	0.2	0.619	1.66323e-17	iHPF_A	CENPH
9.66085e-22	-0.828113	0.092	0.502	1.70359e-17	iHPF_A	NIBAN1
9.67708e-22	-0.728973	1	1	1.70646e-17	iHPF_A	HSPD1
1.01525e-21	-0.635784	0.913	0.98	1.79028e-17	iHPF_A	SNRNP70
1.05869e-21	-0.995623	0.195	0.592	1.8669e-17	iHPF_A	MCM5
1.08986e-21	-0.787655	0.995	0.997	1.92185e-17	iHPF_A	TUBB4B
1.12068e-21	-0.791486	0.323	0.726	1.9762e-17	iHPF_A	WDR34
1.12951e-21	-0.698782	0.262	0.699	1.99177e-17	iHPF_A	NFIA
1.18018e-21	0.627498	0.764	0.321	2.08113e-17	iHPF_A	KCNMA1
1.43267e-21	-0.823312	0.262	0.659	2.52637e-17	iHPF_A	TMEM97
1.62229e-21	-0.702607	0.446	0.816	2.86075e-17	iHPF_A	HTATIP2
1.63029e-21	0.717264	0.918	0.635	2.87484e-17	iHPF_A	CHPF
1.72412e-21	0.600567	0.99	0.906	3.04032e-17	iHPF_A	LRP10
1.8861e-21	0.657971	0.964	0.779	3.32594e-17	iHPF_A	AKAP9
2.05339e-21	0.820561	0.882	0.632	3.62095e-17	iHPF_A	CDK6
2.63851e-21	0.719959	0.821	0.518	4.65275e-17	iHPF_A	SP110
2.7376e-21	-0.786954	0.723	0.933	4.82749e-17	iHPF_A	GYPC
2.82845e-21	-0.670112	0.738	0.957	4.98769e-17	iHPF_A	UGDH
3.03757e-21	-0.64118	0.697	0.943	5.35644e-17	iHPF_A	HPRT1
3.08571e-21	-1.08581	0.267	0.639	5.44135e-17	iHPF_A	USP1
3.16109e-21	0.638205	0.667	0.268	5.57427e-17	iHPF_A	FAM229B
3.30917e-21	-0.636598	0.99	0.993	5.83539e-17	iHPF_A	ILF2
3.3443e-21	0.614022	0.862	0.599	5.89733e-17	iHPF_A	CTTNBP2NL
3.43734e-21	-0.918443	0.8	0.93	6.0614e-17	iHPF_A	RAD21
3.45511e-21	-0.690527	0.964	0.997	6.09274e-17	iHPF_A	HNRNPM
3.59974e-21	0.709781	0.749	0.391	6.34779e-17	iHPF_A	GAS2L1
4.27079e-21	0.668227	0.954	0.86	7.53111e-17	iHPF_A	LPP
4.36839e-21	-1.48113	0.395	0.712	7.70322e-17	iHPF_A	SMC4
4.94566e-21	0.603635	0.995	0.973	8.72118e-17	iHPF_A	FBN1
5.45449e-21	-0.867518	0.785	0.91	9.61844e-17	iHPF_A	LSM2
6.07711e-21	-0.721929	0.769	0.943	1.07164e-16	iHPF_A	MAGOH
6.59214e-21	0.606846	0.769	0.388	1.16246e-16	iHPF_A	SP140L
6.68282e-21	-0.951756	0.538	0.763	1.17845e-16	iHPF_A	EXOSC8
6.84615e-21	-0.970833	0.718	0.86	1.20725e-16	iHPF_A	DTYMK
6.91838e-21	-0.600636	0.041	0.425	1.21999e-16	iHPF_A	NPEPL1
7.30265e-21	-0.987867	0.149	0.555	1.28775e-16	iHPF_A	CDCA3
7.53046e-21	-0.730792	0.913	0.946	1.32792e-16	iHPF_A	ALYREF
7.91944e-21	-0.697902	0.19	0.595	1.39651e-16	iHPF_A	MAGEH1
8.27782e-21	-1.03199	0.856	0.943	1.45971e-16	iHPF_A	ATP2B1
9.04017e-21	-1.31262	0.318	0.679	1.59414e-16	iHPF_A	CKS1B
1.18501e-20	-0.826111	0.056	0.438	2.08965e-16	iHPF_A	CDCA7
1.42879e-20	-0.767954	0.872	0.946	2.51954e-16	iHPF_A	HDGF
1.43069e-20	-0.69457	0.785	0.946	2.52289e-16	iHPF_A	DHCR7
1.49824e-20	0.757572	0.959	0.819	2.642e-16	iHPF_A	PELO
1.68229e-20	-0.800904	0.082	0.472	2.96654e-16	iHPF_A	MYBL2
1.79284e-20	0.604071	0.79	0.408	3.16149e-16	iHPF_A	PIP5K1C
1.93581e-20	0.842164	0.933	0.876	3.41361e-16	iHPF_A	DNAJB4
2.29379e-20	0.631622	0.923	0.676	4.04486e-16	iHPF_A	AAK1
2.4602e-20	-0.693669	0.231	0.639	4.33831e-16	iHPF_A	CENPN
2.59078e-20	0.785092	0.826	0.498	4.56858e-16	iHPF_A	ZNF804A
2.73594e-20	-0.862569	0.077	0.472	4.82455e-16	iHPF_A	CRIP2
2.80272e-20	0.693808	0.974	0.769	4.94231e-16	iHPF_A	DSEL
2.92633e-20	-0.678627	0.851	0.97	5.16028e-16	iHPF_A	FKBP11
3.13507e-20	0.752956	0.39	0.06	5.52837e-16	iHPF_A	SLC16A6
3.14627e-20	-1.00212	0.267	0.645	5.54813e-16	iHPF_A	CENPK
3.62958e-20	0.669234	0.969	0.883	6.40041e-16	iHPF_A	SEC14L1
4.46927e-20	-0.888175	0.226	0.602	7.8811e-16	iHPF_A	SPHK1
4.84228e-20	-0.828489	0.441	0.742	8.53888e-16	iHPF_A	LRR1
4.88455e-20	0.646757	0.826	0.512	8.61341e-16	iHPF_A	TRADD
5.18523e-20	0.635306	0.933	0.622	9.14363e-16	iHPF_A	SEMA3C
5.31246e-20	0.753913	0.779	0.438	9.36799e-16	iHPF_A	SYNGR1
5.4686e-20	0.62829	0.6	0.224	9.64333e-16	iHPF_A	TLCD5
5.54796e-20	0.663214	0.692	0.311	9.78328e-16	iHPF_A	SORT1
6.49646e-20	-1.23657	0.379	0.696	1.14559e-15	iHPF_A	UBE2T
6.64812e-20	-0.94603	0.313	0.682	1.17233e-15	iHPF_A	CD248
6.82206e-20	-1.15141	0.215	0.609	1.203e-15	iHPF_A	MALL
7.64528e-20	0.959679	0.636	0.244	1.34817e-15	iHPF_A	CPA4
7.94111e-20	-0.806118	0.164	0.552	1.40034e-15	iHPF_A	CDH13
8.06798e-20	-1.18798	0.169	0.528	1.42271e-15	iHPF_A	FEN1
8.43107e-20	-1.04499	0.682	0.853	1.48673e-15	iHPF_A	DNMT1
8.73815e-20	0.631027	0.959	0.829	1.54089e-15	iHPF_A	JOSD2
9.4746e-20	0.624185	0.938	0.746	1.67075e-15	iHPF_A	SH3BGRL
9.56134e-20	0.630747	0.303	0.02	1.68605e-15	iHPF_A	NPTX1
9.98662e-20	-1.01173	0.123	0.502	1.76104e-15	iHPF_A	CEP55
1.14366e-19	-0.772156	0.749	0.913	2.01673e-15	iHPF_A	SNRPA1
1.20064e-19	-0.947533	0.062	0.431	2.1172e-15	iHPF_A	CDC6
1.32878e-19	-0.744326	0.021	0.378	2.34316e-15	iHPF_A	VAMP8
1.373e-19	0.586083	0.995	0.97	2.42115e-15	iHPF_A	RRAS
1.55894e-19	-0.649547	0.795	0.926	2.74903e-15	iHPF_A	SHMT2
1.57816e-19	-0.791076	0.195	0.585	2.78293e-15	iHPF_A	NCAPD2
1.64052e-19	0.718634	0.579	0.184	2.89289e-15	iHPF_A	CCDC68
1.67666e-19	-0.715111	0.985	0.993	2.95663e-15	iHPF_A	SNRPD1
1.82857e-19	-0.744947	0.497	0.783	3.22451e-15	iHPF_A	GOLM1
1.86307e-19	-0.836097	0.092	0.472	3.28534e-15	iHPF_A	CENPU
1.99785e-19	-1.10804	0.19	0.609	3.52301e-15	iHPF_A	DLGAP5
2.02031e-19	-0.720233	0.149	0.532	3.56261e-15	iHPF_A	TROAP
2.38283e-19	0.610473	1	0.993	4.20189e-15	iHPF_A	MYH9
2.90148e-19	0.590728	0.831	0.455	5.11648e-15	iHPF_A	SKAP2
3.02812e-19	0.665003	0.749	0.328	5.33979e-15	iHPF_A	APCDD1L
3.40601e-19	-0.69883	0.733	0.913	6.00615e-15	iHPF_A	HACD3
3.46461e-19	-0.628033	0.995	1	6.10949e-15	iHPF_A	HNRNPA3
3.46965e-19	0.781645	0.718	0.395	6.11838e-15	iHPF_A	RCAN1
3.55769e-19	0.698376	0.882	0.599	6.27364e-15	iHPF_A	NINJ1
4.03604e-19	-0.699532	0.641	0.873	7.11715e-15	iHPF_A	SLC44A1
6.01379e-19	-0.634461	0.092	0.465	1.06047e-14	iHPF_A	CCDC8
6.30376e-19	-0.936242	0.349	0.732	1.11161e-14	iHPF_A	CENPW
6.35043e-19	-0.807079	0.113	0.492	1.11983e-14	iHPF_A	KIF20A
6.56069e-19	-1.73981	0.159	0.512	1.15691e-14	iHPF_A	HMGB2
6.82519e-19	-0.720259	0.359	0.719	1.20355e-14	iHPF_A	DDB2
6.93547e-19	0.62787	0.595	0.221	1.223e-14	iHPF_A	MYPN
9.16605e-19	-0.66159	0.897	0.953	1.61634e-14	iHPF_A	TRIM28
9.56525e-19	-0.587124	0.395	0.753	1.68674e-14	iHPF_A	MRPL39
1.05758e-18	0.612788	0.533	0.161	1.86494e-14	iHPF_A	FOXD1
1.1978e-18	-0.707004	0.508	0.806	2.1122e-14	iHPF_A	PROCR
1.29656e-18	-0.673844	0	0.324	2.28636e-14	iHPF_A	SPOCK1
1.29874e-18	-0.616528	0.785	0.923	2.29019e-14	iHPF_A	POLR2H
1.3098e-18	0.592666	0.272	0.013	2.30969e-14	iHPF_A	OSTN-AS1
1.31241e-18	-0.722714	0.621	0.91	2.3143e-14	iHPF_A	AEBP1
1.40166e-18	-0.788416	0.867	0.916	2.4717e-14	iHPF_A	PAICS
1.49883e-18	-0.590756	0.713	0.906	2.64304e-14	iHPF_A	NUDT21
1.56949e-18	0.735245	0.821	0.515	2.76764e-14	iHPF_A	ADAM19
1.76695e-18	0.722563	0.262	0.01	3.11583e-14	iHPF_A	EDN1
1.8665e-18	-0.828315	0.297	0.662	3.29139e-14	iHPF_A	DHFR
1.9272e-18	-0.720509	0.046	0.398	3.39842e-14	iHPF_A	ATAD5
1.99246e-18	-0.773339	0.374	0.712	3.51351e-14	iHPF_A	NSD2
2.40958e-18	-0.859309	0.01	0.338	4.24906e-14	iHPF_A	FAM111B
2.60397e-18	-0.752007	0.59	0.853	4.59184e-14	iHPF_A	PCDH7
2.66976e-18	0.620274	0.631	0.274	4.70785e-14	iHPF_A	LPCAT2
2.83634e-18	-0.807281	0.477	0.773	5.00161e-14	iHPF_A	CENPV
3.33321e-18	0.599841	0.923	0.662	5.87779e-14	iHPF_A	NABP1
3.41024e-18	0.661065	0.826	0.522	6.01361e-14	iHPF_A	IRS1
3.98877e-18	-0.591915	0.538	0.856	7.0338e-14	iHPF_A	XPOT
4.34428e-18	-0.58978	0.313	0.696	7.66069e-14	iHPF_A	PACSIN3
4.7405e-18	-0.780523	0.821	0.936	8.35939e-14	iHPF_A	SUPT16H
4.94164e-18	-1.0784	0.262	0.589	8.71409e-14	iHPF_A	MCM4
5.43978e-18	0.678566	0.513	0.161	9.59251e-14	iHPF_A	STC2
5.71778e-18	-0.722736	0.636	0.866	1.00827e-13	iHPF_A	HAT1
6.2225e-18	-1.62415	0.19	0.542	1.09728e-13	iHPF_A	CENPF
7.53228e-18	-0.867636	0.949	0.953	1.32824e-13	iHPF_A	DEK
7.65863e-18	0.610119	0.903	0.589	1.35052e-13	iHPF_A	BNIP3L
8.16165e-18	-1.42039	0.2	0.552	1.43923e-13	iHPF_A	ASPM
8.48458e-18	0.609254	0.61	0.244	1.49617e-13	iHPF_A	TGFBR3L
8.6577e-18	0.640496	0.974	0.836	1.5267e-13	iHPF_A	SNHG8
8.68366e-18	-0.687482	0.21	0.579	1.53128e-13	iHPF_A	MFAP2
8.739e-18	-1.12928	0.133	0.502	1.54104e-13	iHPF_A	FST
9.74026e-18	-0.891825	0.113	0.472	1.7176e-13	iHPF_A	BUB1
1.14405e-17	-0.614713	0.728	0.903	2.01742e-13	iHPF_A	NUP37
1.15279e-17	-0.722483	0.836	0.95	2.03283e-13	iHPF_A	SQLE
1.16866e-17	-0.812172	0.046	0.388	2.06082e-13	iHPF_A	CDT1
1.23303e-17	0.728848	0.872	0.629	2.17432e-13	iHPF_A	TIPARP
1.26851e-17	-0.675628	0.415	0.732	2.23689e-13	iHPF_A	SAC3D1
1.4424e-17	-1.10662	0.077	0.415	2.54353e-13	iHPF_A	CCNA2
1.54011e-17	-0.79392	0.477	0.759	2.71584e-13	iHPF_A	HMGCR
1.55925e-17	-0.947313	0.236	0.572	2.74958e-13	iHPF_A	UHRF1
1.5723e-17	0.632513	0.897	0.676	2.77259e-13	iHPF_A	NDFIP2
1.5951e-17	0.820567	0.923	0.508	2.81279e-13	iHPF_A	CYP1B1
1.68268e-17	0.685658	0.754	0.438	2.96723e-13	iHPF_A	NEGR1
1.69009e-17	-0.716752	0.128	0.488	2.9803e-13	iHPF_A	TMEM171
1.71343e-17	0.616671	0.938	0.763	3.02147e-13	iHPF_A	TNS3
1.91739e-17	0.684251	0.81	0.398	3.38113e-13	iHPF_A	BDKRB2
2.06729e-17	0.616671	0.836	0.585	3.64546e-13	iHPF_A	CYB5R1
2.09635e-17	-0.627565	0.667	0.87	3.6967e-13	iHPF_A	SNRNP40
2.13018e-17	-0.612147	0.636	0.87	3.75637e-13	iHPF_A	ALDH7A1
2.45001e-17	0.697392	0.954	0.769	4.32035e-13	iHPF_A	GOPC
3.26138e-17	-0.653803	0.313	0.666	5.75111e-13	iHPF_A	NUP107
3.38463e-17	-0.63149	0.385	0.773	5.96845e-13	iHPF_A	FDXR
3.57095e-17	0.668386	0.821	0.545	6.29702e-13	iHPF_A	SYNRG
4.14727e-17	-0.945923	0	0.301	7.3133e-13	iHPF_A	IL13RA2
4.27388e-17	0.713644	0.872	0.645	7.53655e-13	iHPF_A	FADS3
4.34468e-17	-0.686793	0.487	0.783	7.6614e-13	iHPF_A	MYH10
4.66514e-17	0.743402	0.944	0.776	8.22651e-13	iHPF_A	HSPB6
5.26333e-17	0.657025	0.995	0.967	9.28136e-13	iHPF_A	CCDC80
5.68039e-17	0.648605	0.99	0.936	1.00168e-12	iHPF_A	FAM3C
6.69082e-17	-1.14539	0.303	0.642	1.17986e-12	iHPF_A	ANLN
7.83203e-17	-0.676314	0.687	0.863	1.3811e-12	iHPF_A	SAE1
8.58516e-17	0.600225	0.995	0.963	1.51391e-12	iHPF_A	TUBB2A
9.7748e-17	-0.888218	0.6	0.763	1.72369e-12	iHPF_A	RRM1
9.82132e-17	0.618122	0.979	0.823	1.73189e-12	iHPF_A	ZMAT3
1.00352e-16	0.709454	0.897	0.602	1.76961e-12	iHPF_A	CHN1
1.02488e-16	-0.905281	0	0.294	1.80727e-12	iHPF_A	ESM1
1.05745e-16	-0.63757	0.974	0.963	1.8647e-12	iHPF_A	EBNA1BP2
1.13193e-16	0.700382	0.908	0.635	1.99605e-12	iHPF_A	FSTL3
1.44354e-16	0.603496	0.903	0.599	2.54554e-12	iHPF_A	AC093673.1
1.47619e-16	-0.855351	0.4	0.716	2.60311e-12	iHPF_A	PHF19
1.48544e-16	-0.610969	0.005	0.301	2.61942e-12	iHPF_A	CARMN
1.60863e-16	0.590102	0.938	0.793	2.83665e-12	iHPF_A	SMAP2
2.01168e-16	-0.686089	0.01	0.308	3.5474e-12	iHPF_A	MCM10
2.06699e-16	0.621731	1	1	3.64492e-12	iHPF_A	FN1
2.20358e-16	-0.873074	0.785	0.883	3.8858e-12	iHPF_A	SIX1
2.68898e-16	-0.905233	0.574	0.836	4.74174e-12	iHPF_A	H1FX
2.71538e-16	-0.628849	0.118	0.462	4.78831e-12	iHPF_A	SPAG5
2.73272e-16	-0.618304	0.072	0.405	4.81888e-12	iHPF_A	STEAP1
2.87571e-16	-0.608035	0.538	0.816	5.07103e-12	iHPF_A	IDH2
3.04729e-16	-0.751281	0.426	0.712	5.3736e-12	iHPF_A	LMNB2
3.26401e-16	-0.649673	0.256	0.599	5.75575e-12	iHPF_A	TOX
3.28629e-16	-0.66889	0.149	0.498	5.79504e-12	iHPF_A	MIS18A
3.39811e-16	-0.705257	0.785	0.883	5.99222e-12	iHPF_A	CDK4
3.63258e-16	0.605565	0.892	0.645	6.4057e-12	iHPF_A	FUOM
3.68254e-16	0.624505	0.979	0.819	6.49379e-12	iHPF_A	MIR100HG
3.75902e-16	0.633745	0.841	0.562	6.62866e-12	iHPF_A	SLC25A4
3.76273e-16	-0.647571	0.015	0.314	6.63519e-12	iHPF_A	RASIP1
3.85479e-16	-0.912914	0.169	0.502	6.79754e-12	iHPF_A	ATAD2
4.34115e-16	-0.755397	0.456	0.753	7.65519e-12	iHPF_A	LBR
4.41729e-16	-0.621663	0.297	0.639	7.78945e-12	iHPF_A	EXOSC2
4.52743e-16	0.688683	0.933	0.692	7.98367e-12	iHPF_A	COL8A1
4.81086e-16	-0.761517	0.938	0.987	8.48347e-12	iHPF_A	FADS1
5.28567e-16	-0.705257	0.287	0.629	9.32075e-12	iHPF_A	BCL3
5.39812e-16	-0.650267	0.241	0.565	9.51904e-12	iHPF_A	RCC1
7.50716e-16	0.630017	0.836	0.548	1.32381e-11	iHPF_A	ATP2B4
9.49254e-16	-1.11539	0.764	0.903	1.67391e-11	iHPF_A	JUN
9.8314e-16	0.604044	0.687	0.368	1.73367e-11	iHPF_A	JCAD
1.07949e-15	-0.68382	0.456	0.756	1.90357e-11	iHPF_A	TMEM106C
1.2229e-15	-0.658284	0.154	0.492	2.15646e-11	iHPF_A	FOXM1
1.27478e-15	-0.708111	0.036	0.338	2.24795e-11	iHPF_A	BGN
1.30098e-15	0.695984	0.836	0.595	2.29415e-11	iHPF_A	LPXN
1.31884e-15	0.813353	0.877	0.569	2.32564e-11	iHPF_A	THBS1
1.44615e-15	-0.901693	0.508	0.722	2.55013e-11	iHPF_A	SMC2
1.45272e-15	-0.668005	0.041	0.344	2.56172e-11	iHPF_A	DTL
1.62234e-15	-0.602547	0	0.274	2.86084e-11	iHPF_A	ISLR
1.76002e-15	-0.597923	0.067	0.385	3.10362e-11	iHPF_A	SPC25
2.04318e-15	-0.605036	0.415	0.726	3.60294e-11	iHPF_A	TCF12
2.09176e-15	1.20225	0.887	0.749	3.6886e-11	iHPF_A	STC1
2.14161e-15	-0.613983	0.01	0.294	3.77652e-11	iHPF_A	ASB5
2.34141e-15	-0.678785	0.446	0.722	4.12885e-11	iHPF_A	RPA1
2.67437e-15	-0.641448	0.241	0.559	4.71599e-11	iHPF_A	MBP
2.69749e-15	-0.705823	0.79	0.866	4.75675e-11	iHPF_A	NOP58
2.97605e-15	-0.678135	0.205	0.548	5.24796e-11	iHPF_A	PSAT1
3.12292e-15	0.721389	0.754	0.431	5.50696e-11	iHPF_A	CDKN2A
3.12335e-15	-0.634137	0.195	0.518	5.50772e-11	iHPF_A	RFC5
3.14364e-15	0.623351	0.641	0.314	5.5435e-11	iHPF_A	AMIGO2
3.16407e-15	-0.764289	0.744	0.87	5.57953e-11	iHPF_A	FBN2
3.1823e-15	-1.23271	0.323	0.609	5.61167e-11	iHPF_A	TPX2
3.47522e-15	-0.58978	0.062	0.371	6.12821e-11	iHPF_A	WDR76
3.84246e-15	0.597201	0.897	0.729	6.77579e-11	iHPF_A	CYBRD1
3.94881e-15	0.612286	0.887	0.629	6.96333e-11	iHPF_A	TP53I3
4.32836e-15	-0.937331	0.379	0.649	7.63262e-11	iHPF_A	DNAJC9
4.34059e-15	-0.724366	0	0.268	7.6542e-11	iHPF_A	GAL
4.53837e-15	-0.668306	0.272	0.592	8.00297e-11	iHPF_A	MSH2
4.63811e-15	-0.7306	0.174	0.495	8.17885e-11	iHPF_A	CIP2A
4.76977e-15	0.902292	0.379	0.094	8.41101e-11	iHPF_A	ANKRD1
5.72136e-15	0.677425	0.841	0.595	1.0089e-10	iHPF_A	AKR1B1
6.28736e-15	-0.742949	0.323	0.625	1.10871e-10	iHPF_A	SLC2A3
6.52847e-15	0.608284	0.426	0.127	1.15123e-10	iHPF_A	IL11
6.72979e-15	-0.613795	0.333	0.656	1.18673e-10	iHPF_A	AGPAT5
6.85998e-15	-0.642793	0.19	0.522	1.20969e-10	iHPF_A	TRIB3
7.8253e-15	-0.646904	0.108	0.428	1.37991e-10	iHPF_A	PIMREG
8.54685e-15	-0.593936	0.738	0.89	1.50715e-10	iHPF_A	PHF5A
8.89115e-15	-0.598402	0.585	0.806	1.56787e-10	iHPF_A	UCK2
8.92765e-15	-1.09702	0.154	0.495	1.5743e-10	iHPF_A	TOP2A
8.94001e-15	-0.623423	0.179	0.515	1.57648e-10	iHPF_A	NRGN
9.62996e-15	-0.78652	0.087	0.391	1.69815e-10	iHPF_A	NCAPG
1.37639e-14	0.622739	0.949	0.813	2.42713e-10	iHPF_A	MRC2
1.6986e-14	-0.789562	0.133	0.441	2.99531e-10	iHPF_A	CHAF1A
1.73576e-14	-0.685746	0.277	0.599	3.06084e-10	iHPF_A	KITLG
1.91857e-14	-0.638471	1	1	3.3832e-10	iHPF_A	COL6A2
2.17099e-14	-0.632725	0.395	0.676	3.82833e-10	iHPF_A	PPIH
2.24151e-14	-0.664615	0.641	0.863	3.95269e-10	iHPF_A	CCNL1
2.46926e-14	-0.73896	0.097	0.405	4.3543e-10	iHPF_A	KIF11
2.55579e-14	-0.799272	0.021	0.291	4.50687e-10	iHPF_A	TIMP3
2.94525e-14	-0.673085	0.272	0.575	5.19365e-10	iHPF_A	RFC2
2.97461e-14	-0.610814	0.036	0.314	5.24544e-10	iHPF_A	TNFAIP6
3.01788e-14	-0.590343	0.231	0.579	5.32173e-10	iHPF_A	MIR99AHG
3.07154e-14	-0.683724	0.097	0.398	5.41635e-10	iHPF_A	BRCA1
3.18949e-14	-0.635346	0.179	0.505	5.62434e-10	iHPF_A	C16orf74
3.23851e-14	0.592536	0.974	0.866	5.71079e-10	iHPF_A	ECM1
3.43919e-14	-0.688925	0.949	0.943	6.06468e-10	iHPF_A	FABP5
3.54943e-14	-0.881006	0.897	0.886	6.25906e-10	iHPF_A	STMN1
3.64655e-14	-0.64086	0.79	0.893	6.43033e-10	iHPF_A	RBMX
3.92161e-14	0.74283	0.374	0.09	6.91536e-10	iHPF_A	TNFRSF11B
4.08937e-14	-0.706736	0	0.251	7.2112e-10	iHPF_A	CLEC14A
4.15402e-14	0.661659	0.938	0.806	7.3252e-10	iHPF_A	ISG15
4.21586e-14	-0.684398	0.062	0.355	7.43424e-10	iHPF_A	NUPR1
4.69573e-14	-0.652164	0.579	0.773	8.28044e-10	iHPF_A	CSE1L
4.89612e-14	0.627272	0.877	0.649	8.63382e-10	iHPF_A	FGF2
5.60544e-14	-0.615852	0.144	0.445	9.88463e-10	iHPF_A	WDHD1
6.20395e-14	-0.639509	0.062	0.351	1.094e-09	iHPF_A	ASF1B
6.25985e-14	-0.798974	0.738	0.883	1.10386e-09	iHPF_A	FJX1
6.85985e-14	-0.661584	0.349	0.622	1.20967e-09	iHPF_A	ARL6IP6
7.39596e-14	-0.611598	0.231	0.532	1.3042e-09	iHPF_A	SPC24
8.20848e-14	-0.597108	0.092	0.391	1.44748e-09	iHPF_A	KIF4A
9.36544e-14	-0.783783	0.195	0.508	1.6515e-09	iHPF_A	TACC3
9.38436e-14	-1.43154	0.056	0.331	1.65484e-09	iHPF_A	LUM
9.41009e-14	-0.588148	0.518	0.783	1.65937e-09	iHPF_A	DPYSL2
1.14196e-13	0.596733	0.738	0.465	2.01373e-09	iHPF_A	APOL2
1.22636e-13	-0.858928	0.144	0.445	2.16257e-09	iHPF_A	PLK1
1.25484e-13	-0.637803	0.492	0.749	2.21279e-09	iHPF_A	OSMR
1.38037e-13	0.586729	0.923	0.669	2.43414e-09	iHPF_A	RHOB
1.61883e-13	-0.787421	0.072	0.358	2.85465e-09	iHPF_A	NDC80
1.71868e-13	-0.811599	0.8	0.896	3.03072e-09	iHPF_A	KPNA2
1.74536e-13	-0.600344	0.805	0.926	3.07776e-09	iHPF_A	PSMG1
1.7778e-13	-0.914079	0.097	0.395	3.13497e-09	iHPF_A	HMMR
1.78025e-13	0.601912	0.928	0.846	3.13929e-09	iHPF_A	CDC42EP3
1.79307e-13	-0.594063	0.077	0.368	3.16189e-09	iHPF_A	SPRY1
1.94537e-13	-0.68226	0.087	0.371	3.43046e-09	iHPF_A	PSMC3IP
2.1576e-13	-0.748668	0.39	0.676	3.80472e-09	iHPF_A	DIAPH3
2.37929e-13	0.616671	0.708	0.455	4.19565e-09	iHPF_A	PNPLA3
3.01137e-13	-0.872076	0.108	0.385	5.31025e-09	iHPF_A	NUF2
3.36137e-13	-0.669814	0.903	0.91	5.92744e-09	iHPF_A	TOMM40
6.42834e-13	-0.660336	0.318	0.592	1.13357e-08	iHPF_A	VRK1
7.43517e-13	-0.767852	0.872	0.94	1.31112e-08	iHPF_A	HMGN2
8.48081e-13	-0.597695	0.056	0.321	1.49551e-08	iHPF_A	NPW
8.80613e-13	-1.6649	0.041	0.298	1.55287e-08	iHPF_A	HIST1H1B
9.15551e-13	-0.729361	0.779	0.896	1.61448e-08	iHPF_A	SNHG3
9.38702e-13	-0.608888	0	0.227	1.65531e-08	iHPF_A	NDN
1.00176e-12	-0.615838	0.621	0.846	1.76651e-08	iHPF_A	MVD
1.17151e-12	0.599324	0.672	0.391	2.06584e-08	iHPF_A	NRP2
1.53196e-12	-0.642752	0.749	0.843	2.70146e-08	iHPF_A	DCTPP1
1.70566e-12	-1.12569	0.128	0.415	3.00777e-08	iHPF_A	UBE2C
1.82293e-12	-0.60071	0.056	0.318	3.21456e-08	iHPF_A	RASSF6
2.32071e-12	-0.632394	0.713	0.829	4.09233e-08	iHPF_A	GGCT
2.38282e-12	-0.880943	0.246	0.525	4.20186e-08	iHPF_A	C1R
2.64035e-12	-0.616888	0.215	0.488	4.65598e-08	iHPF_A	TEX30
3.08183e-12	-0.67914	0.323	0.605	5.4345e-08	iHPF_A	SLC7A11
3.27252e-12	-0.634602	0.769	0.886	5.77075e-08	iHPF_A	MEIS2
3.8306e-12	-0.713781	0.179	0.475	6.75488e-08	iHPF_A	SHCBP1
4.29071e-12	-2.23242	0.077	0.331	7.56623e-08	iHPF_A	POSTN
7.02348e-12	0.622343	0.99	0.906	1.23852e-07	iHPF_A	SLC20A1
7.82812e-12	-1.21042	0.41	0.629	1.38041e-07	iHPF_A	MMD
9.09599e-12	-1.17296	0.077	0.334	1.60399e-07	iHPF_A	TMEM100
9.1681e-12	-0.75854	0.031	0.268	1.6167e-07	iHPF_A	DIRAS3
9.37335e-12	-0.624657	0.785	0.866	1.6529e-07	iHPF_A	SMC3
1.08861e-11	-0.606523	0.256	0.528	1.91966e-07	iHPF_A	NCAPD3
1.19347e-11	-0.62375	0.308	0.589	2.10457e-07	iHPF_A	EMP2
1.20296e-11	-0.899578	0.313	0.579	2.12131e-07	iHPF_A	ERRFI1
1.41024e-11	-0.629308	0.369	0.682	2.48681e-07	iHPF_A	RPL39L
1.44445e-11	-0.985747	1	1	2.54714e-07	iHPF_A	PLAT
1.46086e-11	-1.61421	0.159	0.421	2.57609e-07	iHPF_A	HIST1H1D
1.57666e-11	-0.831512	0.021	0.244	2.78028e-07	iHPF_A	CCNA1
1.61449e-11	-1.39338	0.256	0.508	2.84699e-07	iHPF_A	FOSB
1.6892e-11	-0.596856	0.785	0.853	2.97874e-07	iHPF_A	FKBP4
1.83662e-11	-0.591799	0.179	0.455	3.23869e-07	iHPF_A	MTUS1
1.85456e-11	-0.622595	0.221	0.495	3.27033e-07	iHPF_A	STMN3
1.92378e-11	-0.694862	0	0.204	3.3924e-07	iHPF_A	PDPN
2.3703e-11	-0.76278	0.503	0.712	4.1798e-07	iHPF_A	FBLN5
2.58368e-11	-0.796797	0.523	0.696	4.55607e-07	iHPF_A	MSH6
2.74232e-11	-0.657112	0.569	0.746	4.83581e-07	iHPF_A	MZT1
3.11159e-11	-0.711281	0.149	0.415	5.48698e-07	iHPF_A	KNL1
3.52421e-11	-0.706891	0.954	0.957	6.21459e-07	iHPF_A	ODC1
3.79349e-11	-0.586146	0.062	0.304	6.68945e-07	iHPF_A	BUB1B
4.13263e-11	-0.684548	0.903	0.987	7.28747e-07	iHPF_A	ZFP36L2
4.39577e-11	-0.639869	0.426	0.659	7.7515e-07	iHPF_A	BCL2L12
4.84137e-11	-0.618795	0.969	0.96	8.53728e-07	iHPF_A	TM4SF1
6.89983e-11	-0.587124	0.39	0.629	1.21672e-06	iHPF_A	DBF4
1.09697e-10	0.908134	0.538	0.268	1.9344e-06	iHPF_A	IFIT3
1.24991e-10	-0.714888	0.046	0.274	2.2041e-06	iHPF_A	CXCL5
1.27748e-10	-0.668348	0.723	0.853	2.2527e-06	iHPF_A	GCLM
1.51724e-10	-0.644561	0.251	0.512	2.6755e-06	iHPF_A	ZWINT
1.74958e-10	-1.10625	0.308	0.515	3.0852e-06	iHPF_A	KIF20B
2.83127e-10	0.687412	0.933	0.806	4.99267e-06	iHPF_A	GPRC5A
2.97875e-10	-0.641557	0.549	0.742	5.25272e-06	iHPF_A	KCNQ1OT1
2.98174e-10	-0.795007	0.092	0.324	5.25799e-06	iHPF_A	FBXO5
3.39987e-10	-0.88019	0.333	0.582	5.99533e-06	iHPF_A	MT1A
3.54389e-10	0.631898	0.569	0.281	6.2493e-06	iHPF_A	KRTAP1-5
4.01316e-10	-0.696104	1	1	7.07681e-06	iHPF_A	NR2F1
4.14667e-10	-0.673386	0.133	0.378	7.31223e-06	iHPF_A	ORC6
5.66427e-10	-0.653249	0.056	0.274	9.98838e-06	iHPF_A	AURKB
6.44847e-10	-0.722815	0.174	0.418	1.13712e-05	iHPF_A	CENPE
1.04071e-09	-0.600726	0.908	0.967	1.83519e-05	iHPF_A	MRPS6
1.75031e-09	-0.724536	0.128	0.351	3.0865e-05	iHPF_A	GTSE1
1.78646e-09	-0.591628	0.492	0.672	3.15024e-05	iHPF_A	SCARA3
2.22736e-09	-0.585517	0.113	0.344	3.92772e-05	iHPF_A	ABI3BP
3.78835e-09	-0.668879	0.179	0.411	6.68038e-05	iHPF_A	DEPDC1
4.19125e-09	0.612579	0.615	0.331	7.39085e-05	iHPF_A	MEST
4.60225e-09	-0.619627	0.328	0.555	8.1156e-05	iHPF_A	C19orf48
6.12522e-09	-0.702623	0.672	0.849	0.000108012	iHPF_A	PCDH18
6.51837e-09	-0.630388	0.985	0.993	0.000114945	iHPF_A	SPON2
9.45009e-09	-0.665916	0.508	0.662	0.000166643	iHPF_A	H2AFX
1.2589e-08	-0.594632	0.738	0.863	0.000221994	iHPF_A	IER2
1.28394e-08	-0.612561	0.785	0.87	0.00022641	iHPF_A	SLBP
1.37101e-08	-0.641692	0.159	0.368	0.000241764	iHPF_A	BRCA2
1.50067e-08	-0.902723	0.974	0.916	0.000264628	iHPF_A	UBE2S
2.00019e-08	-0.665842	0.328	0.545	0.000352714	iHPF_A	OSR2
3.26398e-08	-0.590258	0.031	0.201	0.000575571	iHPF_A	CCND2
3.42574e-08	-0.65273	0.446	0.645	0.000604095	iHPF_A	H1F0
4.88455e-08	-0.703901	0.087	0.281	0.000861342	iHPF_A	APCDD1
1.25494e-07	-0.620292	0.795	0.896	0.00221295	iHPF_A	ARL6IP1
1.29204e-07	-1.0932	0.205	0.408	0.00227839	iHPF_A	SCUBE3
1.71437e-07	-0.862938	0.082	0.261	0.00302312	iHPF_A	CDK1
2.08323e-07	-0.819428	0.4	0.579	0.00367356	iHPF_A	DDIT4
2.09291e-07	-0.910695	0.205	0.401	0.00369064	iHPF_A	HIST1H1E
2.82675e-07	-0.677103	0.579	0.699	0.00498469	iHPF_A	FLT1
3.19802e-07	-1.35642	0.169	0.361	0.0056394	iHPF_A	HIST1H1A
4.41598e-07	-0.68467	0.559	0.709	0.00778715	iHPF_A	HAS2
6.06213e-06	-0.998411	0.277	0.445	0.1069	iHPF_A	DCN
9.61442e-06	-0.705828	0.646	0.722	0.169541	iHPF_A	JUNB
3.06603e-05	0.797507	0.144	0.04	0.540664	iHPF_A	KISS1
3.23669e-05	-0.59763	0.426	0.585	0.570759	iHPF_A	GDF15
0.000183797	-0.673061	0.333	0.462	1	iHPF_A	HIST1H1C
0.000456442	-0.825603	0.549	0.639	1	iHPF_A	FOS
0.000618311	-0.651101	0.154	0.268	1	iHPF_A	SULF1
0.00115527	-0.684818	0.446	0.512	1	iHPF_A	CLEC2B
0.0195081	-0.663437	0.082	0.147	1	iHPF_A	CXCL1
0.0423656	-0.816099	0.323	0.355	1	iHPF_A	VWA5A
0.149867	-1.76034	0.497	0.505	1	iHPF_A	HIST1H4C
2.6617e-74	2.27695	0.98	0.003	4.69365e-70	iHPF_B	LIMCH1
2.56383e-72	2.88682	0.961	0.003	4.52106e-68	iHPF_B	PLAC8
4.50702e-70	2.12399	0.941	0.003	7.94767e-66	iHPF_B	HSD17B2
1.27259e-66	2.35209	0.922	0.01	2.24408e-62	iHPF_B	LINC02577
1.43784e-57	1.99384	0.824	0.01	2.53549e-53	iHPF_B	ACKR3
5.58786e-45	0.857115	0.647	0.007	9.85362e-41	iHPF_B	AD000671.3
1.60475e-43	1.01408	0.588	0	2.82982e-39	iHPF_B	NKD2
3.69569e-43	2.88924	0.902	0.09	6.51698e-39	iHPF_B	TNFRSF11B
2.25827e-41	1.24368	0.667	0.02	3.98223e-37	iHPF_B	TENM1
1.64053e-40	1.11237	0.588	0.007	2.89291e-36	iHPF_B	BMP5
7.04678e-40	2.39431	1	0.197	1.24263e-35	iHPF_B	SLC4A4
3.06858e-39	1.32918	0.706	0.037	5.41114e-35	iHPF_B	KYNU
3.44621e-39	1.72256	0.588	0.01	6.07705e-35	iHPF_B	AL353653.1
4.4465e-39	2.30387	0.941	0.134	7.84095e-35	iHPF_B	PITX1
1.61319e-38	0.984876	0.745	0.05	2.8447e-34	iHPF_B	SFMBT2
6.32464e-37	2.20912	0.98	0.227	1.11529e-32	iHPF_B	FHL1
9.11914e-37	1.66893	0.922	0.164	1.60807e-32	iHPF_B	U2AF1L4
7.1312e-36	2.11664	0.902	0.161	1.25752e-31	iHPF_B	STC2
2.06698e-35	1.68013	0.961	0.174	3.64491e-31	iHPF_B	CFD
3.59954e-35	1.49128	0.843	0.107	6.34743e-31	iHPF_B	CAVIN2
1.18626e-34	1.01295	0.843	0.094	2.09186e-30	iHPF_B	DENND2A
3.49407e-34	1.15469	0.647	0.037	6.16144e-30	iHPF_B	ADAMTS5
9.60535e-34	2.16635	0.98	0.284	1.69381e-29	iHPF_B	EPAS1
2.53765e-33	1.34778	0.706	0.057	4.47489e-29	iHPF_B	PDGFB
3.59033e-33	1.11729	0.765	0.08	6.33118e-29	iHPF_B	CHRM2
1.0304e-32	1.13515	0.843	0.117	1.81701e-28	iHPF_B	MASP1
1.08859e-32	1.73713	0.98	0.237	1.91962e-28	iHPF_B	GALNT5
1.48974e-31	1.69192	0.667	0.06	2.627e-27	iHPF_B	SLC16A6
1.65288e-31	2.19872	1	0.304	2.91468e-27	iHPF_B	SNCA
1.91566e-31	1.77151	0.941	0.227	3.37808e-27	iHPF_B	ITGA1
4.91504e-31	0.953317	0.745	0.087	8.66718e-27	iHPF_B	PLPP4
6.37119e-31	2.00987	1	0.341	1.1235e-26	iHPF_B	TCF21
8.03509e-31	1.15809	0.588	0.037	1.41691e-26	iHPF_B	SMIM41
1.08454e-30	4.02465	0.863	0.157	1.91247e-26	iHPF_B	IGFBP5
1.28267e-30	2.42338	0.98	0.365	2.26186e-26	iHPF_B	ANGPT1
1.97462e-30	2.12916	1	0.977	3.48205e-26	iHPF_B	CTSZ
4.20851e-30	1.94699	0.961	0.365	7.42128e-26	iHPF_B	ANTXR1
6.20853e-30	2.09482	1	0.355	1.09481e-25	iHPF_B	BDKRB1
6.74408e-30	2.25879	1	0.445	1.18925e-25	iHPF_B	BDNF
2.80491e-29	1.89787	1	1	4.94618e-25	iHPF_B	FTL
2.91705e-29	0.762659	0.569	0.033	5.14393e-25	iHPF_B	TNFRSF21
3.09894e-29	-0.840581	1	1	5.46467e-25	iHPF_B	RPL14
5.04818e-29	1.24053	1	1	8.90196e-25	iHPF_B	POLR2L
5.40369e-29	1.46136	1	1	9.52886e-25	iHPF_B	ATP6V0E1
6.37763e-29	-0.737086	1	1	1.12463e-24	iHPF_B	RPL4
6.42629e-29	-0.833026	1	1	1.13321e-24	iHPF_B	RPL5
9.56162e-29	0.980553	0.49	0.017	1.6861e-24	iHPF_B	CD1D
1.34024e-28	1.36461	0.843	0.167	2.36338e-24	iHPF_B	AVPI1
1.6183e-28	2.25716	1	0.615	2.85371e-24	iHPF_B	OGFRL1
1.73886e-28	-0.713903	1	1	3.0663e-24	iHPF_B	RPS27A
2.09522e-28	1.01464	0.686	0.08	3.69471e-24	iHPF_B	BTBD8
2.12484e-28	-0.725329	1	1	3.74695e-24	iHPF_B	RPS3
2.20014e-28	-2.59499	0.843	1	3.87973e-24	iHPF_B	CLDN11
7.26173e-28	1.92572	1	0.873	1.28053e-23	iHPF_B	PXDN
7.89445e-28	-2.9266	0.137	0.98	1.39211e-23	iHPF_B	MAP1B
7.94435e-28	1.75896	1	0.773	1.40091e-23	iHPF_B	CYB5A
8.63802e-28	-0.623256	1	1	1.52323e-23	iHPF_B	RPL30
9.28922e-28	-3.09272	0.569	0.997	1.63806e-23	iHPF_B	AKAP12
1.08316e-27	1.41543	1	1	1.91004e-23	iHPF_B	CD44
1.42278e-27	1.48862	0.961	0.395	2.50893e-23	iHPF_B	UQCC1
1.4653e-27	2.12626	1	1	2.58392e-23	iHPF_B	MT1E
1.85563e-27	-0.639859	1	1	3.27222e-23	iHPF_B	RPS16
1.91436e-27	-0.589014	1	1	3.37578e-23	iHPF_B	RPS23
1.94264e-27	0.94456	1	1	3.42566e-23	iHPF_B	ATP5F1E
2.3618e-27	1.21084	1	0.997	4.16479e-23	iHPF_B	ATP6V1G1
3.73706e-27	2.21821	0.961	0.318	6.58994e-23	iHPF_B	CARD16
5.0252e-27	1.43011	0.98	0.472	8.86144e-23	iHPF_B	EPHX1
5.36671e-27	-0.625726	1	1	9.46365e-23	iHPF_B	RPL6
5.59215e-27	-0.6927	1	1	9.8612e-23	iHPF_B	RPL3
1.11254e-26	2.62816	1	0.659	1.96186e-22	iHPF_B	F3
1.8929e-26	0.944172	1	1	3.33795e-22	iHPF_B	ANXA5
2.09518e-26	2.05708	1	0.957	3.69465e-22	iHPF_B	RND3
2.40718e-26	-0.619655	1	1	4.24482e-22	iHPF_B	NACA
2.78937e-26	1.86937	1	0.833	4.91878e-22	iHPF_B	VAMP5
3.21581e-26	2.66238	0.98	0.689	5.67075e-22	iHPF_B	ADAMTS1
3.2954e-26	1.72111	1	0.799	5.81112e-22	iHPF_B	ATP13A3
3.75554e-26	-0.646181	1	1	6.62251e-22	iHPF_B	RPL21
5.10521e-26	-0.634906	1	1	9.00253e-22	iHPF_B	RPS25
6.5463e-26	-0.605638	1	1	1.15437e-21	iHPF_B	RPL35A
6.73511e-26	-2.46691	0.078	0.96	1.18767e-21	iHPF_B	ARHGAP29
8.00802e-26	-1.99907	0.686	0.983	1.41213e-21	iHPF_B	PCOLCE
8.74861e-26	2.84718	1	0.438	1.54273e-21	iHPF_B	DIO2
9.26346e-26	2.25717	0.961	0.639	1.63352e-21	iHPF_B	DDX10
9.31407e-26	-2.28206	0.078	0.97	1.64244e-21	iHPF_B	CLEC11A
9.64655e-26	0.836637	0.667	0.084	1.70107e-21	iHPF_B	PODNL1
9.6965e-26	1.80604	1	0.977	1.70988e-21	iHPF_B	SQSTM1
9.89347e-26	1.69942	1	0.963	1.74462e-21	iHPF_B	SELENOM
1.04356e-25	1.71148	1	0.492	1.84022e-21	iHPF_B	PMP22
1.1399e-25	1.40988	1	0.997	2.01011e-21	iHPF_B	GNG11
1.15939e-25	0.871665	0.549	0.043	2.04446e-21	iHPF_B	FUCA1
1.42664e-25	2.24363	1	0.773	2.51574e-21	iHPF_B	TRPA1
1.82618e-25	-0.783907	1	1	3.22029e-21	iHPF_B	EEF1A1
1.97772e-25	-1.17184	1	1	3.48751e-21	iHPF_B	VIM
2.02958e-25	1.32015	1	0.967	3.57896e-21	iHPF_B	PAK2
2.23827e-25	1.28655	0.961	0.351	3.94697e-21	iHPF_B	HACD1
3.86372e-25	1.13654	1	0.993	6.81329e-21	iHPF_B	SLC16A3
4.05848e-25	1.80968	1	0.435	7.15672e-21	iHPF_B	WNT5A
4.07149e-25	-0.738141	1	1	7.17967e-21	iHPF_B	MT-ATP6
4.49245e-25	1.02453	1	0.997	7.92199e-21	iHPF_B	ATP6V1F
5.49207e-25	1.70886	1	0.709	9.68471e-21	iHPF_B	MMP2
6.9241e-25	1.05028	1	1	1.221e-20	iHPF_B	MT2A
7.29802e-25	-0.604834	1	1	1.28693e-20	iHPF_B	RPL7
7.55523e-25	1.42517	1	1	1.33229e-20	iHPF_B	ANXA1
1.04727e-24	0.588571	0.49	0.03	1.84675e-20	iHPF_B	LINC00842
1.58175e-24	1.38719	1	0.987	2.78925e-20	iHPF_B	PRSS23
2.18523e-24	1.5775	1	0.97	3.85343e-20	iHPF_B	PDLIM1
2.72312e-24	0.893182	1	1	4.80195e-20	iHPF_B	BRI3
2.84834e-24	1.54558	1	0.846	5.02277e-20	iHPF_B	MYLK
2.90136e-24	-4.60982	0.078	0.9	5.11626e-20	iHPF_B	IGFBP2
3.0284e-24	0.944408	1	1	5.34029e-20	iHPF_B	TALDO1
4.60278e-24	1.76223	0.941	0.485	8.11654e-20	iHPF_B	FAM20C
5.00079e-24	0.782396	0.569	0.057	8.8184e-20	iHPF_B	SLC16A14
5.43381e-24	1.61889	1	0.946	9.58198e-20	iHPF_B	TGFBI
5.97799e-24	-3.87484	0.314	0.963	1.05416e-19	iHPF_B	PTX3
6.34129e-24	1.50917	1	1	1.11822e-19	iHPF_B	TXNRD1
6.388e-24	1.26723	0.706	0.117	1.12646e-19	iHPF_B	ITPR1
7.97176e-24	1.78346	1	0.803	1.40574e-19	iHPF_B	SERINC2
9.48632e-24	0.877609	0.784	0.154	1.67282e-19	iHPF_B	EFNA5
9.85179e-24	1.40335	1	0.893	1.73726e-19	iHPF_B	ENAH
9.957e-24	2.04086	0.98	0.806	1.75582e-19	iHPF_B	GPRC5A
1.08743e-23	1.86156	1	0.662	1.91757e-19	iHPF_B	NABP1
1.39308e-23	-0.92136	0.98	1	2.45656e-19	iHPF_B	EIF3F
1.76733e-23	1.38507	1	0.997	3.11651e-19	iHPF_B	NQO1
2.25871e-23	1.25362	1	0.983	3.98301e-19	iHPF_B	CYTOR
2.27538e-23	1.59316	0.98	0.425	4.01241e-19	iHPF_B	OPN3
2.40725e-23	-2.13095	0.039	0.873	4.24494e-19	iHPF_B	PRSS3
2.46442e-23	-2.69111	0.118	0.893	4.34576e-19	iHPF_B	RGS4
2.54699e-23	1.5367	1	0.625	4.49136e-19	iHPF_B	FENDRR
3.50717e-23	-1.97981	0.078	0.886	6.18455e-19	iHPF_B	MEIS2
3.73128e-23	1.01215	0.706	0.127	6.57974e-19	iHPF_B	TBXAS1
4.76065e-23	1.402	1	0.923	8.39494e-19	iHPF_B	UCHL1
5.1445e-23	1.19323	0.647	0.094	9.07181e-19	iHPF_B	IL18
5.39591e-23	0.961195	1	1	9.51514e-19	iHPF_B	ATOX1
8.79257e-23	1.86511	0.98	0.589	1.55048e-18	iHPF_B	EFEMP1
9.54071e-23	1.45972	0.98	0.385	1.68241e-18	iHPF_B	GABARAPL1
1.01254e-22	-1.34135	1	1	1.78551e-18	iHPF_B	SLC25A5
1.64057e-22	0.989156	1	1	2.89298e-18	iHPF_B	RAB5IF
2.05799e-22	0.628358	0.471	0.033	3.62906e-18	iHPF_B	TENT5C
4.22579e-22	2.03536	1	0.569	7.45176e-18	iHPF_B	THBS1
4.55539e-22	0.85982	1	1	8.03297e-18	iHPF_B	UQCR11
5.50554e-22	2.165	1	0.445	9.70846e-18	iHPF_B	TFPI2
5.79161e-22	0.704406	0.725	0.124	1.02129e-17	iHPF_B	SLC1A1
5.9016e-22	0.739018	1	1	1.04069e-17	iHPF_B	GNAS
5.90743e-22	1.39798	1	0.913	1.04172e-17	iHPF_B	ALCAM
7.76232e-22	0.847561	0.373	0.013	1.36881e-17	iHPF_B	OSTN-AS1
8.50528e-22	1.32233	1	0.997	1.49982e-17	iHPF_B	PTGR1
8.62899e-22	1.07308	0.922	0.328	1.52164e-17	iHPF_B	FAM89A
9.51615e-22	-1.68503	0.98	1	1.67808e-17	iHPF_B	DCBLD2
9.5333e-22	0.815836	1	1	1.6811e-17	iHPF_B	CALM2
1.016e-21	0.842286	0.608	0.087	1.79162e-17	iHPF_B	PDE1C
1.11421e-21	1.47149	1	0.916	1.9648e-17	iHPF_B	MYADM
1.15721e-21	1.61721	1	0.682	2.04062e-17	iHPF_B	HSD11B1
1.16757e-21	1.2093	0.961	0.395	2.05889e-17	iHPF_B	SYNGR2
1.18847e-21	1.28135	1	0.943	2.09575e-17	iHPF_B	ZFAND5
1.24573e-21	1.30938	0.882	0.304	2.19671e-17	iHPF_B	MAOA
1.37292e-21	1.05137	0.431	0.027	2.42101e-17	iHPF_B	WFDC1
1.39923e-21	1.25352	1	0.9	2.46741e-17	iHPF_B	C4orf48
1.43039e-21	1.23645	0.882	0.318	2.52235e-17	iHPF_B	IL4R
1.55554e-21	1.43851	0.98	0.645	2.74304e-17	iHPF_B	TMTC1
1.68335e-21	1.59474	1	0.816	2.96842e-17	iHPF_B	LAMB1
2.15424e-21	-0.610182	1	1	3.79879e-17	iHPF_B	LDHB
2.308e-21	2.22642	0.98	0.632	4.06992e-17	iHPF_B	FGF7
2.61437e-21	1.64194	0.98	0.635	4.61019e-17	iHPF_B	FIBIN
2.80666e-21	1.50329	1	0.916	4.94927e-17	iHPF_B	IGFBP7
3.20381e-21	1.6696	0.98	0.605	5.64959e-17	iHPF_B	SLC7A11
4.03877e-21	1.03755	0.843	0.231	7.12196e-17	iHPF_B	SAMD9L
5.01149e-21	0.962772	0.824	0.207	8.83727e-17	iHPF_B	RAB11FIP1
5.1959e-21	1.45528	1	0.883	9.16246e-17	iHPF_B	PAPSS2
6.11387e-21	-1.26742	0.961	0.997	1.07812e-16	iHPF_B	ERCC1
6.54688e-21	1.78528	0.765	0.224	1.15448e-16	iHPF_B	IFI6
7.76971e-21	-1.49008	0.235	0.896	1.37011e-16	iHPF_B	GCNT1
9.34352e-21	0.965381	1	1	1.64764e-16	iHPF_B	IFITM3
1.03107e-20	1.48613	1	0.906	1.81818e-16	iHPF_B	PHLDA1
1.04066e-20	-1.34975	0.02	0.799	1.83509e-16	iHPF_B	HOXB2
1.18882e-20	1.61996	1	0.742	2.09636e-16	iHPF_B	HLA-B
1.21101e-20	-1.48431	1	1	2.13549e-16	iHPF_B	COL6A2
1.21317e-20	0.749282	1	1	2.1393e-16	iHPF_B	UBL5
1.58336e-20	1.13524	0.725	0.157	2.7921e-16	iHPF_B	ABCC3
1.59418e-20	1.32104	0.902	0.294	2.81117e-16	iHPF_B	FILIP1L
1.90716e-20	-1.1906	1	1	3.36309e-16	iHPF_B	FDPS
2.21258e-20	1.006	1	0.957	3.90167e-16	iHPF_B	C1orf122
2.55511e-20	-1.10929	1	0.997	4.50568e-16	iHPF_B	S100A16
2.89852e-20	-0.830236	1	1	5.11125e-16	iHPF_B	TUBB
3.04851e-20	0.8501	0.706	0.144	5.37574e-16	iHPF_B	LAMA5
3.21756e-20	-1.18385	0.922	0.997	5.67385e-16	iHPF_B	FDFT1
3.37234e-20	1.83666	1	0.766	5.94679e-16	iHPF_B	PLAU
4.00465e-20	1.00529	0.765	0.194	7.06181e-16	iHPF_B	FAM167A
4.07592e-20	1.0626	0.824	0.217	7.18748e-16	iHPF_B	CCDC102B
4.58777e-20	0.622757	1	1	8.09008e-16	iHPF_B	PRDX1
5.93404e-20	-0.946063	1	1	1.04641e-15	iHPF_B	CCT4
6.04985e-20	1.04231	1	0.977	1.06683e-15	iHPF_B	RTL8C
6.18276e-20	1.26521	0.961	0.518	1.09027e-15	iHPF_B	IRF1
6.34001e-20	1.54108	1	0.602	1.118e-15	iHPF_B	CHN1
6.95572e-20	1.69197	0.98	0.786	1.22657e-15	iHPF_B	COL4A1
8.11913e-20	1.28737	1	0.933	1.43173e-15	iHPF_B	PALLD
8.4066e-20	1.02526	1	0.987	1.48242e-15	iHPF_B	IFITM2
9.5341e-20	1.16857	0.765	0.191	1.68124e-15	iHPF_B	TGFB2
1.10301e-19	-0.982578	0.961	1	1.94505e-15	iHPF_B	CALM3
1.14974e-19	-1.32683	0.686	0.99	2.02744e-15	iHPF_B	CCNG1
1.16396e-19	1.39036	0.804	0.224	2.05253e-15	iHPF_B	RAB27B
1.29389e-19	-1.42842	0.863	0.993	2.28165e-15	iHPF_B	MAP4K4
1.38293e-19	0.874305	1	1	2.43867e-15	iHPF_B	B2M
1.38758e-19	1.04061	0.98	0.475	2.44685e-15	iHPF_B	MBNL2
1.69768e-19	1.11126	1	0.997	2.99369e-15	iHPF_B	COL5A2
1.71828e-19	1.42981	1	0.676	3.03002e-15	iHPF_B	HEG1
2.29214e-19	1.28945	0.941	0.585	4.04197e-15	iHPF_B	ABCC4
2.5332e-19	-0.622448	1	1	4.46705e-15	iHPF_B	PDIA6
3.04592e-19	1.32288	0.961	0.355	5.37118e-15	iHPF_B	VWA5A
3.11759e-19	1.16769	1	0.916	5.49755e-15	iHPF_B	CCND3
3.87758e-19	1.17533	1	0.839	6.83772e-15	iHPF_B	MAP1A
4.45897e-19	-1.9657	0.51	0.943	7.86295e-15	iHPF_B	FABP5
4.76901e-19	1.61298	1	0.629	8.40967e-15	iHPF_B	MMD
6.17428e-19	-0.836381	1	1	1.08877e-14	iHPF_B	NPM1
7.17815e-19	0.719521	0.549	0.08	1.2658e-14	iHPF_B	ANO4
7.29504e-19	-2.90494	0.588	0.93	1.28641e-14	iHPF_B	SFRP1
7.53922e-19	-1.13622	0.804	0.993	1.32947e-14	iHPF_B	DAZAP1
9.93358e-19	-1.52417	0.412	0.93	1.75169e-14	iHPF_B	NID1
1.00003e-18	0.973451	1	0.957	1.76345e-14	iHPF_B	LEPROT
1.17862e-18	1.09487	1	0.967	2.07838e-14	iHPF_B	HLA-A
1.18395e-18	1.69338	0.902	0.331	2.08778e-14	iHPF_B	LUM
1.33062e-18	0.952939	0.882	0.318	2.34642e-14	iHPF_B	A1BG
1.37224e-18	1.49439	0.98	0.87	2.41981e-14	iHPF_B	FAM92A
1.44027e-18	-1.43961	0.824	0.983	2.53978e-14	iHPF_B	INSIG1
1.61636e-18	0.595437	1	1	2.85028e-14	iHPF_B	MYL6
1.63629e-18	1.19959	0.961	0.458	2.88544e-14	iHPF_B	TUBA4A
2.04573e-18	1.27807	0.98	0.625	3.60744e-14	iHPF_B	HSBP1L1
2.35856e-18	1.11253	0.824	0.308	4.15909e-14	iHPF_B	HERC3
2.39056e-18	0.780779	1	1	4.21551e-14	iHPF_B	S100A6
2.5797e-18	-1.51443	0.922	1	4.54905e-14	iHPF_B	ANP32B
3.17309e-18	1.30925	0.98	0.86	5.59543e-14	iHPF_B	CRIM1
3.50945e-18	0.88589	1	1	6.18856e-14	iHPF_B	FTH1
3.90883e-18	0.672563	1	1	6.89284e-14	iHPF_B	NDUFA13
4.08025e-18	1.08488	0.784	0.241	7.19512e-14	iHPF_B	CSF1
4.17448e-18	0.66867	0.667	0.137	7.36128e-14	iHPF_B	IGF2
4.19187e-18	1.38484	0.961	0.649	7.39195e-14	iHPF_B	FGF2
4.33613e-18	1.25915	0.922	0.472	7.64633e-14	iHPF_B	CRIP2
4.6246e-18	0.636693	0.647	0.117	8.15501e-14	iHPF_B	NCKAP5
4.79818e-18	1.18024	0.804	0.271	8.4611e-14	iHPF_B	OSGIN1
5.33555e-18	-1.58496	0	0.732	9.40872e-14	iHPF_B	PRRX1
5.44269e-18	-1.75846	0.255	0.843	9.59764e-14	iHPF_B	LOXL1
5.5219e-18	0.665747	0.647	0.127	9.73731e-14	iHPF_B	CTSO
5.64122e-18	1.3056	0.98	0.669	9.94772e-14	iHPF_B	RHOB
5.64619e-18	1.2607	1	0.92	9.95649e-14	iHPF_B	NFE2L2
5.84818e-18	0.727652	1	1	1.03127e-13	iHPF_B	RRBP1
6.13669e-18	1.00178	1	1	1.08214e-13	iHPF_B	HLA-C
6.41166e-18	0.974089	0.765	0.241	1.13063e-13	iHPF_B	ALDH3B1
6.60327e-18	0.585928	0.608	0.107	1.16442e-13	iHPF_B	SDC3
7.65118e-18	0.611519	0.549	0.084	1.34921e-13	iHPF_B	SLC2A12
7.69946e-18	1.30301	1	0.719	1.35772e-13	iHPF_B	DUSP6
7.76409e-18	0.977061	0.98	0.679	1.36912e-13	iHPF_B	VAT1
8.16378e-18	1.31631	0.98	0.465	1.4396e-13	iHPF_B	DHRS3
8.24186e-18	0.914146	0.725	0.207	1.45337e-13	iHPF_B	MANBA
9.08109e-18	-0.618791	1	1	1.60136e-13	iHPF_B	MT-ND2
9.09512e-18	0.66151	0.647	0.13	1.60383e-13	iHPF_B	HS6ST1
9.69246e-18	0.721776	1	1	1.70917e-13	iHPF_B	OST4
9.72642e-18	-1.31318	0.784	1	1.71516e-13	iHPF_B	MT-ND6
9.91804e-18	1.54979	0.902	0.334	1.74895e-13	iHPF_B	TMEM100
9.95204e-18	1.29712	0.961	0.595	1.75494e-13	iHPF_B	LPXN
1.26851e-17	1.10499	0.98	0.682	2.23689e-13	iHPF_B	SLFN5
1.27099e-17	0.98042	0.98	0.779	2.24126e-13	iHPF_B	MFSD12
1.30944e-17	1.45117	0.941	0.391	2.30907e-13	iHPF_B	VCAM1
1.45874e-17	0.603359	1	1	2.57235e-13	iHPF_B	ATP6V0C
1.66486e-17	1.1318	0.961	0.635	2.93582e-13	iHPF_B	SLC31A1
1.72128e-17	-1.26643	0.588	0.943	3.0353e-13	iHPF_B	RBBP7
1.76628e-17	-1.53296	0.333	0.88	3.11466e-13	iHPF_B	CCBE1
1.84337e-17	0.668907	1	1	3.2506e-13	iHPF_B	SEC61G
1.98515e-17	1.07927	0.765	0.224	3.50062e-13	iHPF_B	LPAR3
2.06648e-17	1.05839	1	0.896	3.64403e-13	iHPF_B	FNDC3B
2.90169e-17	-1.99116	0.235	0.816	5.11684e-13	iHPF_B	ITGA6
2.91819e-17	-1.19393	1	1	5.14593e-13	iHPF_B	PTMA
3.13868e-17	0.893605	1	0.997	5.53475e-13	iHPF_B	CCND1
3.32925e-17	1.18234	0.98	0.595	5.87081e-13	iHPF_B	AKR1B1
3.48502e-17	1.42814	0.961	0.622	6.14549e-13	iHPF_B	SEMA3C
4.02636e-17	1.0435	0.882	0.351	7.10008e-13	iHPF_B	P3H2
4.13606e-17	-1.37684	0.529	0.933	7.29352e-13	iHPF_B	GYPC
4.15014e-17	-1.06762	0.98	1	7.31836e-13	iHPF_B	HNRNPA1
4.93388e-17	0.612977	0.49	0.067	8.7004e-13	iHPF_B	BCO2
5.90359e-17	1.04849	0.725	0.184	1.04104e-12	iHPF_B	CHAC1
6.80018e-17	-1.18852	0.294	0.86	1.19914e-12	iHPF_B	MGMT
6.84877e-17	1.25112	1	0.846	1.20771e-12	iHPF_B	COL4A2
7.43299e-17	1.21876	0.98	0.629	1.31073e-12	iHPF_B	MLLT11
7.70462e-17	-1.76876	0.725	0.92	1.35863e-12	iHPF_B	DUT
8.7368e-17	-2.36641	0.196	0.796	1.54065e-12	iHPF_B	TYMS
9.61837e-17	1.2305	0.98	0.766	1.6961e-12	iHPF_B	LACTB
1.02935e-16	-1.01477	0.961	0.993	1.81516e-12	iHPF_B	GLO1
1.23116e-16	1.26382	1	0.946	2.17103e-12	iHPF_B	LMO7
1.25059e-16	-1.86743	0	0.699	2.2053e-12	iHPF_B	FLT1
1.27724e-16	-1.0238	0.882	0.987	2.25229e-12	iHPF_B	NRP1
1.45038e-16	1.16691	0.941	0.435	2.55759e-12	iHPF_B	C1S
1.47376e-16	0.728454	0.745	0.201	2.59883e-12	iHPF_B	DIPK1A
1.51864e-16	1.01685	0.98	0.789	2.67797e-12	iHPF_B	ATP6V1A
1.57186e-16	-0.765368	1	1	2.77182e-12	iHPF_B	DRAP1
1.6537e-16	-0.892265	1	1	2.91614e-12	iHPF_B	HNRNPA2B1
1.78334e-16	1.55948	0.431	0.05	3.14475e-12	iHPF_B	AREG
1.8074e-16	0.606503	0.529	0.084	3.18717e-12	iHPF_B	GPX3
1.97149e-16	-0.858029	0.902	0.99	3.47652e-12	iHPF_B	CTDNEP1
2.03361e-16	0.901499	1	0.93	3.58607e-12	iHPF_B	ITGB5
2.17806e-16	-1.09624	0.725	0.987	3.8408e-12	iHPF_B	EBP
2.19704e-16	0.983488	0.941	0.465	3.87426e-12	iHPF_B	APOL2
2.67938e-16	0.860262	0.784	0.254	4.72482e-12	iHPF_B	LRCH2
2.93844e-16	1.17877	0.98	0.629	5.18165e-12	iHPF_B	TIPARP
3.01624e-16	1.05715	0.725	0.254	5.31884e-12	iHPF_B	DDX60L
3.12209e-16	0.934671	0.804	0.281	5.50549e-12	iHPF_B	GRK5
3.23353e-16	1.05145	1	0.98	5.70201e-12	iHPF_B	CYBA
3.28018e-16	-0.819971	1	1	5.78426e-12	iHPF_B	EIF5A
3.34021e-16	1.05211	0.98	0.886	5.89013e-12	iHPF_B	GLS
4.34751e-16	-1.19402	0.392	0.873	7.66639e-12	iHPF_B	SLC44A1
4.46103e-16	0.615707	0.667	0.154	7.86659e-12	iHPF_B	ATP9A
4.58149e-16	0.720264	1	1	8.079e-12	iHPF_B	GABARAP
4.6108e-16	-1.23948	0.431	0.913	8.13069e-12	iHPF_B	HACD3
4.85465e-16	1.18479	1	0.926	8.56068e-12	iHPF_B	CCDC71L
4.96558e-16	0.922274	0.98	0.973	8.7563e-12	iHPF_B	RBPJ
5.27016e-16	0.802941	1	0.97	9.2934e-12	iHPF_B	ATP6V1D
5.6598e-16	1.01986	0.902	0.542	9.9805e-12	iHPF_B	TAP1
6.1839e-16	0.585928	0.569	0.11	1.09047e-11	iHPF_B	E2F5
6.43983e-16	-1.97838	0.412	0.94	1.1356e-11	iHPF_B	TNFRSF6B
7.01962e-16	1.00573	0.863	0.331	1.23784e-11	iHPF_B	STXBP6
7.66213e-16	0.634538	0.451	0.06	1.35114e-11	iHPF_B	CHRNA1
7.99043e-16	-0.842772	0.843	0.997	1.40903e-11	iHPF_B	EIF3L
8.16649e-16	-1.40579	0.471	0.886	1.44008e-11	iHPF_B	PSIP1
8.41981e-16	1.11334	1	0.963	1.48475e-11	iHPF_B	TUBB2A
8.43198e-16	0.909583	0.725	0.217	1.4869e-11	iHPF_B	AL133330.1
8.91437e-16	0.776621	1	0.97	1.57196e-11	iHPF_B	GTF2I
8.92537e-16	0.916699	0.98	0.883	1.5739e-11	iHPF_B	PTTG1IP
9.20494e-16	1.00952	0.98	0.759	1.6232e-11	iHPF_B	EGFR
9.67179e-16	0.630705	0.588	0.117	1.70552e-11	iHPF_B	ZFPM2-AS1
9.73418e-16	0.694253	1	0.983	1.71653e-11	iHPF_B	COPS9
9.83912e-16	0.85029	0.843	0.348	1.73503e-11	iHPF_B	CLASP1
1.09538e-15	-1.54068	0.02	0.692	1.93159e-11	iHPF_B	DPYSL3
1.1318e-15	-1.45534	0.02	0.682	1.99582e-11	iHPF_B	CD248
1.16623e-15	1.12299	0.98	0.746	2.05653e-11	iHPF_B	SERPINB1
1.22544e-15	1.00781	1	0.93	2.16094e-11	iHPF_B	NECTIN3
1.24244e-15	1.0312	1	0.706	2.19092e-11	iHPF_B	COPZ2
1.24326e-15	1.18602	0.941	0.622	2.19236e-11	iHPF_B	MYEOV
1.61198e-15	-0.618349	0.98	1	2.84257e-11	iHPF_B	EIF3E
1.63498e-15	0.775176	1	0.987	2.88312e-11	iHPF_B	G6PD
1.70915e-15	-2.55572	0	0.669	3.01391e-11	iHPF_B	THY1
1.84112e-15	1.03791	0.843	0.395	3.24663e-11	iHPF_B	RCAN1
2.08663e-15	0.979062	0.941	0.508	3.67956e-11	iHPF_B	ETS2
2.08916e-15	0.703475	1	0.997	3.68402e-11	iHPF_B	TLN1
2.09211e-15	1.30799	0.922	0.656	3.68922e-11	iHPF_B	SLC7A2
2.18111e-15	-1.21999	0.922	1	3.84617e-11	iHPF_B	HNRNPD
2.26718e-15	0.632713	0.706	0.184	3.99795e-11	iHPF_B	GPR157
2.26748e-15	0.754818	1	0.963	3.99848e-11	iHPF_B	TAX1BP1
2.32091e-15	-1.47791	0.549	0.91	4.0927e-11	iHPF_B	FBL
2.41089e-15	0.965388	1	0.853	4.25136e-11	iHPF_B	GCLM
2.5569e-15	0.640041	1	1	4.50884e-11	iHPF_B	TAGLN2
2.77578e-15	-0.612075	1	1	4.89481e-11	iHPF_B	CCNI
2.7913e-15	0.850051	1	0.983	4.92217e-11	iHPF_B	C4orf3
2.94337e-15	-1.21208	0.373	0.88	5.19034e-11	iHPF_B	ADD3
3.02731e-15	0.977106	1	0.843	5.33835e-11	iHPF_B	MAT2A
3.1254e-15	0.689155	1	0.983	5.51132e-11	iHPF_B	SBDS
3.13414e-15	0.913316	0.745	0.261	5.52675e-11	iHPF_B	NPC1
3.52965e-15	-1.04687	0.373	0.843	6.22419e-11	iHPF_B	HPF1
3.55885e-15	0.805841	1	0.977	6.27568e-11	iHPF_B	IARS
3.83094e-15	1.10834	0.98	0.712	6.75548e-11	iHPF_B	DCBLD1
4.21856e-15	-1.25109	0.941	0.993	7.43901e-11	iHPF_B	NR2F2
4.27717e-15	-0.677041	1	1	7.54237e-11	iHPF_B	SERBP1
4.31777e-15	0.929297	1	0.973	7.61395e-11	iHPF_B	VCL
4.50629e-15	0.751735	0.765	0.254	7.94639e-11	iHPF_B	XAF1
4.707e-15	-0.981671	0.373	0.856	8.30033e-11	iHPF_B	SPATC1L
5.35925e-15	0.975571	1	0.87	9.45051e-11	iHPF_B	FOXF1
5.75085e-15	1.03285	0.725	0.204	1.01411e-10	iHPF_B	SLC14A1
5.77319e-15	0.781058	0.627	0.161	1.01804e-10	iHPF_B	CYP2S1
6.0577e-15	0.656072	1	1	1.06821e-10	iHPF_B	GUK1
6.39129e-15	0.913859	0.922	0.595	1.12704e-10	iHPF_B	RBMS2
6.51981e-15	0.834748	0.529	0.107	1.1497e-10	iHPF_B	F2RL2
6.97504e-15	0.889031	0.941	0.622	1.22998e-10	iHPF_B	TAF13
7.62124e-15	0.83648	0.608	0.147	1.34393e-10	iHPF_B	CRISPLD2
7.67354e-15	0.63326	0.98	0.977	1.35315e-10	iHPF_B	NDUFA1
7.89207e-15	0.94553	1	0.769	1.39169e-10	iHPF_B	DSEL
7.9558e-15	0.779573	1	1	1.40292e-10	iHPF_B	PHLDA2
8.11753e-15	-1.18652	0.235	0.783	1.43145e-10	iHPF_B	MYH10
9.47611e-15	0.6201	1	1	1.67102e-10	iHPF_B	COMMD6
9.48645e-15	-1.20759	1	1	1.67284e-10	iHPF_B	HSP90AA1
1.01496e-14	1.0772	0.569	0.127	1.78978e-10	iHPF_B	CLIC3
1.05246e-14	0.646049	1	1	1.8559e-10	iHPF_B	ATP5IF1
1.08798e-14	0.609987	1	1	1.91854e-10	iHPF_B	ARF4
1.16575e-14	1.09729	0.98	0.635	2.05567e-10	iHPF_B	FSTL3
1.19396e-14	0.751225	0.824	0.288	2.10542e-10	iHPF_B	RPS6KA2
1.26418e-14	-1.41114	0.706	0.933	2.22926e-10	iHPF_B	CACYBP
1.32741e-14	0.819057	0.824	0.304	2.34076e-10	iHPF_B	HNMT
1.45667e-14	1.00726	0.961	0.589	2.56869e-10	iHPF_B	FCGRT
1.52228e-14	-1.98411	0.667	0.886	2.6844e-10	iHPF_B	STMN1
1.52474e-14	1.00538	0.902	0.472	2.68872e-10	iHPF_B	MITF
1.60299e-14	-1.16665	0.176	0.763	2.82671e-10	iHPF_B	LAPTM4B
1.62432e-14	0.705122	0.706	0.197	2.86432e-10	iHPF_B	PARD3B
1.77478e-14	-0.732003	1	1	3.12965e-10	iHPF_B	TUBA1B
1.87045e-14	-1.18981	0.824	0.98	3.29836e-10	iHPF_B	MSMO1
1.91383e-14	0.819835	1	0.849	3.37484e-10	iHPF_B	DDA1
1.98651e-14	0.602202	0.529	0.104	3.503e-10	iHPF_B	SLC6A8
2.03999e-14	0.788213	0.961	0.96	3.59731e-10	iHPF_B	JAK1
2.12896e-14	-1.06258	0.608	0.943	3.75421e-10	iHPF_B	PHLDA3
2.22363e-14	-2.1026	0.235	0.749	3.92114e-10	iHPF_B	PCLAF
2.30831e-14	-1.67051	0.373	0.829	4.07047e-10	iHPF_B	PCNA
2.32056e-14	-1.32515	0.118	0.719	4.09208e-10	iHPF_B	SERPINF1
2.89132e-14	0.91624	0.961	0.595	5.09855e-10	iHPF_B	PHACTR2
2.96608e-14	0.889017	0.961	0.645	5.23039e-10	iHPF_B	ALAS1
3.04052e-14	-0.970325	0.784	0.997	5.36165e-10	iHPF_B	ACAT2
3.12408e-14	-0.803728	0.902	1	5.509e-10	iHPF_B	STOML2
3.13199e-14	0.731943	0.824	0.334	5.52295e-10	iHPF_B	SMARCD3
3.16753e-14	0.97967	0.451	0.077	5.58562e-10	iHPF_B	EEF1A2
3.19172e-14	0.918924	1	0.987	5.62828e-10	iHPF_B	RAI14
3.27521e-14	-0.670098	1	1	5.77551e-10	iHPF_B	SSR3
3.32925e-14	0.888248	0.941	0.679	5.87081e-10	iHPF_B	CCDC107
3.57472e-14	0.897266	1	0.776	6.30367e-10	iHPF_B	LHFPL6
3.65538e-14	0.773044	1	0.89	6.44589e-10	iHPF_B	NME3
3.81595e-14	0.851882	0.745	0.204	6.72905e-10	iHPF_B	PDPN
3.83173e-14	0.82911	0.725	0.237	6.75688e-10	iHPF_B	TNFAIP2
3.88688e-14	1.33428	0.882	0.425	6.85412e-10	iHPF_B	MT1X
3.8932e-14	0.80362	0.961	0.572	6.86528e-10	iHPF_B	MAP4K3
4.11998e-14	0.826016	0.804	0.328	7.26518e-10	iHPF_B	SLC16A7
4.36734e-14	0.921099	1	0.903	7.70136e-10	iHPF_B	STOM
4.4789e-14	-1.20509	1	1	7.8981e-10	iHPF_B	H2AFZ
4.60209e-14	0.753857	0.961	0.893	8.11532e-10	iHPF_B	HSD17B10
4.63841e-14	1.33292	1	0.89	8.17937e-10	iHPF_B	TGM2
4.7003e-14	0.772842	1	0.936	8.2885e-10	iHPF_B	ERLEC1
4.75549e-14	0.588571	0.314	0.027	8.38582e-10	iHPF_B	SAMD11
4.77977e-14	-1.22543	0.765	0.95	8.42864e-10	iHPF_B	PARP1
5.06697e-14	0.781058	0.961	0.883	8.9351e-10	iHPF_B	AK1
5.3465e-14	-1.02233	0.725	0.973	9.42801e-10	iHPF_B	TPBG
5.74866e-14	0.673168	1	0.96	1.01372e-09	iHPF_B	STK17A
5.85553e-14	0.977841	0.686	0.217	1.03256e-09	iHPF_B	ENC1
6.00675e-14	-0.8926	0.706	0.98	1.05923e-09	iHPF_B	FH
6.14264e-14	-1.1445	0	0.615	1.08319e-09	iHPF_B	MET
6.18855e-14	0.891091	1	0.957	1.09129e-09	iHPF_B	PALM2-AKAP2
6.22356e-14	-1.34015	0	0.619	1.09746e-09	iHPF_B	LDOC1
6.90151e-14	0.646598	1	1	1.21701e-09	iHPF_B	TPM2
7.09563e-14	-0.674988	1	1	1.25124e-09	iHPF_B	EIF6
7.51416e-14	0.687052	1	1	1.32505e-09	iHPF_B	BEX3
7.56135e-14	-2.28742	0.255	0.756	1.33337e-09	iHPF_B	PTTG1
7.69383e-14	1.06903	1	0.819	1.35673e-09	iHPF_B	HGF
8.00585e-14	-0.709865	1	1	1.41175e-09	iHPF_B	BANF1
8.14571e-14	-0.936573	0.549	0.943	1.43641e-09	iHPF_B	HPRT1
8.23763e-14	-0.889477	0.373	0.906	1.45262e-09	iHPF_B	SNX2
8.51149e-14	0.960967	0.882	0.528	1.50092e-09	iHPF_B	PTPRK
8.53248e-14	1.01302	0.863	0.411	1.50462e-09	iHPF_B	CFH
8.61793e-14	0.655634	0.667	0.191	1.51969e-09	iHPF_B	RTTN
9.17476e-14	0.721991	1	0.97	1.61788e-09	iHPF_B	ZNHIT1
9.26941e-14	0.757388	1	1	1.63457e-09	iHPF_B	S100A13
1.05131e-13	0.783133	0.98	0.753	1.85388e-09	iHPF_B	IDS
1.06482e-13	-1.39368	0.451	0.849	1.8777e-09	iHPF_B	DDX39A
1.06818e-13	0.691919	0.431	0.07	1.88363e-09	iHPF_B	AKR1C1
1.14035e-13	-1.58013	0	0.612	2.01089e-09	iHPF_B	THBS2
1.18164e-13	-0.619239	1	1	2.08371e-09	iHPF_B	RAN
1.21197e-13	1.01779	0.922	0.592	2.13719e-09	iHPF_B	ROMO1
1.23909e-13	1.0884	0.902	0.595	2.18501e-09	iHPF_B	GK
1.3386e-13	-1.08631	1	0.983	2.36048e-09	iHPF_B	HNRNPF
1.35882e-13	0.930471	1	0.963	2.39614e-09	iHPF_B	GAS6
1.43267e-13	1.29189	1	0.977	2.52637e-09	iHPF_B	KRT18
1.50734e-13	-1.25578	0.529	0.866	2.65804e-09	iHPF_B	RPA3
1.66309e-13	-0.710344	0.98	1	2.93269e-09	iHPF_B	SRI
1.71078e-13	-1.0966	0.412	0.846	3.01679e-09	iHPF_B	ARL4A
1.92096e-13	-1.91296	0.137	0.709	3.38742e-09	iHPF_B	CDKN3
1.94861e-13	0.604638	0.588	0.144	3.43619e-09	iHPF_B	LINC01082
2.0044e-13	1.19268	0.902	0.605	3.53456e-09	iHPF_B	GSTM3
2.01292e-13	-1.06344	0.529	0.91	3.54958e-09	iHPF_B	AEBP1
2.01306e-13	-1.97383	0.157	0.696	3.54984e-09	iHPF_B	BIRC5
2.05018e-13	0.675713	0.549	0.124	3.61529e-09	iHPF_B	PRKAA2
2.12326e-13	0.983197	0.863	0.458	3.74416e-09	iHPF_B	ALDH2
2.2433e-13	-0.869887	0.882	0.98	3.95583e-09	iHPF_B	SNRNP70
2.34172e-13	0.793087	1	0.933	4.12939e-09	iHPF_B	ACO1
2.39152e-13	0.775671	0.647	0.201	4.21721e-09	iHPF_B	SLC30A1
2.53562e-13	-1.02197	0.882	0.987	4.47132e-09	iHPF_B	HNRNPH3
2.5531e-13	-0.958373	0.784	0.95	4.50215e-09	iHPF_B	GMPS
2.6646e-13	0.594474	1	0.993	4.69875e-09	iHPF_B	TNFRSF12A
2.67073e-13	-0.951682	0.706	0.926	4.70957e-09	iHPF_B	SHMT2
2.73921e-13	0.905987	0.941	0.719	4.83031e-09	iHPF_B	NDUFB1
2.77917e-13	-0.748128	0.98	1	4.90078e-09	iHPF_B	BAX
2.96715e-13	0.847994	1	1	5.23228e-09	iHPF_B	GLRX
3.01001e-13	0.804557	0.882	0.418	5.30785e-09	iHPF_B	PRKACB
3.34384e-13	0.807351	1	0.93	5.89653e-09	iHPF_B	YIPF3
3.41411e-13	-0.875949	0.686	0.96	6.02044e-09	iHPF_B	IPO5
3.45836e-13	-1.23073	0.392	0.829	6.09848e-09	iHPF_B	ARHGAP22
3.81055e-13	0.876416	0.98	0.88	6.71952e-09	iHPF_B	MPZL1
3.84116e-13	-0.93839	0	0.585	6.7735e-09	iHPF_B	PRSS12
3.91451e-13	-1.22471	0.098	0.672	6.90284e-09	iHPF_B	SCARA3
3.94335e-13	0.786657	0.882	0.405	6.9537e-09	iHPF_B	ALDH6A1
4.21178e-13	-1.19258	0.294	0.793	7.42706e-09	iHPF_B	FRMD4A
4.34179e-13	0.857466	0.686	0.241	7.65632e-09	iHPF_B	ALPK2
4.38723e-13	0.720093	1	0.987	7.73645e-09	iHPF_B	SHC1
4.95494e-13	-1.92057	0.137	0.699	8.73755e-09	iHPF_B	RRM2
5.22292e-13	0.796689	0.902	0.575	9.21011e-09	iHPF_B	C16orf87
5.30236e-13	-0.913843	1	0.997	9.35018e-09	iHPF_B	MARCKS
5.48081e-13	0.806262	0.98	0.779	9.66486e-09	iHPF_B	ITGAE
5.57234e-13	0.888815	1	0.967	9.82627e-09	iHPF_B	CCDC80
5.66681e-13	-1.0553	0.431	0.916	9.99285e-09	iHPF_B	NBL1
5.78829e-13	0.759258	1	0.863	1.02071e-08	iHPF_B	C18orf32
5.96541e-13	1.02033	0.941	0.629	1.05194e-08	iHPF_B	TP53I3
6.01664e-13	0.783392	1	0.806	1.06097e-08	iHPF_B	MSRB2
6.19611e-13	0.765595	0.843	0.462	1.09262e-08	iHPF_B	SLC10A3
6.3178e-13	0.870855	0.804	0.351	1.11408e-08	iHPF_B	DIXDC1
6.52196e-13	0.851512	1	0.96	1.15008e-08	iHPF_B	TM4SF1
6.91088e-13	0.883748	0.961	0.796	1.21866e-08	iHPF_B	CASP4
7.08071e-13	-0.910483	1	1	1.24861e-08	iHPF_B	NUCKS1
7.19722e-13	0.892015	0.961	0.599	1.26916e-08	iHPF_B	NINJ1
7.35192e-13	-1.06472	0.863	0.94	1.29644e-08	iHPF_B	H2AFV
7.62653e-13	0.784157	0.98	0.749	1.34486e-08	iHPF_B	SNRPN
7.95086e-13	0.586358	1	1	1.40205e-08	iHPF_B	NDUFC2
8.52641e-13	-1.40169	0.961	0.973	1.50355e-08	iHPF_B	FBLN1
9.1702e-13	-1.22087	1	1	1.61707e-08	iHPF_B	HMGB1
9.53081e-13	0.924928	0.98	0.779	1.68066e-08	iHPF_B	HIPK2
9.79815e-13	0.90772	0.961	0.736	1.72781e-08	iHPF_B	MIDN
9.89637e-13	0.807566	0.882	0.418	1.74513e-08	iHPF_B	ABLIM3
1.03963e-12	-0.877083	0.745	0.923	1.83328e-08	iHPF_B	POLR2H
1.06388e-12	-0.872105	0.02	0.589	1.87605e-08	iHPF_B	JAM3
1.12351e-12	0.877805	0.824	0.435	1.9812e-08	iHPF_B	SNRK
1.18568e-12	0.734855	1	0.95	2.09083e-08	iHPF_B	YWHAG
1.19475e-12	0.720303	0.961	0.726	2.10682e-08	iHPF_B	UROS
1.21335e-12	0.665909	0.725	0.261	2.13962e-08	iHPF_B	PTPRJ
1.36084e-12	0.795433	1	0.993	2.3997e-08	iHPF_B	SPON2
1.43725e-12	-1.04615	0.373	0.813	2.53444e-08	iHPF_B	TWIST2
1.45696e-12	0.895841	0.941	0.599	2.5692e-08	iHPF_B	PNPLA2
1.61452e-12	-0.947498	0.843	0.983	2.84704e-08	iHPF_B	BUB3
1.65874e-12	0.76134	0.647	0.214	2.92503e-08	iHPF_B	NIPA1
1.72664e-12	-1.17541	0.765	0.93	3.04476e-08	iHPF_B	RAD21
1.74886e-12	0.71243	0.706	0.244	3.08394e-08	iHPF_B	TGFBR3L
1.75568e-12	-1.12251	0.196	0.742	3.09597e-08	iHPF_B	POLR3G
1.79512e-12	0.781985	0.961	0.642	3.16551e-08	iHPF_B	KRT8
1.81947e-12	-1.20834	0.039	0.602	3.20844e-08	iHPF_B	SPHK1
1.86059e-12	-0.967716	1	1	3.28097e-08	iHPF_B	UACA
1.89601e-12	0.687405	1	0.983	3.34342e-08	iHPF_B	DKK3
1.90876e-12	-1.63476	0.176	0.696	3.36592e-08	iHPF_B	MCM7
1.95697e-12	0.591691	1	0.997	3.45093e-08	iHPF_B	SEC31A
2.00295e-12	-0.863461	0.882	0.983	3.53201e-08	iHPF_B	TSPAN5
2.20763e-12	1.00208	0.98	0.806	3.89294e-08	iHPF_B	ISG15
2.29025e-12	-1.18396	0.922	0.99	4.03862e-08	iHPF_B	HNRNPR
2.381e-12	0.80364	0.804	0.411	4.19865e-08	iHPF_B	AC010642.2
2.51373e-12	-1.02084	0.392	0.819	4.43272e-08	iHPF_B	LIN7A
2.5362e-12	-1.3618	0.294	0.783	4.47233e-08	iHPF_B	USP53
2.54879e-12	-1.12915	0	0.565	4.49454e-08	iHPF_B	ADAMTS6
2.61592e-12	-1.06367	0.059	0.619	4.61292e-08	iHPF_B	CENPH
2.76241e-12	-1.31245	0.902	0.953	4.87123e-08	iHPF_B	DEK
2.85535e-12	-3.63398	0	0.569	5.03512e-08	iHPF_B	CCL2
2.87326e-12	-0.91772	0.039	0.595	5.0667e-08	iHPF_B	MAGEH1
2.94633e-12	0.664914	1	0.987	5.19557e-08	iHPF_B	SEC62
2.97496e-12	0.681696	1	0.99	5.24604e-08	iHPF_B	MPC2
3.07983e-12	-1.14268	0.667	0.91	5.43098e-08	iHPF_B	LSM2
3.12918e-12	0.707481	0.902	0.548	5.518e-08	iHPF_B	TNFAIP1
3.25829e-12	0.831485	0.98	0.946	5.74567e-08	iHPF_B	CD47
3.27191e-12	-1.08783	0.02	0.579	5.76969e-08	iHPF_B	ARMCX2
3.30049e-12	0.923688	0.98	0.712	5.82009e-08	iHPF_B	FBLN5
3.37207e-12	-0.970755	0	0.559	5.94632e-08	iHPF_B	MBP
3.37619e-12	-0.597777	1	1	5.95357e-08	iHPF_B	CCT7
3.42762e-12	0.777246	0.961	0.736	6.04427e-08	iHPF_B	ADGRE5
3.59787e-12	0.720415	1	0.783	6.34448e-08	iHPF_B	STAT1
3.66231e-12	0.851305	1	0.983	6.45811e-08	iHPF_B	IL6ST
3.6798e-12	-0.94561	0.627	0.91	6.48895e-08	iHPF_B	IER5
3.79791e-12	-0.752806	0.98	1	6.69723e-08	iHPF_B	LY6E
3.87988e-12	0.767305	0.804	0.358	6.84177e-08	iHPF_B	APOL6
3.97654e-12	-0.807037	1	1	7.01222e-08	iHPF_B	PTGES3
4.1759e-12	-0.810061	1	1	7.36379e-08	iHPF_B	CCT5
4.20228e-12	0.630186	0.667	0.217	7.4103e-08	iHPF_B	BX664615.2
4.3462e-12	-1.04861	0.078	0.622	7.66408e-08	iHPF_B	SEMA7A
4.46229e-12	0.920502	0.922	0.625	7.86881e-08	iHPF_B	CSGALNACT2
4.47184e-12	0.740672	0.725	0.258	7.88565e-08	iHPF_B	ADAP2
4.69238e-12	0.698444	1	0.983	8.27455e-08	iHPF_B	LIMS1
4.82064e-12	-1.04448	0.059	0.605	8.50072e-08	iHPF_B	CSPG4
5.07235e-12	-1.52065	0.039	0.602	8.94458e-08	iHPF_B	LMNB1
5.13456e-12	1.09777	0.843	0.431	9.05428e-08	iHPF_B	CDKN2A
5.34852e-12	0.827492	0.784	0.351	9.43158e-08	iHPF_B	SKIL
5.44727e-12	1.01392	0.51	0.137	9.60572e-08	iHPF_B	NSG1
6.1558e-12	-0.940905	0	0.548	1.08551e-07	iHPF_B	KHDRBS3
6.29803e-12	0.72648	1	0.829	1.11059e-07	iHPF_B	JOSD2
6.3107e-12	0.789818	0.922	0.826	1.11283e-07	iHPF_B	PCYOX1
6.34487e-12	-0.700551	1	1	1.11885e-07	iHPF_B	CNBP
6.83775e-12	0.906438	1	0.649	1.20577e-07	iHPF_B	MXD4
7.36907e-12	-1.24299	0.353	0.803	1.29946e-07	iHPF_B	HMGCS1
7.94315e-12	0.814611	0.882	0.622	1.40069e-07	iHPF_B	PAM
8.08668e-12	0.805701	0.98	0.522	1.426e-07	iHPF_B	IFI16
8.29241e-12	0.809678	1	1	1.46228e-07	iHPF_B	RHOBTB3
9.61835e-12	0.754739	0.745	0.291	1.6961e-07	iHPF_B	ADAMTS2
9.97543e-12	-1.0033	0.922	0.997	1.75907e-07	iHPF_B	HNRNPDL
1.03414e-11	0.759289	0.98	0.977	1.8236e-07	iHPF_B	YIPF5
1.04314e-11	-2.3273	0.255	0.696	1.83948e-07	iHPF_B	CCNB1
1.05768e-11	-0.90055	0.059	0.595	1.86511e-07	iHPF_B	ENDOD1
1.08431e-11	-1.12827	0.333	0.773	1.91207e-07	iHPF_B	CENPV
1.17912e-11	0.730801	0.647	0.224	2.07926e-07	iHPF_B	KCNK6
1.1931e-11	0.880481	0.961	0.813	2.1039e-07	iHPF_B	MRC2
1.23439e-11	0.841656	0.961	0.839	2.17673e-07	iHPF_B	MYCBP2
1.24507e-11	0.783492	0.804	0.418	2.19555e-07	iHPF_B	2023-03-02
1.27982e-11	-1.08953	0.157	0.686	2.25683e-07	iHPF_B	CENPM
1.31701e-11	0.953003	0.843	0.632	2.32241e-07	iHPF_B	CDK6
1.40781e-11	-1.5328	0.059	0.589	2.48253e-07	iHPF_B	PBK
1.46398e-11	0.749608	0.686	0.254	2.58158e-07	iHPF_B	ACVRL1
1.7538e-11	0.947877	0.902	0.669	3.09264e-07	iHPF_B	GBP3
1.84155e-11	-0.670617	0.941	0.997	3.24739e-07	iHPF_B	EIF4B
1.85684e-11	0.780518	0.824	0.395	3.27435e-07	iHPF_B	RNF145
1.87837e-11	0.695023	1	0.98	3.31232e-07	iHPF_B	TCEAL9
2.01584e-11	0.669839	0.725	0.278	3.55474e-07	iHPF_B	BTRC
2.16004e-11	0.885407	0.961	0.645	3.80902e-07	iHPF_B	FADS3
2.17991e-11	0.804677	0.961	0.86	3.84405e-07	iHPF_B	GALNT1
2.20177e-11	0.824261	0.784	0.368	3.8826e-07	iHPF_B	MMP17
2.2987e-11	0.759617	1	0.977	4.05354e-07	iHPF_B	FSTL1
2.48009e-11	0.765595	0.843	0.421	4.37339e-07	iHPF_B	SNX18
2.7742e-11	0.856989	0.608	0.214	4.89202e-07	iHPF_B	C5orf56
2.82307e-11	0.774416	1	0.819	4.9782e-07	iHPF_B	FAT1
2.92934e-11	0.597631	1	0.983	5.1656e-07	iHPF_B	ZFAS1
3.05084e-11	0.825751	0.863	0.498	5.37985e-07	iHPF_B	SAMHD1
3.05201e-11	0.710566	0.725	0.294	5.38192e-07	iHPF_B	PLXNA3
3.06143e-11	0.806468	0.863	0.385	5.39852e-07	iHPF_B	USP44
3.28039e-11	-1.12372	0.627	0.906	5.78465e-07	iHPF_B	ANP32E
3.31123e-11	1.00247	0.961	0.629	5.83903e-07	iHPF_B	OTULINL
3.35755e-11	1.21459	0.98	0.9	5.92071e-07	iHPF_B	BRIX1
3.3929e-11	1.25585	0.667	0.281	5.98304e-07	iHPF_B	INMT
3.60305e-11	0.727607	0.863	0.528	6.35362e-07	iHPF_B	ETFRF1
3.63995e-11	-0.931024	0.353	0.769	6.41868e-07	iHPF_B	ZNF511
3.67098e-11	-1.63693	0.098	0.609	6.47341e-07	iHPF_B	DLGAP5
4.02544e-11	-3.706	0	0.528	7.09847e-07	iHPF_B	KRT19
4.12049e-11	0.870775	0.843	0.485	7.26607e-07	iHPF_B	LAMA2
4.12619e-11	-1.48911	0.098	0.609	7.27612e-07	iHPF_B	NUSAP1
4.35086e-11	0.654752	1	0.99	7.67231e-07	iHPF_B	TNPO1
4.38381e-11	0.645468	1	0.88	7.73041e-07	iHPF_B	YME1L1
4.40559e-11	-0.638498	0.843	0.993	7.76881e-07	iHPF_B	ARL3
4.48724e-11	0.711431	0.961	0.652	7.91279e-07	iHPF_B	SLC35F6
4.54125e-11	0.759633	0.706	0.261	8.00804e-07	iHPF_B	SLC16A4
4.57953e-11	-0.74027	0.235	0.712	8.07555e-07	iHPF_B	PEMT
4.59864e-11	-0.826935	0.529	0.876	8.10924e-07	iHPF_B	GART
4.81677e-11	-0.766039	0.275	0.753	8.49389e-07	iHPF_B	MRPL39
4.85831e-11	0.885902	0.824	0.425	8.56714e-07	iHPF_B	PSMB9
4.86657e-11	0.690713	1	0.977	8.5817e-07	iHPF_B	SLC38A2
5.04136e-11	-0.786695	0.412	0.853	8.88994e-07	iHPF_B	ACTR1B
5.1967e-11	0.641971	0.98	0.756	9.16386e-07	iHPF_B	EFR3A
5.20881e-11	-0.950152	0.51	0.906	9.18521e-07	iHPF_B	SLIT2
5.20906e-11	0.753081	0.824	0.395	9.18566e-07	iHPF_B	SLC2A1
5.55121e-11	-1.70371	0.216	0.692	9.78901e-07	iHPF_B	IL32
5.80597e-11	0.653826	0.549	0.167	1.02382e-06	iHPF_B	TRIM16L
5.82228e-11	-0.77675	0.98	0.993	1.0267e-06	iHPF_B	PLP2
6.34837e-11	-0.792378	1	1	1.11947e-06	iHPF_B	SNRPB
6.40813e-11	0.802227	0.902	0.629	1.13001e-06	iHPF_B	MPHOSPH6
6.77103e-11	0.639919	0.941	0.92	1.194e-06	iHPF_B	ENG
6.77963e-11	0.627612	0.765	0.365	1.19552e-06	iHPF_B	STK38
6.82821e-11	0.585986	1	0.967	1.20409e-06	iHPF_B	DYNC1LI2
6.90596e-11	0.832175	1	0.987	1.2178e-06	iHPF_B	TPM1
6.90698e-11	0.768427	1	0.786	1.21798e-06	iHPF_B	EVI5
6.95145e-11	0.586146	1	0.98	1.22582e-06	iHPF_B	TRAPPC2L
6.97237e-11	0.689856	0.961	0.742	1.22951e-06	iHPF_B	UXS1
7.05062e-11	-0.755852	0.98	0.993	1.24331e-06	iHPF_B	TCP1
7.29585e-11	-0.8096	1	1	1.28655e-06	iHPF_B	HNRNPA3
7.40404e-11	0.718686	0.804	0.401	1.30563e-06	iHPF_B	ECH1
7.95449e-11	-1.48923	0.118	0.609	1.4027e-06	iHPF_B	CCNB2
8.31416e-11	-1.19545	0.235	0.716	1.46612e-06	iHPF_B	PHF19
8.53439e-11	-0.78597	0.941	0.997	1.50495e-06	iHPF_B	HNRNPM
8.67806e-11	-0.829358	0.627	0.903	1.53029e-06	iHPF_B	NUP37
8.99086e-11	0.743044	0.922	0.649	1.58545e-06	iHPF_B	BMPR2
8.99153e-11	-0.884904	0.745	0.94	1.58557e-06	iHPF_B	ANP32A
9.31313e-11	-0.968897	0.176	0.659	1.64228e-06	iHPF_B	TMEM97
9.3374e-11	0.786042	1	0.893	1.64656e-06	iHPF_B	IFI27L2
9.52277e-11	0.839702	0.843	0.425	1.67925e-06	iHPF_B	FRY
9.64498e-11	-1.90081	0.098	0.582	1.70079e-06	iHPF_B	MKI67
9.6608e-11	-2.18796	0.157	0.622	1.70358e-06	iHPF_B	CDC20
9.69789e-11	-1.33124	0.667	0.88	1.71013e-06	iHPF_B	NASP
9.73292e-11	0.690979	0.745	0.324	1.7163e-06	iHPF_B	ULBP2
9.7507e-11	-1.01828	0.353	0.742	1.71944e-06	iHPF_B	LRR1
1.09099e-10	-0.831078	0.667	0.91	1.92385e-06	iHPF_B	SPTSSA
1.10961e-10	-0.829967	0.216	0.699	1.95669e-06	iHPF_B	NFIA
1.118e-10	1.0623	0.98	0.722	1.97147e-06	iHPF_B	PTGS1
1.13486e-10	-0.969466	1	0.997	2.00122e-06	iHPF_B	COL6A1
1.14242e-10	1.04773	0.784	0.468	2.01455e-06	iHPF_B	ELL2
1.21566e-10	-0.794522	0.922	0.987	2.1437e-06	iHPF_B	FASN
1.26378e-10	0.709348	0.941	0.729	2.22854e-06	iHPF_B	ATF6
1.27027e-10	0.745247	0.98	0.769	2.24e-06	iHPF_B	GDE1
1.27595e-10	-1.28511	0.294	0.722	2.25001e-06	iHPF_B	SMC2
1.29582e-10	0.737132	0.98	0.816	2.28505e-06	iHPF_B	HTATIP2
1.30669e-10	0.643063	1	0.973	2.30422e-06	iHPF_B	FBN1
1.33004e-10	0.669777	0.98	0.836	2.34539e-06	iHPF_B	DRAM1
1.39311e-10	-0.958053	0.353	0.853	2.45661e-06	iHPF_B	PCDH7
1.39879e-10	-1.22881	0.059	0.555	2.46662e-06	iHPF_B	CDCA3
1.48326e-10	-0.743137	1	1	2.61558e-06	iHPF_B	KPNB1
1.50096e-10	1.08549	0.725	0.314	2.6468e-06	iHPF_B	INHBA
1.64016e-10	0.660805	0.961	0.883	2.89226e-06	iHPF_B	ATP5ME
1.69936e-10	0.654456	1	1	2.99665e-06	iHPF_B	TRAM1
1.73316e-10	-0.701834	0.922	0.987	3.05625e-06	iHPF_B	IMPDH2
1.77953e-10	-0.75441	0.451	0.87	3.13802e-06	iHPF_B	PHF3
1.82866e-10	0.795071	0.98	0.816	3.22466e-06	iHPF_B	RAB3B
1.89983e-10	0.609479	0.98	0.839	3.35015e-06	iHPF_B	BAG3
1.95708e-10	-0.621964	0.961	1	3.45111e-06	iHPF_B	SRP9
1.97321e-10	-0.848354	0.882	0.946	3.47956e-06	iHPF_B	ALYREF
1.98296e-10	0.62428	0.686	0.221	3.49674e-06	iHPF_B	FAM155A
2.08897e-10	0.861608	0.961	0.736	3.68369e-06	iHPF_B	DNAJC1
2.21352e-10	0.717826	0.882	0.482	3.90331e-06	iHPF_B	MCRIP2
2.27587e-10	0.738345	1	0.88	4.01327e-06	iHPF_B	ME1
2.35557e-10	-0.676103	1	0.993	4.15382e-06	iHPF_B	SNRPE
2.4269e-10	0.880134	0.941	0.686	4.2796e-06	iHPF_B	HYI
2.47153e-10	0.637383	1	0.957	4.35829e-06	iHPF_B	PLEC
2.50757e-10	0.692032	0.922	0.605	4.42185e-06	iHPF_B	AIG1
2.6532e-10	-1.00962	0	0.495	4.67866e-06	iHPF_B	STMN3
2.68647e-10	-0.585484	1	0.997	4.73732e-06	iHPF_B	PSMC5
2.94876e-10	-0.688193	0.098	0.585	5.19985e-06	iHPF_B	MBOAT2
3.25688e-10	-0.704443	0.98	0.993	5.74318e-06	iHPF_B	ILF2
3.309e-10	0.748949	0.765	0.391	5.83508e-06	iHPF_B	TTLL7
3.33361e-10	0.768317	0.824	0.468	5.87849e-06	iHPF_B	ABHD16A
3.40226e-10	0.635641	0.922	0.682	5.99954e-06	iHPF_B	FKBP7
3.67004e-10	-1.64414	0.176	0.642	6.47175e-06	iHPF_B	ANLN
3.68345e-10	-0.923203	0	0.488	6.4954e-06	iHPF_B	TMEM171
3.6929e-10	0.593262	0.922	0.686	6.51205e-06	iHPF_B	USB1
3.69347e-10	-0.775998	0	0.485	6.51307e-06	iHPF_B	DOCK10
3.76737e-10	-0.842128	0.902	0.946	6.64338e-06	iHPF_B	HDGF
3.95226e-10	0.718686	0.843	0.528	6.96942e-06	iHPF_B	OSTM1
3.9588e-10	0.829461	1	0.987	6.98095e-06	iHPF_B	TUBB3
4.20525e-10	-2.92895	0.02	0.508	7.41553e-06	iHPF_B	CYP1B1
4.2108e-10	-0.844874	0.549	0.839	7.42533e-06	iHPF_B	RGS17
4.25504e-10	0.761585	0.941	0.726	7.50334e-06	iHPF_B	TCF12
4.31585e-10	-1.14522	0.647	0.883	7.61057e-06	iHPF_B	FJX1
4.36257e-10	0.958621	0.784	0.348	7.69295e-06	iHPF_B	AC020916.1
4.36799e-10	0.742311	1	0.99	7.70252e-06	iHPF_B	MACF1
4.43814e-10	-0.738703	0.647	0.906	7.82622e-06	iHPF_B	NOP53
4.48361e-10	0.736944	0.98	0.776	7.9064e-06	iHPF_B	FAM89B
4.66099e-10	0.70022	0.784	0.344	8.21919e-06	iHPF_B	AHNAK2
4.69343e-10	-0.600271	1	0.997	8.2764e-06	iHPF_B	APEX1
4.84232e-10	-0.746996	0.706	0.963	8.53894e-06	iHPF_B	SPATS2
4.8544e-10	-0.987887	0	0.485	8.56025e-06	iHPF_B	KRBOX1
4.86031e-10	0.640386	0.941	0.816	8.57067e-06	iHPF_B	ATP6AP1
4.86925e-10	0.711734	0.843	0.465	8.58644e-06	iHPF_B	RTL8B
4.94697e-10	0.954788	0.667	0.274	8.72349e-06	iHPF_B	KLF2
4.96111e-10	0.793629	0.882	0.562	8.74841e-06	iHPF_B	USP46
5.07505e-10	-0.772604	0.804	0.977	8.94935e-06	iHPF_B	ARHGAP18
5.14172e-10	-1.37442	0.333	0.706	9.06692e-06	iHPF_B	TMPO
5.18681e-10	0.613682	0.961	0.93	9.14642e-06	iHPF_B	ARL2BP
5.19306e-10	-1.26362	0.725	0.853	9.15744e-06	iHPF_B	DNMT1
5.38748e-10	0.716501	0.863	0.619	9.50029e-06	iHPF_B	SIPA1L1
5.42533e-10	0.620163	0.941	0.569	9.56703e-06	iHPF_B	AGPS
5.61139e-10	-0.824968	0.765	0.93	9.89513e-06	iHPF_B	COMMD4
5.98297e-10	0.599535	1	0.997	1.05504e-05	iHPF_B	TMEM59
6.09158e-10	0.678132	0.98	0.789	1.07419e-05	iHPF_B	HPCAL1
6.13454e-10	0.611614	0.51	0.151	1.08176e-05	iHPF_B	SLC12A8
6.3401e-10	0.605616	1	0.769	1.11801e-05	iHPF_B	TMEM131
6.35833e-10	0.744221	0.843	0.438	1.12123e-05	iHPF_B	NEGR1
6.40715e-10	-0.822399	0.608	0.89	1.12984e-05	iHPF_B	PHF5A
6.44264e-10	-0.958481	0.078	0.562	1.13609e-05	iHPF_B	CCDC34
6.64711e-10	0.637991	0.961	0.793	1.17215e-05	iHPF_B	ACAP2
6.66915e-10	-0.68789	0.784	0.963	1.17604e-05	iHPF_B	PLEKHJ1
6.6842e-10	-0.831944	0.549	0.866	1.17869e-05	iHPF_B	FOXP1
6.87656e-10	-1.10546	0.706	0.883	1.21261e-05	iHPF_B	SIX1
6.97874e-10	-0.998914	0.157	0.615	1.23063e-05	iHPF_B	MCM6
7.01667e-10	-0.972723	0.471	0.803	1.23732e-05	iHPF_B	CAPG
7.16694e-10	-0.944119	0.686	0.883	1.26382e-05	iHPF_B	CDK4
7.17822e-10	0.853972	1	0.826	1.26581e-05	iHPF_B	MEG3
7.23902e-10	0.635555	0.961	0.676	1.27653e-05	iHPF_B	NDFIP2
7.38617e-10	0.690553	0.98	0.732	1.30248e-05	iHPF_B	MAN2A1
7.59587e-10	-0.774973	0.882	0.977	1.33946e-05	iHPF_B	RCN3
7.622e-10	-0.874688	0.216	0.666	1.34406e-05	iHPF_B	NFE2L3
7.98346e-10	0.634832	0.686	0.291	1.4078e-05	iHPF_B	AC005261.1
8.05778e-10	0.680949	1	0.89	1.42091e-05	iHPF_B	EFEMP2
8.70721e-10	-0.804244	0.725	0.93	1.53543e-05	iHPF_B	ANTXR2
8.94836e-10	-0.703497	0.039	0.512	1.57795e-05	iHPF_B	STEAP3
8.99311e-10	-0.78516	0.745	0.93	1.58584e-05	iHPF_B	NAE1
9.0591e-10	0.669367	0.902	0.662	1.59748e-05	iHPF_B	NDUFA3
9.20019e-10	0.611448	0.922	0.913	1.62236e-05	iHPF_B	BIRC6
9.32221e-10	-0.850522	0.098	0.565	1.64388e-05	iHPF_B	RCC1
9.64852e-10	-0.820978	0.235	0.719	1.70142e-05	iHPF_B	DDB2
9.6968e-10	0.615439	1	0.946	1.70993e-05	iHPF_B	TIMM8B
9.8458e-10	-1.39865	0.471	0.783	1.73621e-05	iHPF_B	ADIRF
9.91598e-10	-0.873111	0.784	0.913	1.74858e-05	iHPF_B	SNRPA1
1.05585e-09	0.684652	0.784	0.371	1.86188e-05	iHPF_B	ACAA2
1.09038e-09	0.722868	0.98	0.893	1.92278e-05	iHPF_B	LPAR1
1.09195e-09	-1.54347	0.216	0.632	1.92554e-05	iHPF_B	MAD2L1
1.12221e-09	-0.805358	0.118	0.582	1.9789e-05	iHPF_B	C3orf14
1.13747e-09	0.748809	0.784	0.358	2.00581e-05	iHPF_B	EPHB2
1.19052e-09	-0.699326	0.588	0.913	2.09936e-05	iHPF_B	GTPBP6
1.19551e-09	0.613105	1	1	2.10816e-05	iHPF_B	HIF1A
1.21712e-09	-1.11531	0.392	0.759	2.14627e-05	iHPF_B	HMGB3
1.22313e-09	-0.928319	0.294	0.712	2.15687e-05	iHPF_B	NSD2
1.24701e-09	-0.667131	0.902	1	2.19898e-05	iHPF_B	NTMT1
1.3947e-09	0.671076	0.98	0.763	2.45942e-05	iHPF_B	RHOQ
1.40295e-09	0.649346	1	1	2.47395e-05	iHPF_B	SPARC
1.41035e-09	0.750296	0.765	0.368	2.48702e-05	iHPF_B	CASP1
1.452e-09	-0.764646	0.373	0.783	2.56046e-05	iHPF_B	MEIS1
1.46434e-09	-0.925377	0.843	0.916	2.58222e-05	iHPF_B	PAICS
1.47555e-09	-0.766648	0.431	0.783	2.60199e-05	iHPF_B	STARD4
1.59875e-09	0.754739	0.961	0.642	2.81924e-05	iHPF_B	EXT1
1.62188e-09	0.634269	0.922	0.799	2.86003e-05	iHPF_B	RPS6KB2
1.63204e-09	-0.793182	0.843	0.963	2.87794e-05	iHPF_B	RFLNB
1.71614e-09	-0.938193	0.843	0.967	3.02625e-05	iHPF_B	MRPS6
1.73539e-09	-1.28256	0.137	0.589	3.06019e-05	iHPF_B	HELLS
1.75311e-09	0.671653	0.961	0.769	3.09143e-05	iHPF_B	SERINC1
1.7797e-09	0.654584	0.961	0.632	3.13833e-05	iHPF_B	DUSP3
1.78575e-09	-1.00022	0.176	0.632	3.149e-05	iHPF_B	TRIP13
1.79203e-09	0.608623	0.961	0.773	3.16006e-05	iHPF_B	G6PC3
1.80625e-09	-1.0626	0.392	0.779	3.18515e-05	iHPF_B	TK1
1.80996e-09	0.766941	0.686	0.291	3.19169e-05	iHPF_B	APCDD1L-DT
1.84429e-09	-0.645041	0.961	0.99	3.25222e-05	iHPF_B	SNRPF
1.85817e-09	-0.738643	0.569	0.87	3.27669e-05	iHPF_B	ALDH7A1
1.88725e-09	0.6845	1	0.9	3.32798e-05	iHPF_B	NNMT
1.95582e-09	1.14349	0.451	0.127	3.44889e-05	iHPF_B	IL11
1.9953e-09	0.675937	0.686	0.314	3.51851e-05	iHPF_B	DTX3L
2.05473e-09	-1.01275	0.412	0.763	3.62331e-05	iHPF_B	EXOSC8
2.16423e-09	-0.776566	0.804	0.92	3.81639e-05	iHPF_B	RUVBL2
2.17248e-09	-1.13555	0.216	0.645	3.83095e-05	iHPF_B	CENPK
2.23496e-09	-0.651531	0.961	1	3.94112e-05	iHPF_B	METTL9
2.23734e-09	0.612239	0.941	0.702	3.94532e-05	iHPF_B	BCAR1
2.27024e-09	0.716885	1	0.923	4.00334e-05	iHPF_B	F2R
2.38835e-09	-1.04044	0	0.458	4.21162e-05	iHPF_B	HES1
2.40691e-09	-1.10306	0.471	0.763	4.24435e-05	iHPF_B	RRM1
2.41489e-09	-0.709442	0.961	0.946	4.25841e-05	iHPF_B	PFKP
2.41638e-09	-0.586076	0.961	1	4.26105e-05	iHPF_B	PUF60
2.42771e-09	0.888611	0.745	0.435	4.28102e-05	iHPF_B	ARMC9
2.53267e-09	-0.729837	0.235	0.679	4.46612e-05	iHPF_B	HMCES
2.54987e-09	0.786668	0.941	0.769	4.49645e-05	iHPF_B	GOPC
2.79259e-09	-0.58516	0.882	0.98	4.92444e-05	iHPF_B	EIF2S3
2.83672e-09	-1.29451	0.176	0.609	5.00228e-05	iHPF_B	MALL
2.84693e-09	0.656658	0.765	0.391	5.02028e-05	iHPF_B	GAS2L1
2.86616e-09	-0.591271	0.961	1	5.05418e-05	iHPF_B	TXNDC5
2.90896e-09	-1.10281	0.255	0.676	5.12967e-05	iHPF_B	DIAPH3
2.96855e-09	0.595393	0.941	0.846	5.23475e-05	iHPF_B	POLE4
3.10893e-09	0.617014	1	0.906	5.48228e-05	iHPF_B	SLC9A3R2
3.11761e-09	0.606438	0.902	0.518	5.49759e-05	iHPF_B	IL13RA1
3.22659e-09	-0.68739	0.235	0.706	5.68977e-05	iHPF_B	MVK
3.23037e-09	0.616917	0.98	0.92	5.69644e-05	iHPF_B	EIF4G3
3.31951e-09	-0.655647	0.824	0.973	5.85363e-05	iHPF_B	SEPTIN10
3.35104e-09	-0.894939	0	0.452	5.90923e-05	iHPF_B	LINC00632
3.352e-09	-1.02326	0.706	0.86	5.91092e-05	iHPF_B	DTYMK
3.37594e-09	0.865435	0.745	0.391	5.95314e-05	iHPF_B	NRP2
3.39788e-09	0.593805	0.922	0.645	5.99182e-05	iHPF_B	SECISBP2L
3.40194e-09	-0.739325	1	1	5.99898e-05	iHPF_B	HSPD1
3.47939e-09	-0.818408	0.157	0.622	6.13555e-05	iHPF_B	TMEM154
3.48554e-09	-1.03726	0.137	0.592	6.14641e-05	iHPF_B	MCM5
3.57822e-09	0.966614	0.804	0.515	6.30983e-05	iHPF_B	ADAM19
3.5953e-09	-1.06023	0.255	0.669	6.33995e-05	iHPF_B	PHGDH
3.62177e-09	-0.780206	1	0.993	6.38663e-05	iHPF_B	SNRPD1
3.62729e-09	-0.756677	0.941	0.987	6.39636e-05	iHPF_B	ITPRID2
3.63259e-09	1.2502	0.706	0.351	6.40571e-05	iHPF_B	SOX4
3.67767e-09	-0.942621	0.373	0.753	6.48521e-05	iHPF_B	PAMR1
3.77743e-09	-0.77562	0.451	0.803	6.66111e-05	iHPF_B	BCAT1
3.81807e-09	0.711055	0.882	0.639	6.73279e-05	iHPF_B	DICER1
3.99423e-09	-0.820054	0.51	0.856	7.04342e-05	iHPF_B	LITAF
4.10842e-09	-0.600201	0.98	0.99	7.24478e-05	iHPF_B	MRPL3
4.17108e-09	0.70262	1	1	7.35528e-05	iHPF_B	COL3A1
4.17403e-09	0.598371	0.549	0.194	7.36048e-05	iHPF_B	LINC00467
4.22717e-09	-0.710165	0.549	0.86	7.45419e-05	iHPF_B	COA1
4.31561e-09	-0.960874	0	0.448	7.61014e-05	iHPF_B	HHIP-AS1
4.39181e-09	-0.803564	0.392	0.732	7.74452e-05	iHPF_B	SAC3D1
4.4239e-09	0.670018	0.961	0.773	7.80111e-05	iHPF_B	PEA15
4.50876e-09	-0.640383	0.922	0.99	7.95075e-05	iHPF_B	CTNNAL1
4.56789e-09	0.69262	0.863	0.572	8.05502e-05	iHPF_B	SLC44A2
4.6696e-09	0.640436	0.706	0.351	8.23438e-05	iHPF_B	MYD88
4.84286e-09	-1.13473	0.275	0.676	8.5399e-05	iHPF_B	FGF5
4.87978e-09	-0.733826	0.02	0.465	8.605e-05	iHPF_B	CCDC8
5.18344e-09	-1.45326	0.314	0.679	9.14048e-05	iHPF_B	CKS1B
5.42897e-09	-0.91526	0.039	0.485	9.57344e-05	iHPF_B	WNK4
5.76141e-09	0.587308	1	0.97	0.000101597	iHPF_B	MAGED1
5.83615e-09	-0.814329	0.51	0.783	0.000102915	iHPF_B	GOLM1
6.0815e-09	0.671973	0.863	0.575	0.000107241	iHPF_B	MAP4K3-DT
6.1143e-09	-1.28973	0.118	0.542	0.000107819	iHPF_B	CLSPN
6.16411e-09	-0.750413	0	0.438	0.000108698	iHPF_B	KCNG1
6.5868e-09	0.607533	0.451	0.124	0.000116152	iHPF_B	ANGPTL4
6.78159e-09	0.698246	0.784	0.405	0.000119587	iHPF_B	COL7A1
6.98895e-09	-1.61181	0.412	0.712	0.000123243	iHPF_B	SMC4
7.29466e-09	-0.592566	1	1	0.000128634	iHPF_B	HMGA1
7.3341e-09	0.643207	0.804	0.411	0.00012933	iHPF_B	NIPAL3
7.34501e-09	-0.760406	0.98	1	0.000129522	iHPF_B	RANBP1
7.45532e-09	0.758506	0.627	0.268	0.000131467	iHPF_B	IFIT3
7.5512e-09	0.66842	0.961	0.873	0.000133158	iHPF_B	GLIPR1
7.60278e-09	0.689319	0.843	0.585	0.000134067	iHPF_B	CYB5R1
7.63747e-09	-0.869887	0.176	0.605	0.000134679	iHPF_B	ITGB3BP
7.89956e-09	0.634992	0.392	0.097	0.000139301	iHPF_B	RDH10
8.29242e-09	-0.856171	0.137	0.585	0.000146228	iHPF_B	NCAPD2
8.41438e-09	0.629735	0.98	0.813	0.000148379	iHPF_B	LRP1
8.67875e-09	-1.08331	0.255	0.639	0.000153041	iHPF_B	USP1
8.69671e-09	0.744221	0.863	0.555	0.000153358	iHPF_B	ZBTB20
8.82517e-09	-2.03542	0.137	0.542	0.000155623	iHPF_B	CENPF
9.3271e-09	-0.747268	0.216	0.639	0.000164474	iHPF_B	CENPN
9.35059e-09	0.649336	0.863	0.565	0.000164888	iHPF_B	CHPF2
9.77529e-09	0.68322	0.922	0.629	0.000172377	iHPF_B	PARP14
1.00434e-08	-0.763779	0.216	0.659	0.000177106	iHPF_B	CDH11
1.02532e-08	0.643332	1	0.839	0.000180806	iHPF_B	COX20
1.04066e-08	-0.88466	0.098	0.535	0.00018351	iHPF_B	RFC4
1.08742e-08	-1.63339	0.039	0.472	0.000191756	iHPF_B	PAPPA
1.10364e-08	0.669997	0.961	0.86	0.000194617	iHPF_B	LPP
1.10925e-08	-0.59286	0.843	0.987	0.000195605	iHPF_B	MZT2A
1.16535e-08	0.60374	0.941	0.729	0.000205498	iHPF_B	LPIN2
1.17094e-08	-1.40207	0.255	0.642	0.000206484	iHPF_B	PRC1
1.17294e-08	-0.65701	0.569	0.856	0.000206837	iHPF_B	XPOT
1.21304e-08	-0.742871	0.039	0.472	0.000213908	iHPF_B	NAV2
1.23751e-08	-0.670441	0.922	0.987	0.000218223	iHPF_B	SMS
1.23996e-08	-0.892342	0.647	0.829	0.000218655	iHPF_B	GGCT
1.24704e-08	0.658845	0.902	0.592	0.000219903	iHPF_B	TP53TG1
1.2854e-08	-0.659571	0.843	0.983	0.000226667	iHPF_B	FKBP5
1.29116e-08	0.737291	0.961	0.826	0.000227683	iHPF_B	CITED2
1.29875e-08	-0.632848	0.078	0.512	0.000229022	iHPF_B	SH3BP5
1.29878e-08	0.736719	0.725	0.351	0.000229026	iHPF_B	HHEX
1.3097e-08	-1.13663	0.373	0.742	0.000230953	iHPF_B	DUSP5
1.34153e-08	-0.791403	1	0.987	0.000236566	iHPF_B	PA2G4
1.3495e-08	-1.21495	0.196	0.589	0.00023797	iHPF_B	MCM4
1.39381e-08	0.689652	0.941	0.87	0.000245784	iHPF_B	LASP1
1.40456e-08	0.694611	0.941	0.742	0.00024768	iHPF_B	STAT3
1.41656e-08	-0.669244	0.843	0.973	0.000249797	iHPF_B	ZNF706
1.44408e-08	0.663545	0.882	0.579	0.000254649	iHPF_B	VPS4B
1.70291e-08	-0.600427	0.882	0.987	0.000300291	iHPF_B	RGS10
1.76539e-08	0.596564	1	0.913	0.000311309	iHPF_B	NBDY
1.76572e-08	-0.635776	0.745	0.93	0.000311367	iHPF_B	HDGFL3
1.82199e-08	-0.629683	1	0.997	0.00032129	iHPF_B	TOP1
1.84169e-08	0.673472	1	1	0.000324764	iHPF_B	MALAT1
1.84628e-08	0.590238	0.647	0.274	0.000325572	iHPF_B	RAPGEF2
1.98187e-08	-0.78062	0.098	0.518	0.000349484	iHPF_B	RFC5
2.01663e-08	-0.70131	0.667	0.896	0.000355612	iHPF_B	MTHFD1
2.03359e-08	-0.665382	0.118	0.542	0.000358604	iHPF_B	HAUS4
2.1452e-08	-0.784257	0.961	0.99	0.000378285	iHPF_B	C12orf75
2.20396e-08	0.659868	0.725	0.358	0.000388647	iHPF_B	CHML
2.26448e-08	0.793723	0.902	0.672	0.000399319	iHPF_B	LOX
2.32098e-08	-0.922742	0.784	0.883	0.000409281	iHPF_B	EIF4EBP1
2.32768e-08	0.809032	0.961	0.706	0.000410464	iHPF_B	IER3
2.33073e-08	-0.805976	0.098	0.515	0.000411001	iHPF_B	NRGN
2.45443e-08	0.615857	0.647	0.308	0.000432815	iHPF_B	SLC26A2
2.55764e-08	-0.621208	0.706	0.933	0.000451015	iHPF_B	ENSA
2.62074e-08	0.794601	0.824	0.525	0.000462141	iHPF_B	SOD2
2.64791e-08	-0.605721	0	0.408	0.000466933	iHPF_B	ISL1
2.69218e-08	0.818768	0.608	0.251	0.000474739	iHPF_B	IFIT1
2.79334e-08	-0.598585	0.647	0.893	0.000492577	iHPF_B	WDR41
2.92904e-08	0.591402	0.922	0.839	0.000516507	iHPF_B	ZPR1
2.9431e-08	-0.704464	0.667	0.903	0.000518986	iHPF_B	GNPNAT1
2.97185e-08	-0.672504	0.176	0.595	0.000524057	iHPF_B	SAAL1
2.97225e-08	-0.606613	0.51	0.856	0.000524127	iHPF_B	DERA
2.99869e-08	0.753081	0.784	0.455	0.00052879	iHPF_B	PNPLA3
3.28169e-08	-0.603702	0.686	0.957	0.000578693	iHPF_B	UGDH
3.31943e-08	-0.81507	0.059	0.475	0.000585348	iHPF_B	PLAC9
3.34162e-08	-0.729129	0.314	0.696	0.000589262	iHPF_B	TOMM34
3.48517e-08	0.712857	0.843	0.552	0.000614574	iHPF_B	HSPG2
3.54127e-08	0.630832	1	0.94	0.000624468	iHPF_B	FAM177A1
3.57123e-08	-0.707986	0.333	0.749	0.000629751	iHPF_B	SSX2IP
3.59412e-08	-0.62731	0.608	0.903	0.000633787	iHPF_B	SF3B3
3.69074e-08	-1.0469	0.176	0.572	0.000650825	iHPF_B	UHRF1
3.72416e-08	-0.657877	0.333	0.732	0.000656719	iHPF_B	MAGEF1
3.87097e-08	-0.602919	0.647	0.88	0.000682608	iHPF_B	DNTTIP1
3.88018e-08	-0.651312	0.706	0.913	0.000684231	iHPF_B	MRPS18B
3.89224e-08	0.649474	0.98	0.93	0.000686357	iHPF_B	CCDC85B
4.12498e-08	-0.605293	0.941	0.977	0.000727399	iHPF_B	SRSF4
4.21665e-08	0.668691	0.902	0.742	0.000743564	iHPF_B	AK3
4.22996e-08	-0.738894	0	0.405	0.000745911	iHPF_B	STEAP1
4.28621e-08	-0.787686	0.431	0.833	0.000755831	iHPF_B	ZMYND8
4.4493e-08	-0.73588	0.275	0.689	0.000784589	iHPF_B	NUDT15
4.48768e-08	-0.588992	0.843	0.987	0.000791358	iHPF_B	PCNP
4.53543e-08	0.594221	0.627	0.254	0.000799778	iHPF_B	TNFRSF1B
4.56287e-08	-0.953418	0	0.405	0.000804616	iHPF_B	HTRA1
4.58096e-08	0.672982	0.588	0.244	0.000807807	iHPF_B	LIF
4.63301e-08	-0.600755	0.725	0.913	0.000816985	iHPF_B	CTBP1
4.63549e-08	-0.736	0.49	0.769	0.000817423	iHPF_B	TMEM109
4.7043e-08	-0.609246	0.039	0.448	0.000829556	iHPF_B	BAIAP2
4.73903e-08	-0.793093	0.569	0.813	0.00083568	iHPF_B	NUDT1
4.83462e-08	0.836528	0.941	0.776	0.000852538	iHPF_B	PDLIM3
4.84027e-08	-1.11497	0.039	0.445	0.000853533	iHPF_B	PLK1
4.93866e-08	-0.891367	0.078	0.492	0.000870884	iHPF_B	KIF20A
4.95108e-08	0.64167	0.98	0.826	0.000873074	iHPF_B	NUFIP2
5.02689e-08	0.649273	0.725	0.441	0.000886442	iHPF_B	CPD
5.08251e-08	-1.09326	0.137	0.528	0.00089625	iHPF_B	GINS2
5.19616e-08	0.607671	0.922	0.893	0.00091629	iHPF_B	DPH3
5.21096e-08	-0.963781	0.431	0.759	0.0009189	iHPF_B	RGMB
5.24186e-08	-1.34627	0.176	0.562	0.000924349	iHPF_B	CDA
5.5975e-08	0.644686	0.902	0.615	0.000987064	iHPF_B	IGF2BP3
5.65046e-08	-0.692067	0.765	0.946	0.000996403	iHPF_B	DHCR7
5.72396e-08	-0.961883	0.294	0.682	0.00100936	iHPF_B	RPL39L
5.9723e-08	0.612977	0.941	0.766	0.00105316	iHPF_B	ADAR
6.11857e-08	-0.611362	0.275	0.682	0.00107895	iHPF_B	HDDC3
6.14849e-08	-0.818155	0.824	0.91	0.00108422	iHPF_B	SSRP1
6.19966e-08	0.667216	0.882	0.639	0.00109325	iHPF_B	CDC42EP2
6.2902e-08	-0.819349	0.059	0.472	0.00110921	iHPF_B	MYBL2
6.39879e-08	-0.621488	0	0.395	0.00112836	iHPF_B	CD40
6.42003e-08	-0.767773	0.078	0.492	0.00113211	iHPF_B	FOXM1
6.53946e-08	-0.597937	0.373	0.773	0.00115317	iHPF_B	FDXR
6.66511e-08	-0.706081	0.745	0.926	0.00117532	iHPF_B	PSMG1
6.82981e-08	0.676477	0.941	0.786	0.00120437	iHPF_B	TMEM179B
6.86404e-08	-1.03809	0	0.398	0.0012104	iHPF_B	HHIP
7.02748e-08	-0.641407	0.941	0.967	0.00123923	iHPF_B	ILF3
7.302e-08	-0.796504	0.451	0.756	0.00128763	iHPF_B	TMEM106C
7.56394e-08	-0.590228	0.941	0.993	0.00133383	iHPF_B	PPP1CC
7.60418e-08	-0.962518	0.412	0.732	0.00134092	iHPF_B	CENPW
7.64955e-08	-0.759625	0.059	0.462	0.00134892	iHPF_B	SOCS2
7.69753e-08	-0.820392	0	0.395	0.00135738	iHPF_B	EGFLAM
8.0063e-08	-0.589436	0.51	0.829	0.00141183	iHPF_B	PEF1
8.11381e-08	-0.646693	0.588	0.89	0.00143079	iHPF_B	DDR2
8.50423e-08	-0.816225	0.176	0.589	0.00149964	iHPF_B	EMP2
8.55908e-08	-0.822304	0.157	0.552	0.00150931	iHPF_B	CDH13
8.73061e-08	-0.719179	0.294	0.639	0.00153956	iHPF_B	EXOSC2
9.23525e-08	0.742918	0.98	0.746	0.00162854	iHPF_B	COL5A1
9.33044e-08	-0.612049	0	0.388	0.00164533	iHPF_B	CORO2B
1.02182e-07	0.63515	0.902	0.696	0.00180187	iHPF_B	CLMP
1.04206e-07	0.656951	1	0.819	0.00183756	iHPF_B	WIPI1
1.06253e-07	-0.594842	0.078	0.478	0.00187367	iHPF_B	GPSM2
1.06661e-07	0.592838	1	0.936	0.00188086	iHPF_B	CHCHD10
1.09899e-07	-0.851548	0.098	0.495	0.00193795	iHPF_B	CIP2A
1.11194e-07	-0.602602	0.863	0.973	0.0019608	iHPF_B	FLOT1
1.13111e-07	-1.49282	0.275	0.609	0.0019946	iHPF_B	TPX2
1.16839e-07	-0.624621	0	0.385	0.00206033	iHPF_B	HIF3A
1.27727e-07	0.594281	0.765	0.431	0.00225234	iHPF_B	ARHGAP23
1.32867e-07	0.874282	0.451	0.157	0.00234298	iHPF_B	TXNIP
1.35367e-07	0.764306	0.882	0.649	0.00238707	iHPF_B	MARCKSL1
1.42633e-07	0.602485	0.824	0.502	0.00251519	iHPF_B	TBC1D2
1.43386e-07	-0.778495	0.039	0.428	0.00252847	iHPF_B	PIMREG
1.50086e-07	-0.58657	0	0.378	0.00264662	iHPF_B	ROBO1
1.51605e-07	-0.601813	0.431	0.763	0.00267339	iHPF_B	PMF1
1.58754e-07	-0.735019	0.196	0.579	0.00279947	iHPF_B	MFAP2
1.59199e-07	-0.598171	0.098	0.492	0.00280731	iHPF_B	HDHD5
1.66019e-07	-0.618349	0.314	0.696	0.00292758	iHPF_B	PACSIN3
1.72094e-07	0.889652	0.941	0.669	0.0030347	iHPF_B	MFGE8
1.72828e-07	0.636224	0.765	0.415	0.00304764	iHPF_B	SYTL2
1.7987e-07	0.633922	0.98	0.943	0.00317183	iHPF_B	C9orf16
1.80786e-07	0.61948	0.902	0.712	0.00318799	iHPF_B	PGRMC2
1.84724e-07	-0.672796	0.02	0.401	0.00325743	iHPF_B	ENPP1
1.84818e-07	0.603161	0.745	0.445	0.00325908	iHPF_B	SSH1
1.88625e-07	-1.25055	0.471	0.696	0.00332621	iHPF_B	UBE2T
1.89788e-07	-0.623056	0.275	0.659	0.00334673	iHPF_B	PRPS2
1.91993e-07	-0.704079	0.569	0.829	0.0033856	iHPF_B	MRPS2
1.93514e-07	-0.642195	0.392	0.753	0.00341243	iHPF_B	NSMCE4A
1.94968e-07	-0.610695	0.196	0.595	0.00343806	iHPF_B	OAF
1.97933e-07	-0.997808	0.549	0.836	0.00349035	iHPF_B	H1FX
1.98643e-07	0.647288	0.902	0.849	0.00350287	iHPF_B	TMEM106B
2.06216e-07	-0.764491	0.373	0.676	0.00363641	iHPF_B	PPIH
2.06264e-07	-1.00914	0.118	0.502	0.00363727	iHPF_B	CEP55
2.16403e-07	-0.709689	0.784	0.903	0.00381605	iHPF_B	SNRPA
2.20442e-07	-0.597728	1	0.99	0.00388728	iHPF_B	PPM1G
2.20592e-07	-0.622253	0.745	0.906	0.00388992	iHPF_B	LSM8
2.30309e-07	-0.765789	0.549	0.773	0.00406127	iHPF_B	CSE1L
2.32172e-07	-0.629224	0.98	0.957	0.00409412	iHPF_B	SNRPG
2.3375e-07	0.65938	0.686	0.398	0.00412195	iHPF_B	RBMS3
2.3392e-07	0.651334	0.902	0.753	0.00412494	iHPF_B	PTGER2
2.35342e-07	-1.21051	0.255	0.595	0.00415003	iHPF_B	MCM3
2.36052e-07	0.588729	0.922	0.746	0.00416254	iHPF_B	PSMB10
2.41989e-07	-0.724869	0.569	0.803	0.00426723	iHPF_B	TSPAN14
2.43052e-07	-0.718122	0.471	0.763	0.00428598	iHPF_B	RFC1
2.46052e-07	-1.00694	0.412	0.696	0.00433889	iHPF_B	MSH6
2.47539e-07	-0.969744	0.098	0.472	0.00436511	iHPF_B	BUB1
2.51764e-07	-0.589216	0.961	0.987	0.00443961	iHPF_B	MRPL17
2.53502e-07	0.75238	0.765	0.498	0.00447025	iHPF_B	GBP1
2.53987e-07	-0.822819	0.059	0.438	0.00447881	iHPF_B	CDCA7
2.64034e-07	-0.625508	0.314	0.652	0.00465597	iHPF_B	RPIA
2.86072e-07	-0.886594	0.529	0.746	0.0050446	iHPF_B	MZT1
2.92661e-07	-0.608775	0.49	0.783	0.00516078	iHPF_B	DPP9
2.93764e-07	0.644686	0.941	0.712	0.00518024	iHPF_B	PLEKHO1
2.96257e-07	-0.656852	1	0.997	0.00522419	iHPF_B	TUBB4B
3.05739e-07	0.63143	0.961	0.95	0.0053914	iHPF_B	PDLIM7
3.11848e-07	-0.612454	0.627	0.893	0.00549913	iHPF_B	FAM174C
3.15193e-07	-0.647204	0.078	0.458	0.00555811	iHPF_B	MAST4
3.16176e-07	-0.823345	0.863	0.896	0.00557545	iHPF_B	MRTO4
3.38206e-07	0.66228	0.902	0.736	0.00596393	iHPF_B	WASHC4
3.52913e-07	0.603627	1	1	0.00622326	iHPF_B	PLAT
3.60554e-07	-0.792807	0	0.365	0.00635801	iHPF_B	WNT7B
3.7724e-07	-0.877267	0.02	0.388	0.00665225	iHPF_B	CDT1
3.82301e-07	-0.707525	0.804	0.95	0.00674149	iHPF_B	SQLE
3.99847e-07	-1.4416	0.039	0.408	0.0070509	iHPF_B	SCUBE3
4.03032e-07	-0.620573	0.373	0.699	0.00710707	iHPF_B	VOPP1
4.49877e-07	-0.642802	0.255	0.612	0.00793313	iHPF_B	GJC1
4.57049e-07	-0.826935	0.471	0.766	0.0080596	iHPF_B	ACTA2
4.7229e-07	-0.620813	0.235	0.605	0.00832837	iHPF_B	HNRNPA1P48
4.74477e-07	-0.593195	0.49	0.836	0.00836693	iHPF_B	APOBEC3C
4.79221e-07	-0.829853	0.098	0.472	0.00845058	iHPF_B	CENPU
4.94365e-07	-0.646693	0.098	0.472	0.00871763	iHPF_B	CBR3
5.00917e-07	-0.740977	0.745	0.866	0.00883317	iHPF_B	CBX5
5.05632e-07	-1.33467	0.118	0.495	0.00891632	iHPF_B	TOP2A
5.29669e-07	-0.673211	0.529	0.786	0.00934019	iHPF_B	ALDH1A3
5.4462e-07	-0.72776	0.078	0.445	0.00960383	iHPF_B	CIT
5.53958e-07	0.647726	0.902	0.729	0.0097685	iHPF_B	CREB3
5.56477e-07	-0.836028	0.235	0.612	0.00981292	iHPF_B	MME
5.75037e-07	-0.700081	0.157	0.532	0.0101402	iHPF_B	TROAP
5.93341e-07	0.591736	1	0.9	0.010463	iHPF_B	CEBPD
6.12702e-07	0.734524	0.961	0.849	0.0108044	iHPF_B	PCDH18
6.19276e-07	-0.771919	0.471	0.789	0.0109203	iHPF_B	TNFRSF10D
6.3798e-07	-0.754731	0.216	0.575	0.0112501	iHPF_B	RFC2
6.41654e-07	0.658674	0.941	0.876	0.0113149	iHPF_B	DNAJB4
6.45792e-07	-0.86141	0.235	0.582	0.0113879	iHPF_B	NTM
6.72033e-07	-0.687647	0.216	0.599	0.0118506	iHPF_B	KITLG
8.5275e-07	-0.644821	0.157	0.525	0.0150374	iHPF_B	RBBP8
9.23456e-07	-0.654453	0.078	0.455	0.0162842	iHPF_B	LIG1
9.65662e-07	-0.65552	0.784	0.906	0.0170285	iHPF_B	RRP7A
9.68707e-07	-0.798366	0	0.344	0.0170822	iHPF_B	ABI3BP
9.79524e-07	0.68182	0.882	0.672	0.0172729	iHPF_B	SNAPC1
1.00432e-06	0.688596	0.804	0.545	0.0177102	iHPF_B	ASAH1
1.03561e-06	0.585638	0.98	0.88	0.0182619	iHPF_B	METRN
1.05012e-06	-0.716913	0.255	0.592	0.0185178	iHPF_B	MSH2
1.0868e-06	-0.852615	0.647	0.846	0.0191646	iHPF_B	RAC2
1.08799e-06	-0.665947	0.039	0.391	0.0191856	iHPF_B	SNCG
1.11632e-06	-0.993266	0.373	0.649	0.0196851	iHPF_B	DNAJC9
1.1633e-06	0.870399	0.451	0.161	0.0205137	iHPF_B	EREG
1.21825e-06	0.587377	0.863	0.669	0.0214827	iHPF_B	UBE2Q1
1.22212e-06	0.631664	0.725	0.448	0.0215508	iHPF_B	TMEM51
1.25407e-06	-0.970802	0.039	0.385	0.0221143	iHPF_B	NUF2
1.27259e-06	0.697338	0.941	0.903	0.0224409	iHPF_B	SMURF2
1.29278e-06	0.593902	0.843	0.612	0.0227968	iHPF_B	DENND10
1.3084e-06	-0.758992	0	0.338	0.0230724	iHPF_B	BGN
1.34277e-06	-0.654143	0.686	0.849	0.0236783	iHPF_B	MAZ
1.4299e-06	-0.594842	0.078	0.431	0.0252148	iHPF_B	BBC3
1.4599e-06	-0.663018	0.039	0.385	0.0257439	iHPF_B	SPC25
1.46531e-06	-0.666847	0.02	0.361	0.0258393	iHPF_B	C1orf54
1.57392e-06	0.624222	0.843	0.605	0.0277546	iHPF_B	SLC4A7
1.58745e-06	-0.618349	0.647	0.839	0.0279932	iHPF_B	IRAK1
1.64231e-06	0.651112	0.882	0.702	0.0289604	iHPF_B	TSC22D2
1.66555e-06	-0.587188	0.451	0.719	0.0293703	iHPF_B	MCUB
1.77274e-06	-0.639189	0.451	0.716	0.0312604	iHPF_B	SEPHS1
1.78953e-06	-0.636986	0.49	0.779	0.0315566	iHPF_B	NPM3
1.8124e-06	-0.658641	0	0.331	0.0319598	iHPF_B	PTPRN2
1.89605e-06	-1.11406	0.275	0.609	0.0334349	iHPF_B	SERPINE2
1.90218e-06	0.728603	0.902	0.645	0.0335431	iHPF_B	ID3
1.96544e-06	-0.699512	0.804	0.943	0.0346585	iHPF_B	UAP1
2.01223e-06	-0.753926	0.039	0.378	0.0354837	iHPF_B	VAMP8
2.03301e-06	-0.958359	0.569	0.829	0.0358501	iHPF_B	QPRT
2.13825e-06	-0.648957	0.118	0.462	0.0377059	iHPF_B	SPAG5
2.27184e-06	-1.04503	0.235	0.575	0.0400615	iHPF_B	OXTR
2.298e-06	0.588427	0.922	0.853	0.040523	iHPF_B	GTF2F2
2.31269e-06	0.590951	0.784	0.455	0.040782	iHPF_B	LAGE3
2.31867e-06	-0.598648	0.941	0.973	0.0408875	iHPF_B	RALA
2.32506e-06	-0.630627	0.569	0.806	0.0410002	iHPF_B	PROCR
2.34166e-06	-0.635124	0.098	0.448	0.0412928	iHPF_B	POC1A
2.43258e-06	0.738277	0.804	0.625	0.0428961	iHPF_B	SRXN1
2.4678e-06	-1.07177	0.588	0.769	0.0435172	iHPF_B	HMGA2
2.47778e-06	-0.62996	0.078	0.418	0.0436932	iHPF_B	EZH2
2.48487e-06	-0.673844	0	0.324	0.0438183	iHPF_B	SPOCK1
2.56279e-06	-0.600086	0.039	0.375	0.0451922	iHPF_B	MCM2
2.58597e-06	-0.618349	0.314	0.656	0.0456011	iHPF_B	AGPAT5
2.61533e-06	-0.691801	0.765	0.86	0.0461188	iHPF_B	SACS
2.746e-06	-0.722541	0.843	0.86	0.048423	iHPF_B	LSM5
2.92143e-06	-0.662203	0.333	0.652	0.0515166	iHPF_B	CYSTM1
2.94278e-06	-0.824952	0.353	0.622	0.051893	iHPF_B	CDCP1
3.013e-06	-0.674965	0.941	0.936	0.0531312	iHPF_B	SUPT16H
3.02436e-06	-0.627394	0.039	0.371	0.0533316	iHPF_B	WDR76
3.03013e-06	0.627525	0.765	0.528	0.0534334	iHPF_B	MGAT5
3.27337e-06	-0.605721	0	0.318	0.0577226	iHPF_B	STRA6
3.28102e-06	-0.761307	0.392	0.662	0.0578575	iHPF_B	DHFR
3.35403e-06	-0.586465	0.686	0.903	0.059145	iHPF_B	LSM6
3.4113e-06	-0.642883	1	1	0.0601549	iHPF_B	CTSL
3.41222e-06	-1.34749	0.235	0.552	0.0601712	iHPF_B	ASPM
3.43446e-06	-0.606426	0.059	0.391	0.0605633	iHPF_B	FEZ1
3.46826e-06	-0.700811	0	0.318	0.0611593	iHPF_B	POU2F2
3.60788e-06	-0.589286	0.451	0.706	0.0636214	iHPF_B	PRPF19
3.75914e-06	-0.585121	0.765	0.883	0.0662887	iHPF_B	TRAP1
4.09451e-06	0.585638	0.784	0.652	0.0722027	iHPF_B	SMPD1
4.11196e-06	-0.62126	0.078	0.411	0.0725104	iHPF_B	CTSK
4.55713e-06	-0.717403	0.549	0.826	0.0803605	iHPF_B	GADD45A
4.67318e-06	-1.63429	0.216	0.512	0.0824069	iHPF_B	HMGB2
4.71236e-06	-1.04789	0.235	0.528	0.0830977	iHPF_B	FEN1
5.17247e-06	0.618072	0.627	0.328	0.0912113	iHPF_B	TRIM16
5.18651e-06	-0.819983	0.098	0.431	0.0914589	iHPF_B	CDC6
5.32445e-06	-0.667433	0.176	0.498	0.0938913	iHPF_B	MIS18A
5.39427e-06	-0.723318	0.039	0.358	0.0951225	iHPF_B	MXRA5
5.44071e-06	-0.744665	0	0.308	0.0959415	iHPF_B	RAMP1
5.67053e-06	-2.37187	0.02	0.331	0.0999942	iHPF_B	POSTN
5.82845e-06	-0.845266	0.922	0.94	0.102779	iHPF_B	HMGN2
5.95214e-06	-0.775685	0.059	0.378	0.10496	iHPF_B	KCTD12
5.96189e-06	-0.601071	0.098	0.421	0.105132	iHPF_B	GINS4
6.07185e-06	0.599478	0.922	0.829	0.107071	iHPF_B	ACSL4
6.87557e-06	-1.04165	0.098	0.415	0.121244	iHPF_B	CCNA2
6.97865e-06	0.585307	0.706	0.398	0.123061	iHPF_B	SH2D4A
7.2257e-06	-0.697783	0.039	0.351	0.127418	iHPF_B	ASF1B
7.3675e-06	-0.597171	0.196	0.508	0.129918	iHPF_B	SLC7A1
7.66231e-06	-0.66887	0.039	0.351	0.135117	iHPF_B	GGT5
7.75037e-06	-0.69418	0.294	0.592	0.13667	iHPF_B	VRK1
8.93261e-06	0.598986	0.667	0.418	0.157518	iHPF_B	MSANTD4
9.15436e-06	-0.696351	0.078	0.398	0.161428	iHPF_B	BRCA1
9.25253e-06	-0.71761	0.333	0.645	0.163159	iHPF_B	MIR34AHG
9.33836e-06	-0.615321	0.039	0.348	0.164673	iHPF_B	BEX4
9.47418e-06	-1.10459	0.02	0.331	0.167068	iHPF_B	MEST
9.98382e-06	-0.905281	0	0.294	0.176055	iHPF_B	ESM1
1.02452e-05	-0.795324	0.176	0.495	0.180664	iHPF_B	CDCA4
1.15064e-05	-0.614782	0.549	0.742	0.202903	iHPF_B	MAD2L2
1.17148e-05	-0.654875	0.02	0.318	0.206579	iHPF_B	ARL4C
1.22114e-05	-0.655749	0.059	0.371	0.215335	iHPF_B	SLC43A3
1.27145e-05	-0.762314	0.059	0.361	0.224208	iHPF_B	TNFSF4
1.29856e-05	-0.818535	0.039	0.338	0.228989	iHPF_B	FAM111B
1.31314e-05	-0.664519	0.431	0.699	0.231559	iHPF_B	TCOF1
1.44679e-05	-0.845821	0.059	0.358	0.255127	iHPF_B	NDC80
1.47433e-05	-0.697048	0.706	0.799	0.259984	iHPF_B	PPIF
1.51191e-05	-0.59561	0.804	0.86	0.26661	iHPF_B	TFDP1
1.52502e-05	-0.635575	0.333	0.635	0.268922	iHPF_B	SLC12A2
1.53164e-05	-0.599366	0	0.284	0.270089	iHPF_B	ESCO2
1.56527e-05	-0.590503	0.471	0.756	0.27602	iHPF_B	SMAGP
1.62961e-05	-0.601336	0.922	0.977	0.287365	iHPF_B	IDI1
1.76812e-05	-0.833324	0.176	0.475	0.311791	iHPF_B	SHCBP1
1.76949e-05	-0.598983	0.412	0.659	0.312032	iHPF_B	PAGR1
1.78131e-05	-0.679749	0.549	0.759	0.314115	iHPF_B	HMGCR
1.79801e-05	-0.620484	0.804	0.853	0.317062	iHPF_B	FKBP4
1.87544e-05	-0.985999	0.392	0.679	0.330715	iHPF_B	VCAN
1.92478e-05	-0.787086	0.098	0.411	0.339415	iHPF_B	DEPDC1
1.96234e-05	-0.664434	0.549	0.729	0.346039	iHPF_B	EXOSC9
1.97663e-05	-0.714188	0.078	0.371	0.348559	iHPF_B	PSMC3IP
2.03025e-05	-0.835643	0.059	0.351	0.358014	iHPF_B	GTSE1
2.31875e-05	-0.625508	0.275	0.562	0.408888	iHPF_B	AK5
2.32545e-05	-0.648096	0.196	0.502	0.41007	iHPF_B	NIBAN1
2.33423e-05	-0.602547	0	0.274	0.411618	iHPF_B	ISLR
2.37162e-05	-0.790019	0	0.274	0.418212	iHPF_B	COL15A1
2.46449e-05	-0.615263	0.02	0.301	0.434588	iHPF_B	KIF2C
2.52393e-05	-0.590334	0.02	0.301	0.445069	iHPF_B	CARMN
2.53604e-05	-0.591041	0.824	0.893	0.447205	iHPF_B	RBMX
2.61129e-05	-1.17634	0.255	0.515	0.460475	iHPF_B	KIF20B
2.82742e-05	-0.856508	0.235	0.502	0.498587	iHPF_B	ATAD2
2.9453e-05	-0.630786	0.373	0.629	0.519374	iHPF_B	CMSS1
2.98836e-05	-0.992265	0.392	0.649	0.526967	iHPF_B	PLK2
3.08184e-05	-0.604135	0.255	0.548	0.543452	iHPF_B	PSAT1
3.17053e-05	-0.645961	0.549	0.712	0.559091	iHPF_B	LMNB2
3.17811e-05	-0.809421	0	0.268	0.560428	iHPF_B	DIRAS3
3.19756e-05	-0.612287	0.039	0.321	0.563858	iHPF_B	CKB
3.23361e-05	-0.724366	0	0.268	0.570214	iHPF_B	GAL
3.24205e-05	-0.644821	0.157	0.455	0.571702	iHPF_B	MTUS1
3.46417e-05	-0.735101	0.098	0.391	0.610872	iHPF_B	NCAPG
3.62592e-05	-0.764738	0.961	0.987	0.639394	iHPF_B	ZFP36L2
3.72848e-05	0.628744	0.549	0.264	0.65748	iHPF_B	PLAAT4
3.97413e-05	-0.67313	0.51	0.719	0.700798	iHPF_B	MTHFD2
3.99266e-05	0.608607	0.941	0.766	0.704065	iHPF_B	PDGFRA
4.23288e-05	-0.633253	0.529	0.779	0.746426	iHPF_B	IER5L
4.56572e-05	-0.823168	0.118	0.411	0.80512	iHPF_B	FMN1
4.75324e-05	-0.585347	0.686	0.813	0.838186	iHPF_B	IFRD2
4.76505e-05	-1.16694	0.118	0.415	0.840269	iHPF_B	UBE2C
4.83434e-05	-0.587622	0.863	0.93	0.852487	iHPF_B	HNRNPH1
6.41908e-05	-0.706736	0	0.251	1	iHPF_B	CLEC14A
6.43921e-05	-0.605721	0	0.251	1	iHPF_B	CDH6
6.45441e-05	-0.590646	0.667	0.769	1	iHPF_B	TPRKB
7.45111e-05	-0.826601	0.412	0.645	1	iHPF_B	H1F0
7.67149e-05	-0.625403	0.216	0.512	1	iHPF_B	PRR11
7.78981e-05	-0.725264	0.02	0.274	1	iHPF_B	AURKB
8.56657e-05	-0.860807	0	0.244	1	iHPF_B	CCNA1
0.000105399	-0.590963	0.235	0.505	1	iHPF_B	C16orf74
0.00011479	0.605812	0.922	0.749	1	iHPF_B	SAT1
0.000122476	-0.679103	0.098	0.378	1	iHPF_B	ORC6
0.000129983	-0.615483	0.078	0.338	1	iHPF_B	RACGAP1
0.000130242	-0.596448	0.137	0.398	1	iHPF_B	ATAD5
0.000140251	-0.604443	0.706	0.833	1	iHPF_B	DKC1
0.00014947	-0.618349	0.059	0.308	1	iHPF_B	MCM10
0.000168212	-0.702772	0.157	0.405	1	iHPF_B	KIF11
0.000169606	-0.608888	0	0.227	1	iHPF_B	NDN
0.000256366	-0.706859	0.275	0.508	1	iHPF_B	TACC3
0.00026063	-0.612935	0.49	0.659	1	iHPF_B	BCL2L12
0.000267939	-0.724548	0.157	0.418	1	iHPF_B	CENPE
0.000274413	-0.610105	0.431	0.625	1	iHPF_B	SLC2A3
0.00033082	0.604926	0.941	0.783	1	iHPF_B	ID1
0.000341875	-1.58798	0.059	0.298	1	iHPF_B	HIST1H1B
0.000355601	-0.794199	0.647	0.876	1	iHPF_B	CKS2
0.000398178	-0.741987	0.686	0.709	1	iHPF_B	TRBC2
0.000457588	-0.836989	0.078	0.301	1	iHPF_B	IL13RA2
0.000461634	-0.75443	0.392	0.582	1	iHPF_B	GMNN
0.000484606	-0.633979	0	0.201	1	iHPF_B	CCND2
0.000501577	-1.22548	0.059	0.281	1	iHPF_B	KRTAP1-5
0.000563019	-0.654875	0.176	0.415	1	iHPF_B	KNL1
0.000698836	0.664743	0.667	0.485	1	iHPF_B	EFNB2
0.000746069	-0.833324	0.176	0.395	1	iHPF_B	HMMR
0.000825536	-0.652468	0.235	0.441	1	iHPF_B	CHAF1A
0.000827339	-0.627265	0.549	0.779	1	iHPF_B	CDKN1A
0.000889094	-0.794199	0.059	0.268	1	iHPF_B	SULF1
0.000909545	0.742649	0.51	0.314	1	iHPF_B	NRG1
0.00125161	-0.969961	0.196	0.401	1	iHPF_B	HIST1H1E
0.00155385	-0.641069	0.569	0.662	1	iHPF_B	H2AFX
0.00170999	-0.666102	0.922	0.896	1	iHPF_B	KPNA2
0.00173583	-1.38436	0.157	0.361	1	iHPF_B	HIST1H1A
0.00188808	-0.63403	0.176	0.368	1	iHPF_B	BRCA2
0.00195892	-0.585512	0.392	0.555	1	iHPF_B	C19orf48
0.00210119	0.60799	0.706	0.585	1	iHPF_B	GDF15
0.00223092	-0.907855	0.647	0.709	1	iHPF_B	HAS2
0.00354175	-0.894862	1	0.916	1	iHPF_B	UBE2S
0.00408138	-0.636298	0.275	0.455	1	iHPF_B	KIF23
0.00408379	-1.51071	0.255	0.421	1	iHPF_B	HIST1H1D
0.00560038	-0.611153	0.294	0.462	1	iHPF_B	SLC5A3
0.00603223	-0.626211	0.392	0.579	1	iHPF_B	DDIT4
0.00632221	-0.855388	0.098	0.261	1	iHPF_B	CDK1
0.00930422	-0.611044	0.157	0.334	1	iHPF_B	PSG5
0.0109957	0.735478	0.216	0.1	1	iHPF_B	IFI27
0.0117309	-0.804703	0.137	0.304	1	iHPF_B	KRTAP2-3
0.0238337	-0.586984	0.157	0.291	1	iHPF_B	ACTG2
0.0243345	-0.631015	0.196	0.324	1	iHPF_B	FBXO5
0.0281262	-0.612891	0.686	0.773	1	iHPF_B	TAGLN
0.0326333	-0.621063	0.157	0.281	1	iHPF_B	APCDD1
0.0876231	-1.92091	0.431	0.505	1	iHPF_B	HIST1H4C
0.10517	-0.97332	0.392	0.472	1	iHPF_B	KRT34
0.394548	-0.634735	0.588	0.565	1	iHPF_B	RARRES1
0.75079	-0.58564	0.49	0.462	1	iHPF_B	S100A4
3.03023e-113	4.96812	1	0.003	5.34351e-109	N1	SAA1
4.51949e-106	3.52482	1	0.134	7.96966e-102	N1	PITX1
1.65594e-104	-2.30929	0.047	0.967	2.92009e-100	N1	TRPV2
9.04877e-104	3.57159	1	0.197	1.59566e-99	N1	GREM1
1.2253e-101	2.73787	0.983	0.161	2.1607e-97	N1	STC2
6.58186e-101	-5.17394	0.53	1	1.16064e-96	N1	PLAT
[truncated: 3,788 more rows]

## Sheet: iHPF_A
p_val	avg_log2FC	pct.1	pct.2	p_val_adj	gene
1.63339e-89	3.23742	0.974	0.05	2.88032e-85	BEX1
2.15724e-78	3.13279	0.969	0.161	3.80408e-74	EREG
5.7509e-72	1.96484	1	0.622	1.01411e-67	MYEOV
6.00986e-72	1.71848	0.99	0.401	1.05978e-67	SIN3A
1.14782e-69	1.04968	1	1	2.02407e-65	POLR2L
8.46112e-68	1.92833	1	1	1.49203e-63	MT1E
2.55194e-65	2.05447	0.995	0.435	4.50009e-61	WNT5A
1.09241e-64	1.29933	0.785	0.043	1.92636e-60	FUCA1
1.18147e-62	5.02859	0.867	0.157	2.0834e-58	IGFBP5
2.65841e-60	0.914	1	1	4.68785e-56	MT2A
7.54913e-60	0.75997	1	1	1.33121e-55	ATP5F1E
3.4238e-59	0.905658	1	1	6.03753e-55	TOMM7
8.39587e-59	1.80416	1	0.89	1.48053e-54	TGM2
9.47145e-59	1.09024	1	0.98	1.6702e-54	SRGN
6.0917e-57	1.0855	1	0.977	1.07421e-52	CTSZ
7.93315e-57	1.44768	1	0.676	1.39893e-52	ITGA3
8.47364e-57	1.713	1	0.946	1.49424e-52	LMO7
1.06974e-56	-0.789365	1	1	1.88638e-52	MT-ND2
1.34109e-56	1.30331	1	0.913	2.36488e-52	ALCAM
1.35271e-56	1.09306	1	0.987	2.38538e-52	RAI14
3.30359e-56	0.892272	1	1	5.82556e-52	ATOX1
1.21284e-55	0.934554	1	0.997	2.13872e-51	EVA1B
1.98768e-55	1.53448	0.703	0.037	3.50508e-51	ADAMTS5
9.64567e-55	1.31029	1	0.98	1.70092e-50	CYBA
1.04102e-54	0.990311	1	1	1.83573e-50	ATP6V0E1
1.32479e-54	1.40784	0.887	0.197	2.33614e-50	PRICKLE1
2.37434e-53	0.730514	1	1	4.18692e-49	GUK1
1.05634e-51	-0.624995	1	1	1.86275e-47	MT-ND1
4.76114e-51	1.26557	1	0.983	8.39579e-47	CAMK2N1
5.64496e-50	0.696168	1	1	9.95432e-46	GNAS
8.74339e-50	1.07166	1	0.977	1.54181e-45	RTL8C
9.45132e-50	1.67955	0.99	0.769	1.66665e-45	HMGA2
2.16955e-49	-1.48016	0.728	0.983	3.82579e-45	PCOLCE
2.87402e-49	-1.54738	0.354	0.93	5.06805e-45	NID1
1.38947e-48	1.11905	0.985	0.666	2.45019e-44	BID
2.86926e-48	1.30633	0.995	0.706	5.05965e-44	COPZ2
1.9535e-47	-1.80909	0.872	1	3.4448e-43	COL3A1
2.2948e-47	0.765835	1	1	4.04666e-43	BRI3
1.06546e-46	1.22638	0.995	0.789	1.87884e-42	WNT5B
1.09689e-46	0.95283	0.744	0.107	1.93426e-42	NCAM2
3.0671e-46	-2.86197	0.579	0.963	5.40853e-42	PTX3
3.11282e-46	1.29791	1	0.903	5.48914e-42	SMURF2
6.22474e-46	0.893906	1	1	1.09767e-41	GABARAP
9.95197e-46	-1.72375	0.379	0.916	1.75493e-41	NES
1.81251e-45	-1.46437	0.067	0.732	3.19619e-41	PRRX1
2.40837e-45	1.51733	1	0.803	4.24691e-41	SERINC2
7.39647e-45	0.921886	1	0.957	1.30429e-40	C1orf122
1.1322e-44	0.757758	1	0.983	1.99652e-40	COPS9
2.72203e-44	0.951717	0.995	0.689	4.80003e-40	BCAS4
3.68489e-44	1.1435	0.995	0.873	6.49793e-40	GLIPR1
4.08718e-44	0.988225	0.995	0.957	7.20733e-40	LEPROT
6.06615e-44	-1.04065	0.979	1	1.0697e-39	FDPS
6.73925e-44	-2.36215	0.01	0.669	1.1884e-39	THY1
1.03309e-43	0.954458	0.99	0.9	1.82175e-39	C4orf48
1.47752e-43	2.25872	0.774	0.197	2.60546e-39	GREM1
2.0556e-43	0.734126	1	0.997	3.62485e-39	ATP6V1F
4.86169e-43	-1.13064	0.969	1	8.57311e-39	SERPINH1
6.6123e-43	-1.15768	0.687	0.987	1.16601e-38	EBP
6.61379e-43	1.23014	1	0.987	1.16628e-38	TPM1
7.4978e-43	1.2203	0.995	0.649	1.32216e-38	MXD4
8.07987e-43	1.17407	0.99	0.873	1.42481e-38	PXDN
1.49996e-42	-1.23281	0.908	1	2.64502e-38	CTSL
1.8638e-42	-1.42401	0.995	1	3.28662e-38	H2AFZ
2.20506e-42	-1.53578	0.179	0.776	3.8884e-38	PDLIM3
2.3051e-42	0.903516	1	0.967	4.06481e-38	PAK2
4.43694e-42	1.26364	0.928	0.552	7.8241e-38	SYNJ2
5.24625e-42	0.981893	0.513	0.003	9.25124e-38	PLAC8
5.56209e-42	-1.13514	1	1	9.80818e-38	PTMA
8.39488e-42	0.619402	1	1	1.48035e-37	ATP5MD
8.40173e-42	0.828699	1	0.987	1.48156e-37	PDLIM2
9.72944e-42	1.19759	0.995	0.86	1.71569e-37	CRIM1
1.78897e-41	-1.03696	0.846	0.983	3.15468e-37	FADS2
2.38129e-41	0.72739	1	1	4.19917e-37	UQCR11
2.75543e-41	0.64458	1	1	4.85893e-37	SH3BGRL3
4.21625e-41	-1.13801	0.241	0.839	7.43493e-37	RGS17
4.27261e-41	0.798937	1	1	7.53431e-37	COMMD6
5.76464e-41	0.648396	1	1	1.01654e-36	CD151
6.66954e-41	-1.23148	0.61	0.977	1.17611e-36	CD9
2.16104e-40	0.906427	1	0.967	3.81079e-36	QSOX1
4.25523e-40	-0.899353	1	1	7.50367e-36	S100A10
5.70576e-40	0.864314	0.974	0.883	1.00615e-35	ATP5ME
1.34311e-39	1.66324	0.759	0.224	2.36845e-35	IFI6
2.15167e-39	-1.28927	0.01	0.619	3.79426e-35	LDOC1
2.96959e-39	1.09789	0.882	0.288	5.23657e-35	GDF6
3.28938e-39	-1.99709	0.246	0.796	5.8005e-35	TYMS
5.72709e-39	-1.31714	0.123	0.719	1.00992e-34	SERPINF1
6.33252e-39	-1.24043	0.769	0.983	1.11668e-34	INSIG1
8.90129e-39	-1.89541	0.041	0.632	1.56965e-34	CYGB
1.93392e-38	0.696192	0.472	0.003	3.41028e-34	LIMCH1
2.39977e-38	1.08139	0.985	0.766	4.23175e-34	LACTB
2.59654e-37	0.944858	0.733	0.194	4.57874e-33	FAM167A
2.82631e-37	0.988349	1	0.963	4.98392e-33	HERC4
4.54896e-37	-1.63978	0.338	0.819	8.02164e-33	HGF
5.06097e-37	1.00769	0.564	0.06	8.92451e-33	PLCB4
9.28128e-37	0.708165	1	0.993	1.63666e-32	NT5E
9.87419e-37	0.632071	1	0.993	1.74121e-32	TNFRSF12A
9.97892e-37	0.93611	0.882	0.431	1.75968e-32	PWWP3A
1.06479e-36	0.751682	0.554	0.05	1.87765e-32	FHOD3
1.57902e-36	0.806556	0.61	0.087	2.78445e-32	PLPP4
4.22532e-36	1.02279	1	0.833	7.45093e-32	VAMP5
7.10035e-36	1.72345	0.995	0.532	1.25208e-31	G0S2
7.78442e-36	0.765024	0.995	0.983	1.37271e-31	C4orf3
1.44019e-35	0.71243	0.482	0.02	2.53963e-31	PLEKHA7
1.61848e-35	-3.38956	0.005	0.569	2.85403e-31	CCL2
1.63648e-35	-1.02487	0.718	0.973	2.88576e-31	TPBG
1.66858e-35	1.38861	0.836	0.314	2.94237e-31	INHBA
1.76604e-35	1.72418	0.979	0.766	3.11424e-31	PLAU
2.87705e-35	0.930194	1	0.846	5.0734e-31	MYLK
3.41652e-35	0.975752	0.867	0.351	6.02469e-31	LINC01116
3.82398e-35	0.79367	0.995	0.997	6.74321e-31	GNG11
4.60271e-35	1.06743	0.959	0.589	8.11642e-31	EFEMP1
4.87489e-35	1.17543	1	0.97	8.59638e-31	MYL9
4.93634e-35	0.955704	0.995	0.806	8.70474e-31	MSRB2
7.30978e-35	0.90161	0.887	0.304	1.28901e-30	SNCA
1.11936e-34	-0.849238	0.036	0.589	1.97387e-30	JAM3
1.54294e-34	0.946994	0.738	0.231	2.72081e-30	SAMD9L
1.8358e-34	0.643659	0.995	0.97	3.23725e-30	ATP6V1D
2.0324e-34	-0.765537	1	1	3.58393e-30	HNRNPA2B1
2.24473e-34	-0.78567	1	1	3.95835e-30	SLC25A5
2.53283e-34	0.686936	1	0.997	4.46639e-30	TLN1
2.63185e-34	-0.712663	0.985	1	4.641e-30	CALM3
2.90172e-34	0.882715	0.887	0.418	5.1169e-30	ABLIM3
3.12085e-34	1.07246	0.877	0.365	5.50331e-30	ANGPT1
3.74263e-34	0.954299	0.99	0.816	6.59975e-30	RAB3B
4.33529e-34	-1.29313	0.215	0.766	7.64485e-30	PDGFRA
5.92301e-34	0.841501	1	0.893	1.04446e-29	POLD4
6.38679e-34	-0.677826	1	1	1.12625e-29	H3F3B
6.88858e-34	1.45678	0.836	0.334	1.21473e-29	PSG5
1.02905e-33	0.89524	0.944	0.679	1.81462e-29	CCDC107
2.24098e-33	0.883231	1	0.97	3.95174e-29	PDLIM1
2.76743e-33	0.850322	0.949	0.669	4.88008e-29	GBP3
3.25349e-33	-1.39763	0.303	0.783	5.7372e-29	USP53
4.69166e-33	-0.824725	0.944	0.997	8.27327e-29	FDFT1
5.41707e-33	1.03054	0.903	0.485	9.55246e-29	FAM20C
6.00814e-33	0.67061	0.518	0.054	1.05947e-28	EPHX4
1.46916e-32	-0.923014	0.923	0.987	2.59071e-28	FASN
2.60642e-32	0.695383	0.528	0.06	4.59616e-28	CHRNA1
2.73805e-32	-1.17296	1	1	4.82828e-28	HMGB1
2.89756e-32	-3.69127	0.01	0.528	5.10956e-28	KRT19
5.26427e-32	-1.61273	0.215	0.696	9.28301e-28	MCM7
5.71497e-32	0.717955	0.579	0.097	1.00778e-27	PPP1R14B-AS1
7.57755e-32	0.804487	0.723	0.217	1.33623e-27	LMO7-AS1
9.16627e-32	0.974421	0.892	0.385	1.61638e-27	USP44
1.37368e-31	-1.09013	0.564	0.913	2.42234e-27	LRRFIP1
1.5561e-31	0.941946	0.944	0.756	2.74402e-27	NPDC1
1.57426e-31	-1.52512	0.513	0.829	2.77606e-27	PCNA
5.93124e-31	0.63335	1	0.997	1.04591e-26	ATP6V1G1
5.93502e-31	-1.00698	0.974	0.983	1.04658e-26	HNRNPF
7.09493e-31	-1.09472	0.097	0.622	1.25112e-26	CDCP1
8.82676e-31	0.754398	0.99	0.926	1.55651e-26	TCEAL4
1.02665e-30	0.939958	0.903	0.592	1.8104e-26	ROMO1
1.07568e-30	0.585444	1	1	1.89686e-26	BEX3
1.26854e-30	1.25759	0.595	0.124	2.23695e-26	ANGPTL4
1.68952e-30	0.948647	0.995	0.923	2.97931e-26	UCHL1
1.72438e-30	0.817703	0.949	0.719	3.04077e-26	NDUFB1
2.13305e-30	1.25592	0.841	0.425	3.76141e-26	MT1X
2.16562e-30	0.883429	0.969	0.615	3.81885e-26	IGF2BP3
2.43538e-30	0.732581	1	1	4.29455e-26	UACA
2.67136e-30	0.87206	0.99	0.933	4.71067e-26	PALLD
2.6968e-30	-1.63291	0.292	0.749	4.75554e-26	PCLAF
3.11689e-30	1.05043	0.882	0.468	5.49633e-26	ELL2
5.01405e-30	0.849103	0.979	0.893	8.84178e-26	IFI27L2
6.60369e-30	0.769057	0.708	0.214	1.16449e-25	NEO1
8.22293e-30	0.891478	1	0.963	1.45003e-25	SELENOM
8.24646e-30	0.872959	0.928	0.656	1.45418e-25	SCN9A
9.49795e-30	0.870056	0.995	0.89	1.67487e-25	EFEMP2
9.51135e-30	-1.03694	0.805	0.94	1.67723e-25	H2AFV
1.27901e-29	0.754634	0.979	0.883	2.25541e-25	COX14
1.36596e-29	-0.75329	0.918	0.993	2.40873e-25	DAZAP1
1.37009e-29	0.632685	1	1	2.41601e-25	S100A13
1.63331e-29	-1.37102	0.051	0.542	2.88018e-25	CLSPN
1.86794e-29	0.74066	0.677	0.164	3.29392e-25	PAX9
2.03382e-29	0.911678	1	0.876	3.58644e-25	FRMD6
2.28841e-29	-0.751125	1	1	4.03539e-25	HNRNPA1
2.67572e-29	2.17191	0.785	0.304	4.71836e-25	KRTAP2-3
3.25885e-29	-1.08932	0.554	0.886	5.74666e-25	PSIP1
3.71152e-29	-1.22623	0.205	0.692	6.5449e-25	DPYSL3
3.74712e-29	-0.76184	0.949	0.993	6.60766e-25	GLO1
3.79758e-29	0.629572	0.559	0.094	6.69665e-25	HTR1F
3.93359e-29	-0.981341	0.944	1	6.9365e-25	HNRNPD
4.08065e-29	1.41058	0.949	0.669	7.19583e-25	MFGE8
4.17093e-29	0.947414	0.954	0.632	7.35501e-25	MOK
4.19792e-29	0.620115	1	0.99	7.40261e-25	MPC2
4.93702e-29	-0.811267	0.728	0.963	8.70594e-25	SPATS2
5.20534e-29	-0.615378	1	1	9.17909e-25	CCT4
5.23885e-29	0.810077	0.959	0.729	9.23819e-25	CREB3
5.25292e-29	-1.07904	0.79	0.98	9.263e-25	MSMO1
8.05238e-29	-1.32147	0.251	0.722	1.41996e-24	PTGS1
8.79846e-29	-1.23079	0.887	0.92	1.55152e-24	DUT
1.09721e-28	0.938599	0.713	0.237	1.93482e-24	GALNT5
1.24876e-28	0.790743	0.969	0.776	2.20207e-24	MICAL2
1.38289e-28	0.666811	1	0.983	2.43859e-24	CYTOR
1.4946e-28	0.804744	0.851	0.448	2.63558e-24	BAIAP2
2.09933e-28	0.785566	0.836	0.445	3.70195e-24	SSH1
2.43711e-28	0.58939	1	0.997	4.2976e-24	LTBP1
2.76716e-28	0.692399	0.544	0.094	4.87962e-24	SERPINB7
2.86024e-28	0.664404	0.518	0.08	5.04375e-24	CHRM2
3.13163e-28	-1.2553	0.354	0.779	5.52231e-24	TK1
3.97575e-28	-1.43636	0.138	0.602	7.01084e-24	LMNB1
3.98308e-28	1.07878	0.862	0.445	7.02376e-24	BDNF
4.64807e-28	-1.1676	0.215	0.669	8.19641e-24	PHGDH
4.69575e-28	0.717047	0.979	0.87	8.28049e-24	LASP1
6.37282e-28	-1.50034	0.226	0.696	1.12378e-23	BIRC5
7.28677e-28	0.685481	0.605	0.144	1.28495e-23	NUDT14
1.27595e-27	-1.57923	0.241	0.699	2.25002e-23	RRM2
1.5907e-27	0.644595	0.395	0.02	2.80504e-23	TENM1
2.49361e-27	1.0202	0.949	0.615	4.39722e-23	OGFRL1
3.16192e-27	-0.822159	0.087	0.575	5.57573e-23	LOXL3
3.47395e-27	-0.95439	0.995	1	6.12596e-23	ANP32B
3.76809e-27	-0.592869	0.99	1	6.64466e-23	BAX
4.79037e-27	-1.34802	0.672	0.88	8.44734e-23	NASP
5.85931e-27	-1.0934	0.718	0.91	1.03323e-22	FBL
6.4235e-27	0.76906	0.985	0.856	1.13272e-22	OPTN
6.98199e-27	0.793879	0.877	0.528	1.2312e-22	RFTN1
9.74401e-27	-0.978784	0.851	0.95	1.71826e-22	PARP1
1.02914e-26	0.716091	0.985	0.849	1.81478e-22	DDA1
1.09425e-26	0.749056	0.692	0.241	1.92959e-22	ALDH3B1
1.10272e-26	-1.04788	0.918	0.99	1.94454e-22	HNRNPR
1.4019e-26	0.697013	0.974	0.893	2.47212e-22	DPH3
1.42689e-26	-0.658641	0	0.438	2.51618e-22	CPNE8
1.48393e-26	-1.11169	0.549	0.849	2.61677e-22	DDX39A
1.52435e-26	0.660615	0.718	0.251	2.68805e-22	LINC00205
1.66499e-26	0.699326	0.974	0.849	2.93604e-22	TMEM106B
2.10654e-26	0.728361	1	0.943	3.71467e-22	C9orf16
2.79011e-26	0.727378	1	1	4.92008e-22	SERPINE1
2.93981e-26	-0.867597	0.338	0.749	5.18407e-22	SSX2IP
2.96717e-26	0.66783	1	0.98	5.23231e-22	KDELR3
3.09403e-26	-0.86525	0.872	0.973	5.45601e-22	RALA
4.28383e-26	-0.746294	1	1	7.55411e-22	HSPA5
4.72818e-26	-0.796286	0.995	1	8.33768e-22	SNRPB
6.48356e-26	0.896486	1	0.963	1.14331e-21	GAS6
6.50284e-26	0.696939	0.723	0.298	1.14671e-21	KLF12
7.37067e-26	-0.726148	0.913	0.983	1.29974e-21	TFPI
8.26979e-26	0.845969	0.964	0.813	1.45829e-21	FLNC
8.89948e-26	-0.785127	0.256	0.719	1.56933e-21	MCUB
9.91378e-26	1.68494	0.974	0.773	1.7482e-21	TAGLN
1.0634e-25	0.678946	1	1	1.87519e-21	TRAM1
1.20119e-25	-0.593997	0.995	1	2.11817e-21	CNBP
1.21382e-25	-0.896103	0.451	0.819	2.14045e-21	LIN7A
1.2159e-25	0.667203	1	1	2.14412e-21	CST3
1.33239e-25	0.639109	0.462	0.067	2.34954e-21	DNER
1.33626e-25	-1.40119	0.226	0.679	2.35636e-21	VCAN
1.35824e-25	-0.78156	0.8	0.977	2.39512e-21	SRSF4
1.61168e-25	0.946967	0.662	0.204	2.84204e-21	SLC14A1
1.80328e-25	0.755615	0.738	0.251	3.17991e-21	CDH6
2.09719e-25	-0.909963	0.882	0.977	3.69818e-21	IDI1
2.17302e-25	-1.65296	0.374	0.756	3.83191e-21	PTTG1
2.981e-25	0.679407	0.959	0.779	5.25669e-21	ZNRF1
3.02558e-25	-0.749891	0.6	0.93	5.33531e-21	RSRC2
3.09643e-25	0.757332	0.949	0.649	5.46025e-21	TCEAL3
3.21873e-25	-0.878514	0.692	0.906	5.67591e-21	SLIT2
3.33839e-25	-0.697637	0.979	0.997	5.88692e-21	ERCC1
3.53429e-25	-1.4004	0.262	0.709	6.23236e-21	CDKN3
3.80167e-25	-1.90786	0.19	0.622	6.70386e-21	CDC20
4.57829e-25	-0.917566	0.749	0.923	8.07335e-21	CARHSP1
4.68951e-25	-1.14673	0.338	0.763	8.26949e-21	SGK1
6.15261e-25	0.634171	0.995	0.97	1.08495e-20	GTF2I
6.20555e-25	-1.26607	0.133	0.589	1.09429e-20	PBK
6.41324e-25	0.949369	0.544	0.134	1.13091e-20	MYBL1
7.72881e-25	0.601641	1	0.997	1.3629e-20	LOXL2
8.66728e-25	0.776415	0.979	0.779	1.52839e-20	HIPK2
9.71174e-25	-1.24131	0.144	0.589	1.71257e-20	HELLS
1.08997e-24	-1.23871	0.133	0.609	1.92205e-20	SERPINE2
1.13564e-24	0.860061	0.672	0.227	2.00258e-20	ITGA1
1.21787e-24	-0.903433	1	1	2.1476e-20	HSP90AA1
1.51128e-24	-0.832437	0.041	0.475	2.66499e-20	PLAC9
1.82366e-24	0.617256	1	0.993	3.21585e-20	TTC3
1.8796e-24	0.776248	0.831	0.358	3.31448e-20	MXRA5
1.89289e-24	-0.605721	0	0.408	3.33791e-20	ISL1
2.05593e-24	-1.78274	0.292	0.696	3.62542e-20	CCNB1
2.10386e-24	0.907748	0.759	0.308	3.70994e-20	RAMP1
2.1317e-24	0.738927	0.759	0.291	3.75904e-20	APCDD1L-DT
2.17896e-24	-1.28878	0.169	0.609	3.84237e-20	CCNB2
2.3622e-24	-0.696933	0.995	1	4.16551e-20	PTGES3
2.38677e-24	-1.28076	0.318	0.706	4.20883e-20	TMPO
2.64278e-24	-0.810423	0.938	0.993	4.66027e-20	MANF
3.29611e-24	-1.57161	0.138	0.582	5.81237e-20	MKI67
4.49605e-24	0.735316	0.918	0.589	7.92833e-20	FCGRT
4.70404e-24	0.772711	0.795	0.395	8.2951e-20	SYNGR2
4.71071e-24	0.694054	0.851	0.472	8.30687e-20	TMEM134
5.07919e-24	0.964297	0.995	0.916	8.95664e-20	IGFBP7
5.86251e-24	-0.982542	0.821	0.91	1.03379e-19	SSRP1
5.88497e-24	-0.876287	0.174	0.605	1.03776e-19	CSPG4
6.15846e-24	-0.994973	0.826	0.933	1.08598e-19	CACYBP
6.30722e-24	-0.835841	0.851	0.967	1.11222e-19	NAMPT
7.18579e-24	-0.890904	0.103	0.535	1.26714e-19	RFC4
8.79857e-24	-0.8037	0.641	0.91	1.55154e-19	IER5
1.01402e-23	-0.779746	0.933	0.987	1.78813e-19	HNRNPH3
1.05629e-23	-0.852634	0.959	0.997	1.86267e-19	HNRNPDL
1.1764e-23	-0.982566	0.974	0.997	2.07446e-19	AKAP12
1.2765e-23	0.715975	0.964	0.773	2.25098e-19	CYB5A
1.39799e-23	-1.42552	0.221	0.632	2.46521e-19	MAD2L1
1.52414e-23	-0.727774	0.959	0.993	2.68767e-19	PLP2
1.5756e-23	-0.96271	0.205	0.632	2.77841e-19	TRIP13
1.6305e-23	-0.794977	0.805	0.94	2.87522e-19	ANP32A
1.70762e-23	0.76345	0.918	0.625	3.01122e-19	HSBP1L1
1.77444e-23	-0.655922	0.99	1	3.12905e-19	SCD
1.8078e-23	0.618007	0.99	0.95	3.18787e-19	SERINC3
1.95029e-23	0.678828	0.964	0.776	3.43914e-19	FAM89B
1.96828e-23	0.682311	0.908	0.662	3.47087e-19	NDUFA3
2.05495e-23	-0.704273	1	1	3.6237e-19	NUCKS1
2.06608e-23	-0.818841	1	1	3.64333e-19	RANBP1
2.48884e-23	-0.836012	0.728	1	4.38882e-19	MT-ND6
2.6254e-23	-0.734169	0.221	0.669	4.62964e-19	GFPT2
2.95393e-23	0.710648	0.938	0.779	5.20897e-19	MFSD12
3.12076e-23	-0.882773	0.241	0.686	5.50315e-19	CENPM
3.58012e-23	-0.792552	0.656	0.883	6.31319e-19	TRAP1
4.09107e-23	-0.979793	0.677	0.906	7.21419e-19	ANP32E
4.10035e-23	0.635696	0.985	0.916	7.23056e-19	CCND3
4.14867e-23	0.686946	0.887	0.639	7.31577e-19	MPP5
4.28361e-23	-1.15378	0.477	0.803	7.55372e-19	HMGCS1
4.73746e-23	-0.915677	0.636	0.866	8.35404e-19	RPA3
4.80115e-23	-0.75563	0.626	0.896	8.46634e-19	MTHFD1
5.13038e-23	-0.677593	0.979	0.993	9.04691e-19	TCP1
6.0394e-23	-0.921846	0.2	0.615	1.06499e-18	MCM6
6.38269e-23	-0.822053	0.523	0.846	1.12552e-18	ARL4A
6.67411e-23	0.744937	0.836	0.545	1.17691e-18	RNF141
7.25193e-23	-1.20862	0.179	0.609	1.27881e-18	NUSAP1
9.13802e-23	0.623525	0.995	0.856	1.6114e-18	LINC02802
1.11108e-22	0.738091	0.697	0.291	1.95928e-18	ADAMTS2
1.25729e-22	0.703694	0.656	0.254	2.21711e-18	DDX60L
1.25941e-22	1.24412	0.856	0.445	2.22085e-18	TFPI2
1.33132e-22	-1.37188	0.205	0.595	2.34765e-18	MCM3
1.4714e-22	0.649934	0.528	0.137	2.59466e-18	IGF2
1.49978e-22	-1.14602	0.169	0.582	2.64471e-18	GMNN
1.54283e-22	0.726044	0.687	0.261	2.72062e-18	SLC16A4
1.63854e-22	-0.686113	0.918	0.997	2.88941e-18	ACAT2
1.72112e-22	-1.06689	0.426	0.759	3.03502e-18	HMGB3
1.83239e-22	0.845405	0.769	0.371	3.23124e-18	SAMD9
1.94646e-22	0.624414	0.985	0.89	3.43239e-18	NME3
2.13166e-22	-1.09063	0.118	0.528	3.75896e-18	GINS2
2.22752e-22	0.645195	0.985	0.923	3.92801e-18	F2R
2.48965e-22	0.642206	0.482	0.097	4.39024e-18	RDH10
2.6605e-22	-0.727205	0.867	0.95	4.69153e-18	GMPS
2.73888e-22	-1.34976	0.226	0.642	4.82975e-18	PRC1
2.90274e-22	-0.826839	0.682	0.916	5.1187e-18	NBL1
3.10698e-22	-0.91126	0.354	0.742	5.47886e-18	POLR3G
3.39744e-22	-0.719805	0.821	0.943	5.99105e-18	RBBP7
4.07924e-22	-0.940412	0.051	0.458	7.19334e-18	HES1
4.0825e-22	0.661619	0.974	0.856	7.19909e-18	GRINA
4.39348e-22	-0.712513	0.805	0.977	7.74746e-18	EMILIN1
4.58839e-22	-0.687617	0.969	0.997	8.09117e-18	HSPA9
4.93084e-22	-0.85726	0.195	0.605	8.69504e-18	ITGB3BP
5.05018e-22	0.844623	0.718	0.318	8.90548e-18	CRADD
5.56274e-22	0.734397	0.995	0.839	9.80933e-18	MAP1A
5.62055e-22	0.715816	0.754	0.301	9.91127e-18	NOVA1
6.48228e-22	-0.597376	0.979	0.987	1.14309e-17	IMPDH2
8.08451e-22	0.684717	0.964	0.632	1.42562e-17	TOX2
8.15998e-22	0.763341	0.841	0.565	1.43893e-17	CHPF2
9.43198e-22	-0.802653	0.2	0.619	1.66323e-17	CENPH
9.66085e-22	-0.828113	0.092	0.502	1.70359e-17	NIBAN1
9.67708e-22	-0.728973	1	1	1.70646e-17	HSPD1
1.01525e-21	-0.635784	0.913	0.98	1.79028e-17	SNRNP70
1.05869e-21	-0.995623	0.195	0.592	1.8669e-17	MCM5
1.08986e-21	-0.787655	0.995	0.997	1.92185e-17	TUBB4B
1.12068e-21	-0.791486	0.323	0.726	1.9762e-17	WDR34
1.12951e-21	-0.698782	0.262	0.699	1.99177e-17	NFIA
1.18018e-21	0.627498	0.764	0.321	2.08113e-17	KCNMA1
1.43267e-21	-0.823312	0.262	0.659	2.52637e-17	TMEM97
1.62229e-21	-0.702607	0.446	0.816	2.86075e-17	HTATIP2
1.63029e-21	0.717264	0.918	0.635	2.87484e-17	CHPF
1.72412e-21	0.600567	0.99	0.906	3.04032e-17	LRP10
1.8861e-21	0.657971	0.964	0.779	3.32594e-17	AKAP9
2.05339e-21	0.820561	0.882	0.632	3.62095e-17	CDK6
2.63851e-21	0.719959	0.821	0.518	4.65275e-17	SP110
2.7376e-21	-0.786954	0.723	0.933	4.82749e-17	GYPC
2.82845e-21	-0.670112	0.738	0.957	4.98769e-17	UGDH
3.03757e-21	-0.64118	0.697	0.943	5.35644e-17	HPRT1
3.08571e-21	-1.08581	0.267	0.639	5.44135e-17	USP1
3.16109e-21	0.638205	0.667	0.268	5.57427e-17	FAM229B
3.30917e-21	-0.636598	0.99	0.993	5.83539e-17	ILF2
3.3443e-21	0.614022	0.862	0.599	5.89733e-17	CTTNBP2NL
3.43734e-21	-0.918443	0.8	0.93	6.0614e-17	RAD21
3.45511e-21	-0.690527	0.964	0.997	6.09274e-17	HNRNPM
3.59974e-21	0.709781	0.749	0.391	6.34779e-17	GAS2L1
4.27079e-21	0.668227	0.954	0.86	7.53111e-17	LPP
4.36839e-21	-1.48113	0.395	0.712	7.70322e-17	SMC4
4.94566e-21	0.603635	0.995	0.973	8.72118e-17	FBN1
5.45449e-21	-0.867518	0.785	0.91	9.61844e-17	LSM2
6.07711e-21	-0.721929	0.769	0.943	1.07164e-16	MAGOH
6.59214e-21	0.606846	0.769	0.388	1.16246e-16	SP140L
6.68282e-21	-0.951756	0.538	0.763	1.17845e-16	EXOSC8
6.84615e-21	-0.970833	0.718	0.86	1.20725e-16	DTYMK
6.91838e-21	-0.600636	0.041	0.425	1.21999e-16	NPEPL1
7.30265e-21	-0.987867	0.149	0.555	1.28775e-16	CDCA3
7.53046e-21	-0.730792	0.913	0.946	1.32792e-16	ALYREF
7.91944e-21	-0.697902	0.19	0.595	1.39651e-16	MAGEH1
8.27782e-21	-1.03199	0.856	0.943	1.45971e-16	ATP2B1
9.04017e-21	-1.31262	0.318	0.679	1.59414e-16	CKS1B
1.18501e-20	-0.826111	0.056	0.438	2.08965e-16	CDCA7
1.42879e-20	-0.767954	0.872	0.946	2.51954e-16	HDGF
1.43069e-20	-0.69457	0.785	0.946	2.52289e-16	DHCR7
1.49824e-20	0.757572	0.959	0.819	2.642e-16	PELO
1.68229e-20	-0.800904	0.082	0.472	2.96654e-16	MYBL2
1.79284e-20	0.604071	0.79	0.408	3.16149e-16	PIP5K1C
1.93581e-20	0.842164	0.933	0.876	3.41361e-16	DNAJB4
2.29379e-20	0.631622	0.923	0.676	4.04486e-16	AAK1
2.4602e-20	-0.693669	0.231	0.639	4.33831e-16	CENPN
2.59078e-20	0.785092	0.826	0.498	4.56858e-16	ZNF804A
2.73594e-20	-0.862569	0.077	0.472	4.82455e-16	CRIP2
2.80272e-20	0.693808	0.974	0.769	4.94231e-16	DSEL
2.92633e-20	-0.678627	0.851	0.97	5.16028e-16	FKBP11
3.13507e-20	0.752956	0.39	0.06	5.52837e-16	SLC16A6
3.14627e-20	-1.00212	0.267	0.645	5.54813e-16	CENPK
3.62958e-20	0.669234	0.969	0.883	6.40041e-16	SEC14L1
4.46927e-20	-0.888175	0.226	0.602	7.8811e-16	SPHK1
4.84228e-20	-0.828489	0.441	0.742	8.53888e-16	LRR1
4.88455e-20	0.646757	0.826	0.512	8.61341e-16	TRADD
5.18523e-20	0.635306	0.933	0.622	9.14363e-16	SEMA3C
5.31246e-20	0.753913	0.779	0.438	9.36799e-16	SYNGR1
5.4686e-20	0.62829	0.6	0.224	9.64333e-16	TLCD5
5.54796e-20	0.663214	0.692	0.311	9.78328e-16	SORT1
6.49646e-20	-1.23657	0.379	0.696	1.14559e-15	UBE2T
6.64812e-20	-0.94603	0.313	0.682	1.17233e-15	CD248
6.82206e-20	-1.15141	0.215	0.609	1.203e-15	MALL
7.64528e-20	0.959679	0.636	0.244	1.34817e-15	CPA4
7.94111e-20	-0.806118	0.164	0.552	1.40034e-15	CDH13
8.06798e-20	-1.18798	0.169	0.528	1.42271e-15	FEN1
8.43107e-20	-1.04499	0.682	0.853	1.48673e-15	DNMT1
8.73815e-20	0.631027	0.959	0.829	1.54089e-15	JOSD2
9.4746e-20	0.624185	0.938	0.746	1.67075e-15	SH3BGRL
9.56134e-20	0.630747	0.303	0.02	1.68605e-15	NPTX1
9.98662e-20	-1.01173	0.123	0.502	1.76104e-15	CEP55
1.14366e-19	-0.772156	0.749	0.913	2.01673e-15	SNRPA1
1.20064e-19	-0.947533	0.062	0.431	2.1172e-15	CDC6
1.32878e-19	-0.744326	0.021	0.378	2.34316e-15	VAMP8
1.373e-19	0.586083	0.995	0.97	2.42115e-15	RRAS
1.55894e-19	-0.649547	0.795	0.926	2.74903e-15	SHMT2
1.57816e-19	-0.791076	0.195	0.585	2.78293e-15	NCAPD2
1.64052e-19	0.718634	0.579	0.184	2.89289e-15	CCDC68
1.67666e-19	-0.715111	0.985	0.993	2.95663e-15	SNRPD1
1.82857e-19	-0.744947	0.497	0.783	3.22451e-15	GOLM1
1.86307e-19	-0.836097	0.092	0.472	3.28534e-15	CENPU
1.99785e-19	-1.10804	0.19	0.609	3.52301e-15	DLGAP5
2.02031e-19	-0.720233	0.149	0.532	3.56261e-15	TROAP
2.38283e-19	0.610473	1	0.993	4.20189e-15	MYH9
2.90148e-19	0.590728	0.831	0.455	5.11648e-15	SKAP2
3.02812e-19	0.665003	0.749	0.328	5.33979e-15	APCDD1L
3.40601e-19	-0.69883	0.733	0.913	6.00615e-15	HACD3
3.46461e-19	-0.628033	0.995	1	6.10949e-15	HNRNPA3
3.46965e-19	0.781645	0.718	0.395	6.11838e-15	RCAN1
3.55769e-19	0.698376	0.882	0.599	6.27364e-15	NINJ1
4.03604e-19	-0.699532	0.641	0.873	7.11715e-15	SLC44A1
6.01379e-19	-0.634461	0.092	0.465	1.06047e-14	CCDC8
6.30376e-19	-0.936242	0.349	0.732	1.11161e-14	CENPW
6.35043e-19	-0.807079	0.113	0.492	1.11983e-14	KIF20A
6.56069e-19	-1.73981	0.159	0.512	1.15691e-14	HMGB2
6.82519e-19	-0.720259	0.359	0.719	1.20355e-14	DDB2
6.93547e-19	0.62787	0.595	0.221	1.223e-14	MYPN
9.16605e-19	-0.66159	0.897	0.953	1.61634e-14	TRIM28
9.56525e-19	-0.587124	0.395	0.753	1.68674e-14	MRPL39
1.05758e-18	0.612788	0.533	0.161	1.86494e-14	FOXD1
1.1978e-18	-0.707004	0.508	0.806	2.1122e-14	PROCR
1.29656e-18	-0.673844	0	0.324	2.28636e-14	SPOCK1
1.29874e-18	-0.616528	0.785	0.923	2.29019e-14	POLR2H
1.3098e-18	0.592666	0.272	0.013	2.30969e-14	OSTN-AS1
1.31241e-18	-0.722714	0.621	0.91	2.3143e-14	AEBP1
1.40166e-18	-0.788416	0.867	0.916	2.4717e-14	PAICS
1.49883e-18	-0.590756	0.713	0.906	2.64304e-14	NUDT21
1.56949e-18	0.735245	0.821	0.515	2.76764e-14	ADAM19
1.76695e-18	0.722563	0.262	0.01	3.11583e-14	EDN1
1.8665e-18	-0.828315	0.297	0.662	3.29139e-14	DHFR
1.9272e-18	-0.720509	0.046	0.398	3.39842e-14	ATAD5
1.99246e-18	-0.773339	0.374	0.712	3.51351e-14	NSD2
2.40958e-18	-0.859309	0.01	0.338	4.24906e-14	FAM111B
2.60397e-18	-0.752007	0.59	0.853	4.59184e-14	PCDH7
2.66976e-18	0.620274	0.631	0.274	4.70785e-14	LPCAT2
2.83634e-18	-0.807281	0.477	0.773	5.00161e-14	CENPV
3.33321e-18	0.599841	0.923	0.662	5.87779e-14	NABP1
3.41024e-18	0.661065	0.826	0.522	6.01361e-14	IRS1
3.98877e-18	-0.591915	0.538	0.856	7.0338e-14	XPOT
4.34428e-18	-0.58978	0.313	0.696	7.66069e-14	PACSIN3
4.7405e-18	-0.780523	0.821	0.936	8.35939e-14	SUPT16H
4.94164e-18	-1.0784	0.262	0.589	8.71409e-14	MCM4
5.43978e-18	0.678566	0.513	0.161	9.59251e-14	STC2
5.71778e-18	-0.722736	0.636	0.866	1.00827e-13	HAT1
6.2225e-18	-1.62415	0.19	0.542	1.09728e-13	CENPF
7.53228e-18	-0.867636	0.949	0.953	1.32824e-13	DEK
7.65863e-18	0.610119	0.903	0.589	1.35052e-13	BNIP3L
8.16165e-18	-1.42039	0.2	0.552	1.43923e-13	ASPM
8.48458e-18	0.609254	0.61	0.244	1.49617e-13	TGFBR3L
8.6577e-18	0.640496	0.974	0.836	1.5267e-13	SNHG8
8.68366e-18	-0.687482	0.21	0.579	1.53128e-13	MFAP2
8.739e-18	-1.12928	0.133	0.502	1.54104e-13	FST
9.74026e-18	-0.891825	0.113	0.472	1.7176e-13	BUB1
1.14405e-17	-0.614713	0.728	0.903	2.01742e-13	NUP37
1.15279e-17	-0.722483	0.836	0.95	2.03283e-13	SQLE
1.16866e-17	-0.812172	0.046	0.388	2.06082e-13	CDT1
1.23303e-17	0.728848	0.872	0.629	2.17432e-13	TIPARP
1.26851e-17	-0.675628	0.415	0.732	2.23689e-13	SAC3D1
1.4424e-17	-1.10662	0.077	0.415	2.54353e-13	CCNA2
1.54011e-17	-0.79392	0.477	0.759	2.71584e-13	HMGCR
1.55925e-17	-0.947313	0.236	0.572	2.74958e-13	UHRF1
1.5723e-17	0.632513	0.897	0.676	2.77259e-13	NDFIP2
1.5951e-17	0.820567	0.923	0.508	2.81279e-13	CYP1B1
1.68268e-17	0.685658	0.754	0.438	2.96723e-13	NEGR1
1.69009e-17	-0.716752	0.128	0.488	2.9803e-13	TMEM171
1.71343e-17	0.616671	0.938	0.763	3.02147e-13	TNS3
1.91739e-17	0.684251	0.81	0.398	3.38113e-13	BDKRB2
2.06729e-17	0.616671	0.836	0.585	3.64546e-13	CYB5R1
2.09635e-17	-0.627565	0.667	0.87	3.6967e-13	SNRNP40
2.13018e-17	-0.612147	0.636	0.87	3.75637e-13	ALDH7A1
2.45001e-17	0.697392	0.954	0.769	4.32035e-13	GOPC
3.26138e-17	-0.653803	0.313	0.666	5.75111e-13	NUP107
3.38463e-17	-0.63149	0.385	0.773	5.96845e-13	FDXR
3.57095e-17	0.668386	0.821	0.545	6.29702e-13	SYNRG
4.14727e-17	-0.945923	0	0.301	7.3133e-13	IL13RA2
4.27388e-17	0.713644	0.872	0.645	7.53655e-13	FADS3
4.34468e-17	-0.686793	0.487	0.783	7.6614e-13	MYH10
4.66514e-17	0.743402	0.944	0.776	8.22651e-13	HSPB6
5.26333e-17	0.657025	0.995	0.967	9.28136e-13	CCDC80
5.68039e-17	0.648605	0.99	0.936	1.00168e-12	FAM3C
6.69082e-17	-1.14539	0.303	0.642	1.17986e-12	ANLN
7.83203e-17	-0.676314	0.687	0.863	1.3811e-12	SAE1
8.58516e-17	0.600225	0.995	0.963	1.51391e-12	TUBB2A
9.7748e-17	-0.888218	0.6	0.763	1.72369e-12	RRM1
9.82132e-17	0.618122	0.979	0.823	1.73189e-12	ZMAT3
1.00352e-16	0.709454	0.897	0.602	1.76961e-12	CHN1
1.02488e-16	-0.905281	0	0.294	1.80727e-12	ESM1
1.05745e-16	-0.63757	0.974	0.963	1.8647e-12	EBNA1BP2
1.13193e-16	0.700382	0.908	0.635	1.99605e-12	FSTL3
1.44354e-16	0.603496	0.903	0.599	2.54554e-12	AC093673.1
1.47619e-16	-0.855351	0.4	0.716	2.60311e-12	PHF19
1.48544e-16	-0.610969	0.005	0.301	2.61942e-12	CARMN
1.60863e-16	0.590102	0.938	0.793	2.83665e-12	SMAP2
2.01168e-16	-0.686089	0.01	0.308	3.5474e-12	MCM10
2.06699e-16	0.621731	1	1	3.64492e-12	FN1
2.20358e-16	-0.873074	0.785	0.883	3.8858e-12	SIX1
2.68898e-16	-0.905233	0.574	0.836	4.74174e-12	H1FX
2.71538e-16	-0.628849	0.118	0.462	4.78831e-12	SPAG5
2.73272e-16	-0.618304	0.072	0.405	4.81888e-12	STEAP1
2.87571e-16	-0.608035	0.538	0.816	5.07103e-12	IDH2
3.04729e-16	-0.751281	0.426	0.712	5.3736e-12	LMNB2
3.26401e-16	-0.649673	0.256	0.599	5.75575e-12	TOX
3.28629e-16	-0.66889	0.149	0.498	5.79504e-12	MIS18A
3.39811e-16	-0.705257	0.785	0.883	5.99222e-12	CDK4
3.63258e-16	0.605565	0.892	0.645	6.4057e-12	FUOM
3.68254e-16	0.624505	0.979	0.819	6.49379e-12	MIR100HG
3.75902e-16	0.633745	0.841	0.562	6.62866e-12	SLC25A4
3.76273e-16	-0.647571	0.015	0.314	6.63519e-12	RASIP1
3.85479e-16	-0.912914	0.169	0.502	6.79754e-12	ATAD2
4.34115e-16	-0.755397	0.456	0.753	7.65519e-12	LBR
4.41729e-16	-0.621663	0.297	0.639	7.78945e-12	EXOSC2
4.52743e-16	0.688683	0.933	0.692	7.98367e-12	COL8A1
4.81086e-16	-0.761517	0.938	0.987	8.48347e-12	FADS1
5.28567e-16	-0.705257	0.287	0.629	9.32075e-12	BCL3
5.39812e-16	-0.650267	0.241	0.565	9.51904e-12	RCC1
7.50716e-16	0.630017	0.836	0.548	1.32381e-11	ATP2B4
9.49254e-16	-1.11539	0.764	0.903	1.67391e-11	JUN
9.8314e-16	0.604044	0.687	0.368	1.73367e-11	JCAD
1.07949e-15	-0.68382	0.456	0.756	1.90357e-11	TMEM106C
1.2229e-15	-0.658284	0.154	0.492	2.15646e-11	FOXM1
1.27478e-15	-0.708111	0.036	0.338	2.24795e-11	BGN
1.30098e-15	0.695984	0.836	0.595	2.29415e-11	LPXN
1.31884e-15	0.813353	0.877	0.569	2.32564e-11	THBS1
1.44615e-15	-0.901693	0.508	0.722	2.55013e-11	SMC2
1.45272e-15	-0.668005	0.041	0.344	2.56172e-11	DTL
1.62234e-15	-0.602547	0	0.274	2.86084e-11	ISLR
1.76002e-15	-0.597923	0.067	0.385	3.10362e-11	SPC25
2.04318e-15	-0.605036	0.415	0.726	3.60294e-11	TCF12
2.09176e-15	1.20225	0.887	0.749	3.6886e-11	STC1
2.14161e-15	-0.613983	0.01	0.294	3.77652e-11	ASB5
2.34141e-15	-0.678785	0.446	0.722	4.12885e-11	RPA1
2.67437e-15	-0.641448	0.241	0.559	4.71599e-11	MBP
2.69749e-15	-0.705823	0.79	0.866	4.75675e-11	NOP58
2.97605e-15	-0.678135	0.205	0.548	5.24796e-11	PSAT1
3.12292e-15	0.721389	0.754	0.431	5.50696e-11	CDKN2A
3.12335e-15	-0.634137	0.195	0.518	5.50772e-11	RFC5
3.14364e-15	0.623351	0.641	0.314	5.5435e-11	AMIGO2
3.16407e-15	-0.764289	0.744	0.87	5.57953e-11	FBN2
3.1823e-15	-1.23271	0.323	0.609	5.61167e-11	TPX2
3.47522e-15	-0.58978	0.062	0.371	6.12821e-11	WDR76
3.84246e-15	0.597201	0.897	0.729	6.77579e-11	CYBRD1
3.94881e-15	0.612286	0.887	0.629	6.96333e-11	TP53I3
4.32836e-15	-0.937331	0.379	0.649	7.63262e-11	DNAJC9
4.34059e-15	-0.724366	0	0.268	7.6542e-11	GAL
4.53837e-15	-0.668306	0.272	0.592	8.00297e-11	MSH2
4.63811e-15	-0.7306	0.174	0.495	8.17885e-11	CIP2A
4.76977e-15	0.902292	0.379	0.094	8.41101e-11	ANKRD1
5.72136e-15	0.677425	0.841	0.595	1.0089e-10	AKR1B1
6.28736e-15	-0.742949	0.323	0.625	1.10871e-10	SLC2A3
6.52847e-15	0.608284	0.426	0.127	1.15123e-10	IL11
6.72979e-15	-0.613795	0.333	0.656	1.18673e-10	AGPAT5
6.85998e-15	-0.642793	0.19	0.522	1.20969e-10	TRIB3
7.8253e-15	-0.646904	0.108	0.428	1.37991e-10	PIMREG
8.54685e-15	-0.593936	0.738	0.89	1.50715e-10	PHF5A
8.89115e-15	-0.598402	0.585	0.806	1.56787e-10	UCK2
8.92765e-15	-1.09702	0.154	0.495	1.5743e-10	TOP2A
8.94001e-15	-0.623423	0.179	0.515	1.57648e-10	NRGN
9.62996e-15	-0.78652	0.087	0.391	1.69815e-10	NCAPG
1.37639e-14	0.622739	0.949	0.813	2.42713e-10	MRC2
1.6986e-14	-0.789562	0.133	0.441	2.99531e-10	CHAF1A
1.73576e-14	-0.685746	0.277	0.599	3.06084e-10	KITLG
1.91857e-14	-0.638471	1	1	3.3832e-10	COL6A2
2.17099e-14	-0.632725	0.395	0.676	3.82833e-10	PPIH
2.24151e-14	-0.664615	0.641	0.863	3.95269e-10	CCNL1
2.46926e-14	-0.73896	0.097	0.405	4.3543e-10	KIF11
2.55579e-14	-0.799272	0.021	0.291	4.50687e-10	TIMP3
2.94525e-14	-0.673085	0.272	0.575	5.19365e-10	RFC2
2.97461e-14	-0.610814	0.036	0.314	5.24544e-10	TNFAIP6
3.01788e-14	-0.590343	0.231	0.579	5.32173e-10	MIR99AHG
3.07154e-14	-0.683724	0.097	0.398	5.41635e-10	BRCA1
3.18949e-14	-0.635346	0.179	0.505	5.62434e-10	C16orf74
3.23851e-14	0.592536	0.974	0.866	5.71079e-10	ECM1
3.43919e-14	-0.688925	0.949	0.943	6.06468e-10	FABP5
3.54943e-14	-0.881006	0.897	0.886	6.25906e-10	STMN1
3.64655e-14	-0.64086	0.79	0.893	6.43033e-10	RBMX
3.92161e-14	0.74283	0.374	0.09	6.91536e-10	TNFRSF11B
4.08937e-14	-0.706736	0	0.251	7.2112e-10	CLEC14A
4.15402e-14	0.661659	0.938	0.806	7.3252e-10	ISG15
4.21586e-14	-0.684398	0.062	0.355	7.43424e-10	NUPR1
4.69573e-14	-0.652164	0.579	0.773	8.28044e-10	CSE1L
4.89612e-14	0.627272	0.877	0.649	8.63382e-10	FGF2
5.60544e-14	-0.615852	0.144	0.445	9.88463e-10	WDHD1
6.20395e-14	-0.639509	0.062	0.351	1.094e-09	ASF1B
6.25985e-14	-0.798974	0.738	0.883	1.10386e-09	FJX1
6.85985e-14	-0.661584	0.349	0.622	1.20967e-09	ARL6IP6
7.39596e-14	-0.611598	0.231	0.532	1.3042e-09	SPC24
8.20848e-14	-0.597108	0.092	0.391	1.44748e-09	KIF4A
9.36544e-14	-0.783783	0.195	0.508	1.6515e-09	TACC3
9.38436e-14	-1.43154	0.056	0.331	1.65484e-09	LUM
9.41009e-14	-0.588148	0.518	0.783	1.65937e-09	DPYSL2
1.14196e-13	0.596733	0.738	0.465	2.01373e-09	APOL2
1.22636e-13	-0.858928	0.144	0.445	2.16257e-09	PLK1
1.25484e-13	-0.637803	0.492	0.749	2.21279e-09	OSMR
1.38037e-13	0.586729	0.923	0.669	2.43414e-09	RHOB
1.61883e-13	-0.787421	0.072	0.358	2.85465e-09	NDC80
1.71868e-13	-0.811599	0.8	0.896	3.03072e-09	KPNA2
1.74536e-13	-0.600344	0.805	0.926	3.07776e-09	PSMG1
1.7778e-13	-0.914079	0.097	0.395	3.13497e-09	HMMR
1.78025e-13	0.601912	0.928	0.846	3.13929e-09	CDC42EP3
1.79307e-13	-0.594063	0.077	0.368	3.16189e-09	SPRY1
1.94537e-13	-0.68226	0.087	0.371	3.43046e-09	PSMC3IP
2.1576e-13	-0.748668	0.39	0.676	3.80472e-09	DIAPH3
2.37929e-13	0.616671	0.708	0.455	4.19565e-09	PNPLA3
3.01137e-13	-0.872076	0.108	0.385	5.31025e-09	NUF2
3.36137e-13	-0.669814	0.903	0.91	5.92744e-09	TOMM40
6.42834e-13	-0.660336	0.318	0.592	1.13357e-08	VRK1
7.43517e-13	-0.767852	0.872	0.94	1.31112e-08	HMGN2
8.48081e-13	-0.597695	0.056	0.321	1.49551e-08	NPW
8.80613e-13	-1.6649	0.041	0.298	1.55287e-08	HIST1H1B
9.15551e-13	-0.729361	0.779	0.896	1.61448e-08	SNHG3
9.38702e-13	-0.608888	0	0.227	1.65531e-08	NDN
1.00176e-12	-0.615838	0.621	0.846	1.76651e-08	MVD
1.17151e-12	0.599324	0.672	0.391	2.06584e-08	NRP2
1.53196e-12	-0.642752	0.749	0.843	2.70146e-08	DCTPP1
1.70566e-12	-1.12569	0.128	0.415	3.00777e-08	UBE2C
1.82293e-12	-0.60071	0.056	0.318	3.21456e-08	RASSF6
2.32071e-12	-0.632394	0.713	0.829	4.09233e-08	GGCT
2.38282e-12	-0.880943	0.246	0.525	4.20186e-08	C1R
2.64035e-12	-0.616888	0.215	0.488	4.65598e-08	TEX30
3.08183e-12	-0.67914	0.323	0.605	5.4345e-08	SLC7A11
3.27252e-12	-0.634602	0.769	0.886	5.77075e-08	MEIS2
3.8306e-12	-0.713781	0.179	0.475	6.75488e-08	SHCBP1
4.29071e-12	-2.23242	0.077	0.331	7.56623e-08	POSTN
7.02348e-12	0.622343	0.99	0.906	1.23852e-07	SLC20A1
7.82812e-12	-1.21042	0.41	0.629	1.38041e-07	MMD
9.09599e-12	-1.17296	0.077	0.334	1.60399e-07	TMEM100
9.1681e-12	-0.75854	0.031	0.268	1.6167e-07	DIRAS3
9.37335e-12	-0.624657	0.785	0.866	1.6529e-07	SMC3
1.08861e-11	-0.606523	0.256	0.528	1.91966e-07	NCAPD3
1.19347e-11	-0.62375	0.308	0.589	2.10457e-07	EMP2
1.20296e-11	-0.899578	0.313	0.579	2.12131e-07	ERRFI1
1.41024e-11	-0.629308	0.369	0.682	2.48681e-07	RPL39L
1.44445e-11	-0.985747	1	1	2.54714e-07	PLAT
1.46086e-11	-1.61421	0.159	0.421	2.57609e-07	HIST1H1D
1.57666e-11	-0.831512	0.021	0.244	2.78028e-07	CCNA1
1.61449e-11	-1.39338	0.256	0.508	2.84699e-07	FOSB
1.6892e-11	-0.596856	0.785	0.853	2.97874e-07	FKBP4
1.83662e-11	-0.591799	0.179	0.455	3.23869e-07	MTUS1
1.85456e-11	-0.622595	0.221	0.495	3.27033e-07	STMN3
1.92378e-11	-0.694862	0	0.204	3.3924e-07	PDPN
2.3703e-11	-0.76278	0.503	0.712	4.1798e-07	FBLN5
2.58368e-11	-0.796797	0.523	0.696	4.55607e-07	MSH6
2.74232e-11	-0.657112	0.569	0.746	4.83581e-07	MZT1
3.11159e-11	-0.711281	0.149	0.415	5.48698e-07	KNL1
3.52421e-11	-0.706891	0.954	0.957	6.21459e-07	ODC1
3.79349e-11	-0.586146	0.062	0.304	6.68945e-07	BUB1B
4.13263e-11	-0.684548	0.903	0.987	7.28747e-07	ZFP36L2
4.39577e-11	-0.639869	0.426	0.659	7.7515e-07	BCL2L12
4.84137e-11	-0.618795	0.969	0.96	8.53728e-07	TM4SF1
6.89983e-11	-0.587124	0.39	0.629	1.21672e-06	DBF4
1.09697e-10	0.908134	0.538	0.268	1.9344e-06	IFIT3
1.24991e-10	-0.714888	0.046	0.274	2.2041e-06	CXCL5
1.27748e-10	-0.668348	0.723	0.853	2.2527e-06	GCLM
1.51724e-10	-0.644561	0.251	0.512	2.6755e-06	ZWINT
1.74958e-10	-1.10625	0.308	0.515	3.0852e-06	KIF20B
2.83127e-10	0.687412	0.933	0.806	4.99267e-06	GPRC5A
2.97875e-10	-0.641557	0.549	0.742	5.25272e-06	KCNQ1OT1
2.98174e-10	-0.795007	0.092	0.324	5.25799e-06	FBXO5
3.39987e-10	-0.88019	0.333	0.582	5.99533e-06	MT1A
3.54389e-10	0.631898	0.569	0.281	6.2493e-06	KRTAP1-5
4.01316e-10	-0.696104	1	1	7.07681e-06	NR2F1
4.14667e-10	-0.673386	0.133	0.378	7.31223e-06	ORC6
5.66427e-10	-0.653249	0.056	0.274	9.98838e-06	AURKB
6.44847e-10	-0.722815	0.174	0.418	1.13712e-05	CENPE
1.04071e-09	-0.600726	0.908	0.967	1.83519e-05	MRPS6
1.75031e-09	-0.724536	0.128	0.351	3.0865e-05	GTSE1
1.78646e-09	-0.591628	0.492	0.672	3.15024e-05	SCARA3
2.22736e-09	-0.585517	0.113	0.344	3.92772e-05	ABI3BP
3.78835e-09	-0.668879	0.179	0.411	6.68038e-05	DEPDC1
4.19125e-09	0.612579	0.615	0.331	7.39085e-05	MEST
4.60225e-09	-0.619627	0.328	0.555	8.1156e-05	C19orf48
6.12522e-09	-0.702623	0.672	0.849	0.000108012	PCDH18
6.51837e-09	-0.630388	0.985	0.993	0.000114945	SPON2
9.45009e-09	-0.665916	0.508	0.662	0.000166643	H2AFX
1.2589e-08	-0.594632	0.738	0.863	0.000221994	IER2
1.28394e-08	-0.612561	0.785	0.87	0.00022641	SLBP
1.37101e-08	-0.641692	0.159	0.368	0.000241764	BRCA2
1.50067e-08	-0.902723	0.974	0.916	0.000264628	UBE2S
2.00019e-08	-0.665842	0.328	0.545	0.000352714	OSR2
3.26398e-08	-0.590258	0.031	0.201	0.000575571	CCND2
3.42574e-08	-0.65273	0.446	0.645	0.000604095	H1F0
4.88455e-08	-0.703901	0.087	0.281	0.000861342	APCDD1
1.25494e-07	-0.620292	0.795	0.896	0.00221295	ARL6IP1
1.29204e-07	-1.0932	0.205	0.408	0.00227839	SCUBE3
1.71437e-07	-0.862938	0.082	0.261	0.00302312	CDK1
2.08323e-07	-0.819428	0.4	0.579	0.00367356	DDIT4
2.09291e-07	-0.910695	0.205	0.401	0.00369064	HIST1H1E
2.82675e-07	-0.677103	0.579	0.699	0.00498469	FLT1
3.19802e-07	-1.35642	0.169	0.361	0.0056394	HIST1H1A
4.41598e-07	-0.68467	0.559	0.709	0.00778715	HAS2

## Sheet: iHPF_B
p_val	avg_log2FC	pct.1	pct.2	p_val_adj	gene
2.6617e-74	2.27695	0.98	0.003	4.69365e-70	LIMCH1
2.56383e-72	2.88682	0.961	0.003	4.52106e-68	PLAC8
4.50702e-70	2.12399	0.941	0.003	7.94767e-66	HSD17B2
1.27259e-66	2.35209	0.922	0.01	2.24408e-62	LINC02577
1.43784e-57	1.99384	0.824	0.01	2.53549e-53	ACKR3
5.58786e-45	0.857115	0.647	0.007	9.85362e-41	AD000671.3
1.60475e-43	1.01408	0.588	0	2.82982e-39	NKD2
3.69569e-43	2.88924	0.902	0.09	6.51698e-39	TNFRSF11B
2.25827e-41	1.24368	0.667	0.02	3.98223e-37	TENM1
1.64053e-40	1.11237	0.588	0.007	2.89291e-36	BMP5
7.04678e-40	2.39431	1	0.197	1.24263e-35	SLC4A4
3.06858e-39	1.32918	0.706	0.037	5.41114e-35	KYNU
3.44621e-39	1.72256	0.588	0.01	6.07705e-35	AL353653.1
4.4465e-39	2.30387	0.941	0.134	7.84095e-35	PITX1
1.61319e-38	0.984876	0.745	0.05	2.8447e-34	SFMBT2
6.32464e-37	2.20912	0.98	0.227	1.11529e-32	FHL1
9.11914e-37	1.66893	0.922	0.164	1.60807e-32	U2AF1L4
7.1312e-36	2.11664	0.902	0.161	1.25752e-31	STC2
2.06698e-35	1.68013	0.961	0.174	3.64491e-31	CFD
3.59954e-35	1.49128	0.843	0.107	6.34743e-31	CAVIN2
1.18626e-34	1.01295	0.843	0.094	2.09186e-30	DENND2A
3.49407e-34	1.15469	0.647	0.037	6.16144e-30	ADAMTS5
9.60535e-34	2.16635	0.98	0.284	1.69381e-29	EPAS1
2.53765e-33	1.34778	0.706	0.057	4.47489e-29	PDGFB
3.59033e-33	1.11729	0.765	0.08	6.33118e-29	CHRM2
1.0304e-32	1.13515	0.843	0.117	1.81701e-28	MASP1
1.08859e-32	1.73713	0.98	0.237	1.91962e-28	GALNT5
1.48974e-31	1.69192	0.667	0.06	2.627e-27	SLC16A6
1.65288e-31	2.19872	1	0.304	2.91468e-27	SNCA
1.91566e-31	1.77151	0.941	0.227	3.37808e-27	ITGA1
4.91504e-31	0.953317	0.745	0.087	8.66718e-27	PLPP4
6.37119e-31	2.00987	1	0.341	1.1235e-26	TCF21
8.03509e-31	1.15809	0.588	0.037	1.41691e-26	SMIM41
1.08454e-30	4.02465	0.863	0.157	1.91247e-26	IGFBP5
1.28267e-30	2.42338	0.98	0.365	2.26186e-26	ANGPT1
1.97462e-30	2.12916	1	0.977	3.48205e-26	CTSZ
4.20851e-30	1.94699	0.961	0.365	7.42128e-26	ANTXR1
6.20853e-30	2.09482	1	0.355	1.09481e-25	BDKRB1
6.74408e-30	2.25879	1	0.445	1.18925e-25	BDNF
2.80491e-29	1.89787	1	1	4.94618e-25	FTL
2.91705e-29	0.762659	0.569	0.033	5.14393e-25	TNFRSF21
3.09894e-29	-0.840581	1	1	5.46467e-25	RPL14
5.04818e-29	1.24053	1	1	8.90196e-25	POLR2L
5.40369e-29	1.46136	1	1	9.52886e-25	ATP6V0E1
6.37763e-29	-0.737086	1	1	1.12463e-24	RPL4
6.42629e-29	-0.833026	1	1	1.13321e-24	RPL5
9.56162e-29	0.980553	0.49	0.017	1.6861e-24	CD1D
1.34024e-28	1.36461	0.843	0.167	2.36338e-24	AVPI1
1.6183e-28	2.25716	1	0.615	2.85371e-24	OGFRL1
1.73886e-28	-0.713903	1	1	3.0663e-24	RPS27A
2.09522e-28	1.01464	0.686	0.08	3.69471e-24	BTBD8
2.12484e-28	-0.725329	1	1	3.74695e-24	RPS3
2.20014e-28	-2.59499	0.843	1	3.87973e-24	CLDN11
7.26173e-28	1.92572	1	0.873	1.28053e-23	PXDN
7.89445e-28	-2.9266	0.137	0.98	1.39211e-23	MAP1B
7.94435e-28	1.75896	1	0.773	1.40091e-23	CYB5A
8.63802e-28	-0.623256	1	1	1.52323e-23	RPL30
9.28922e-28	-3.09272	0.569	0.997	1.63806e-23	AKAP12
1.08316e-27	1.41543	1	1	1.91004e-23	CD44
1.42278e-27	1.48862	0.961	0.395	2.50893e-23	UQCC1
1.4653e-27	2.12626	1	1	2.58392e-23	MT1E
1.85563e-27	-0.639859	1	1	3.27222e-23	RPS16
1.91436e-27	-0.589014	1	1	3.37578e-23	RPS23
1.94264e-27	0.94456	1	1	3.42566e-23	ATP5F1E
2.3618e-27	1.21084	1	0.997	4.16479e-23	ATP6V1G1
3.73706e-27	2.21821	0.961	0.318	6.58994e-23	CARD16
5.0252e-27	1.43011	0.98	0.472	8.86144e-23	EPHX1
5.36671e-27	-0.625726	1	1	9.46365e-23	RPL6
5.59215e-27	-0.6927	1	1	9.8612e-23	RPL3
1.11254e-26	2.62816	1	0.659	1.96186e-22	F3
1.8929e-26	0.944172	1	1	3.33795e-22	ANXA5
2.09518e-26	2.05708	1	0.957	3.69465e-22	RND3
2.40718e-26	-0.619655	1	1	4.24482e-22	NACA
2.78937e-26	1.86937	1	0.833	4.91878e-22	VAMP5
3.21581e-26	2.66238	0.98	0.689	5.67075e-22	ADAMTS1
3.2954e-26	1.72111	1	0.799	5.81112e-22	ATP13A3
3.75554e-26	-0.646181	1	1	6.62251e-22	RPL21
5.10521e-26	-0.634906	1	1	9.00253e-22	RPS25
6.5463e-26	-0.605638	1	1	1.15437e-21	RPL35A
6.73511e-26	-2.46691	0.078	0.96	1.18767e-21	ARHGAP29
8.00802e-26	-1.99907	0.686	0.983	1.41213e-21	PCOLCE
8.74861e-26	2.84718	1	0.438	1.54273e-21	DIO2
9.26346e-26	2.25717	0.961	0.639	1.63352e-21	DDX10
9.31407e-26	-2.28206	0.078	0.97	1.64244e-21	CLEC11A
9.64655e-26	0.836637	0.667	0.084	1.70107e-21	PODNL1
9.6965e-26	1.80604	1	0.977	1.70988e-21	SQSTM1
9.89347e-26	1.69942	1	0.963	1.74462e-21	SELENOM
1.04356e-25	1.71148	1	0.492	1.84022e-21	PMP22
1.1399e-25	1.40988	1	0.997	2.01011e-21	GNG11
1.15939e-25	0.871665	0.549	0.043	2.04446e-21	FUCA1
1.42664e-25	2.24363	1	0.773	2.51574e-21	TRPA1
1.82618e-25	-0.783907	1	1	3.22029e-21	EEF1A1
1.97772e-25	-1.17184	1	1	3.48751e-21	VIM
2.02958e-25	1.32015	1	0.967	3.57896e-21	PAK2
2.23827e-25	1.28655	0.961	0.351	3.94697e-21	HACD1
3.86372e-25	1.13654	1	0.993	6.81329e-21	SLC16A3
4.05848e-25	1.80968	1	0.435	7.15672e-21	WNT5A
4.07149e-25	-0.738141	1	1	7.17967e-21	MT-ATP6
4.49245e-25	1.02453	1	0.997	7.92199e-21	ATP6V1F
5.49207e-25	1.70886	1	0.709	9.68471e-21	MMP2
6.9241e-25	1.05028	1	1	1.221e-20	MT2A
7.29802e-25	-0.604834	1	1	1.28693e-20	RPL7
7.55523e-25	1.42517	1	1	1.33229e-20	ANXA1
1.04727e-24	0.588571	0.49	0.03	1.84675e-20	LINC00842
1.58175e-24	1.38719	1	0.987	2.78925e-20	PRSS23
2.18523e-24	1.5775	1	0.97	3.85343e-20	PDLIM1
2.72312e-24	0.893182	1	1	4.80195e-20	BRI3
2.84834e-24	1.54558	1	0.846	5.02277e-20	MYLK
2.90136e-24	-4.60982	0.078	0.9	5.11626e-20	IGFBP2
3.0284e-24	0.944408	1	1	5.34029e-20	TALDO1
4.60278e-24	1.76223	0.941	0.485	8.11654e-20	FAM20C
5.00079e-24	0.782396	0.569	0.057	8.8184e-20	SLC16A14
5.43381e-24	1.61889	1	0.946	9.58198e-20	TGFBI
5.97799e-24	-3.87484	0.314	0.963	1.05416e-19	PTX3
6.34129e-24	1.50917	1	1	1.11822e-19	TXNRD1
6.388e-24	1.26723	0.706	0.117	1.12646e-19	ITPR1
7.97176e-24	1.78346	1	0.803	1.40574e-19	SERINC2
9.48632e-24	0.877609	0.784	0.154	1.67282e-19	EFNA5
9.85179e-24	1.40335	1	0.893	1.73726e-19	ENAH
9.957e-24	2.04086	0.98	0.806	1.75582e-19	GPRC5A
1.08743e-23	1.86156	1	0.662	1.91757e-19	NABP1
1.39308e-23	-0.92136	0.98	1	2.45656e-19	EIF3F
1.76733e-23	1.38507	1	0.997	3.11651e-19	NQO1
2.25871e-23	1.25362	1	0.983	3.98301e-19	CYTOR
2.27538e-23	1.59316	0.98	0.425	4.01241e-19	OPN3
2.40725e-23	-2.13095	0.039	0.873	4.24494e-19	PRSS3
2.46442e-23	-2.69111	0.118	0.893	4.34576e-19	RGS4
2.54699e-23	1.5367	1	0.625	4.49136e-19	FENDRR
3.50717e-23	-1.97981	0.078	0.886	6.18455e-19	MEIS2
3.73128e-23	1.01215	0.706	0.127	6.57974e-19	TBXAS1
4.76065e-23	1.402	1	0.923	8.39494e-19	UCHL1
5.1445e-23	1.19323	0.647	0.094	9.07181e-19	IL18
5.39591e-23	0.961195	1	1	9.51514e-19	ATOX1
8.79257e-23	1.86511	0.98	0.589	1.55048e-18	EFEMP1
9.54071e-23	1.45972	0.98	0.385	1.68241e-18	GABARAPL1
1.01254e-22	-1.34135	1	1	1.78551e-18	SLC25A5
1.64057e-22	0.989156	1	1	2.89298e-18	RAB5IF
2.05799e-22	0.628358	0.471	0.033	3.62906e-18	TENT5C
4.22579e-22	2.03536	1	0.569	7.45176e-18	THBS1
4.55539e-22	0.85982	1	1	8.03297e-18	UQCR11
5.50554e-22	2.165	1	0.445	9.70846e-18	TFPI2
5.79161e-22	0.704406	0.725	0.124	1.02129e-17	SLC1A1
5.9016e-22	0.739018	1	1	1.04069e-17	GNAS
5.90743e-22	1.39798	1	0.913	1.04172e-17	ALCAM
7.76232e-22	0.847561	0.373	0.013	1.36881e-17	OSTN-AS1
8.50528e-22	1.32233	1	0.997	1.49982e-17	PTGR1
8.62899e-22	1.07308	0.922	0.328	1.52164e-17	FAM89A
9.51615e-22	-1.68503	0.98	1	1.67808e-17	DCBLD2
9.5333e-22	0.815836	1	1	1.6811e-17	CALM2
1.016e-21	0.842286	0.608	0.087	1.79162e-17	PDE1C
1.11421e-21	1.47149	1	0.916	1.9648e-17	MYADM
1.15721e-21	1.61721	1	0.682	2.04062e-17	HSD11B1
1.16757e-21	1.2093	0.961	0.395	2.05889e-17	SYNGR2
1.18847e-21	1.28135	1	0.943	2.09575e-17	ZFAND5
1.24573e-21	1.30938	0.882	0.304	2.19671e-17	MAOA
1.37292e-21	1.05137	0.431	0.027	2.42101e-17	WFDC1
1.39923e-21	1.25352	1	0.9	2.46741e-17	C4orf48
1.43039e-21	1.23645	0.882	0.318	2.52235e-17	IL4R
1.55554e-21	1.43851	0.98	0.645	2.74304e-17	TMTC1
1.68335e-21	1.59474	1	0.816	2.96842e-17	LAMB1
2.15424e-21	-0.610182	1	1	3.79879e-17	LDHB
2.308e-21	2.22642	0.98	0.632	4.06992e-17	FGF7
2.61437e-21	1.64194	0.98	0.635	4.61019e-17	FIBIN
2.80666e-21	1.50329	1	0.916	4.94927e-17	IGFBP7
3.20381e-21	1.6696	0.98	0.605	5.64959e-17	SLC7A11
4.03877e-21	1.03755	0.843	0.231	7.12196e-17	SAMD9L
5.01149e-21	0.962772	0.824	0.207	8.83727e-17	RAB11FIP1
5.1959e-21	1.45528	1	0.883	9.16246e-17	PAPSS2
6.11387e-21	-1.26742	0.961	0.997	1.07812e-16	ERCC1
6.54688e-21	1.78528	0.765	0.224	1.15448e-16	IFI6
7.76971e-21	-1.49008	0.235	0.896	1.37011e-16	GCNT1
9.34352e-21	0.965381	1	1	1.64764e-16	IFITM3
1.03107e-20	1.48613	1	0.906	1.81818e-16	PHLDA1
1.04066e-20	-1.34975	0.02	0.799	1.83509e-16	HOXB2
1.18882e-20	1.61996	1	0.742	2.09636e-16	HLA-B
1.21101e-20	-1.48431	1	1	2.13549e-16	COL6A2
1.21317e-20	0.749282	1	1	2.1393e-16	UBL5
1.58336e-20	1.13524	0.725	0.157	2.7921e-16	ABCC3
1.59418e-20	1.32104	0.902	0.294	2.81117e-16	FILIP1L
1.90716e-20	-1.1906	1	1	3.36309e-16	FDPS
2.21258e-20	1.006	1	0.957	3.90167e-16	C1orf122
2.55511e-20	-1.10929	1	0.997	4.50568e-16	S100A16
2.89852e-20	-0.830236	1	1	5.11125e-16	TUBB
3.04851e-20	0.8501	0.706	0.144	5.37574e-16	LAMA5
3.21756e-20	-1.18385	0.922	0.997	5.67385e-16	FDFT1
3.37234e-20	1.83666	1	0.766	5.94679e-16	PLAU
4.00465e-20	1.00529	0.765	0.194	7.06181e-16	FAM167A
4.07592e-20	1.0626	0.824	0.217	7.18748e-16	CCDC102B
4.58777e-20	0.622757	1	1	8.09008e-16	PRDX1
5.93404e-20	-0.946063	1	1	1.04641e-15	CCT4
6.04985e-20	1.04231	1	0.977	1.06683e-15	RTL8C
6.18276e-20	1.26521	0.961	0.518	1.09027e-15	IRF1
6.34001e-20	1.54108	1	0.602	1.118e-15	CHN1
6.95572e-20	1.69197	0.98	0.786	1.22657e-15	COL4A1
8.11913e-20	1.28737	1	0.933	1.43173e-15	PALLD
8.4066e-20	1.02526	1	0.987	1.48242e-15	IFITM2
9.5341e-20	1.16857	0.765	0.191	1.68124e-15	TGFB2
1.10301e-19	-0.982578	0.961	1	1.94505e-15	CALM3
1.14974e-19	-1.32683	0.686	0.99	2.02744e-15	CCNG1
1.16396e-19	1.39036	0.804	0.224	2.05253e-15	RAB27B
1.29389e-19	-1.42842	0.863	0.993	2.28165e-15	MAP4K4
1.38293e-19	0.874305	1	1	2.43867e-15	B2M
1.38758e-19	1.04061	0.98	0.475	2.44685e-15	MBNL2
1.69768e-19	1.11126	1	0.997	2.99369e-15	COL5A2
1.71828e-19	1.42981	1	0.676	3.03002e-15	HEG1
2.29214e-19	1.28945	0.941	0.585	4.04197e-15	ABCC4
2.5332e-19	-0.622448	1	1	4.46705e-15	PDIA6
3.04592e-19	1.32288	0.961	0.355	5.37118e-15	VWA5A
3.11759e-19	1.16769	1	0.916	5.49755e-15	CCND3
3.87758e-19	1.17533	1	0.839	6.83772e-15	MAP1A
4.45897e-19	-1.9657	0.51	0.943	7.86295e-15	FABP5
4.76901e-19	1.61298	1	0.629	8.40967e-15	MMD
6.17428e-19	-0.836381	1	1	1.08877e-14	NPM1
7.17815e-19	0.719521	0.549	0.08	1.2658e-14	ANO4
7.29504e-19	-2.90494	0.588	0.93	1.28641e-14	SFRP1
7.53922e-19	-1.13622	0.804	0.993	1.32947e-14	DAZAP1
9.93358e-19	-1.52417	0.412	0.93	1.75169e-14	NID1
1.00003e-18	0.973451	1	0.957	1.76345e-14	LEPROT
1.17862e-18	1.09487	1	0.967	2.07838e-14	HLA-A
1.18395e-18	1.69338	0.902	0.331	2.08778e-14	LUM
1.33062e-18	0.952939	0.882	0.318	2.34642e-14	A1BG
1.37224e-18	1.49439	0.98	0.87	2.41981e-14	FAM92A
1.44027e-18	-1.43961	0.824	0.983	2.53978e-14	INSIG1
1.61636e-18	0.595437	1	1	2.85028e-14	MYL6
1.63629e-18	1.19959	0.961	0.458	2.88544e-14	TUBA4A
2.04573e-18	1.27807	0.98	0.625	3.60744e-14	HSBP1L1
2.35856e-18	1.11253	0.824	0.308	4.15909e-14	HERC3
2.39056e-18	0.780779	1	1	4.21551e-14	S100A6
2.5797e-18	-1.51443	0.922	1	4.54905e-14	ANP32B
3.17309e-18	1.30925	0.98	0.86	5.59543e-14	CRIM1
3.50945e-18	0.88589	1	1	6.18856e-14	FTH1
3.90883e-18	0.672563	1	1	6.89284e-14	NDUFA13
4.08025e-18	1.08488	0.784	0.241	7.19512e-14	CSF1
4.17448e-18	0.66867	0.667	0.137	7.36128e-14	IGF2
4.19187e-18	1.38484	0.961	0.649	7.39195e-14	FGF2
4.33613e-18	1.25915	0.922	0.472	7.64633e-14	CRIP2
4.6246e-18	0.636693	0.647	0.117	8.15501e-14	NCKAP5
4.79818e-18	1.18024	0.804	0.271	8.4611e-14	OSGIN1
5.33555e-18	-1.58496	0	0.732	9.40872e-14	PRRX1
5.44269e-18	-1.75846	0.255	0.843	9.59764e-14	LOXL1
5.5219e-18	0.665747	0.647	0.127	9.73731e-14	CTSO
5.64122e-18	1.3056	0.98	0.669	9.94772e-14	RHOB
5.64619e-18	1.2607	1	0.92	9.95649e-14	NFE2L2
5.84818e-18	0.727652	1	1	1.03127e-13	RRBP1
6.13669e-18	1.00178	1	1	1.08214e-13	HLA-C
6.41166e-18	0.974089	0.765	0.241	1.13063e-13	ALDH3B1
6.60327e-18	0.585928	0.608	0.107	1.16442e-13	SDC3
7.65118e-18	0.611519	0.549	0.084	1.34921e-13	SLC2A12
7.69946e-18	1.30301	1	0.719	1.35772e-13	DUSP6
7.76409e-18	0.977061	0.98	0.679	1.36912e-13	VAT1
8.16378e-18	1.31631	0.98	0.465	1.4396e-13	DHRS3
8.24186e-18	0.914146	0.725	0.207	1.45337e-13	MANBA
9.08109e-18	-0.618791	1	1	1.60136e-13	MT-ND2
9.09512e-18	0.66151	0.647	0.13	1.60383e-13	HS6ST1
9.69246e-18	0.721776	1	1	1.70917e-13	OST4
9.72642e-18	-1.31318	0.784	1	1.71516e-13	MT-ND6
9.91804e-18	1.54979	0.902	0.334	1.74895e-13	TMEM100
9.95204e-18	1.29712	0.961	0.595	1.75494e-13	LPXN
1.26851e-17	1.10499	0.98	0.682	2.23689e-13	SLFN5
1.27099e-17	0.98042	0.98	0.779	2.24126e-13	MFSD12
1.30944e-17	1.45117	0.941	0.391	2.30907e-13	VCAM1
1.45874e-17	0.603359	1	1	2.57235e-13	ATP6V0C
1.66486e-17	1.1318	0.961	0.635	2.93582e-13	SLC31A1
1.72128e-17	-1.26643	0.588	0.943	3.0353e-13	RBBP7
1.76628e-17	-1.53296	0.333	0.88	3.11466e-13	CCBE1
1.84337e-17	0.668907	1	1	3.2506e-13	SEC61G
1.98515e-17	1.07927	0.765	0.224	3.50062e-13	LPAR3
2.06648e-17	1.05839	1	0.896	3.64403e-13	FNDC3B
2.90169e-17	-1.99116	0.235	0.816	5.11684e-13	ITGA6
2.91819e-17	-1.19393	1	1	5.14593e-13	PTMA
3.13868e-17	0.893605	1	0.997	5.53475e-13	CCND1
3.32925e-17	1.18234	0.98	0.595	5.87081e-13	AKR1B1
3.48502e-17	1.42814	0.961	0.622	6.14549e-13	SEMA3C
4.02636e-17	1.0435	0.882	0.351	7.10008e-13	P3H2
4.13606e-17	-1.37684	0.529	0.933	7.29352e-13	GYPC
4.15014e-17	-1.06762	0.98	1	7.31836e-13	HNRNPA1
4.93388e-17	0.612977	0.49	0.067	8.7004e-13	BCO2
5.90359e-17	1.04849	0.725	0.184	1.04104e-12	CHAC1
6.80018e-17	-1.18852	0.294	0.86	1.19914e-12	MGMT
6.84877e-17	1.25112	1	0.846	1.20771e-12	COL4A2
7.43299e-17	1.21876	0.98	0.629	1.31073e-12	MLLT11
7.70462e-17	-1.76876	0.725	0.92	1.35863e-12	DUT
8.7368e-17	-2.36641	0.196	0.796	1.54065e-12	TYMS
9.61837e-17	1.2305	0.98	0.766	1.6961e-12	LACTB
1.02935e-16	-1.01477	0.961	0.993	1.81516e-12	GLO1
1.23116e-16	1.26382	1	0.946	2.17103e-12	LMO7
1.25059e-16	-1.86743	0	0.699	2.2053e-12	FLT1
1.27724e-16	-1.0238	0.882	0.987	2.25229e-12	NRP1
1.45038e-16	1.16691	0.941	0.435	2.55759e-12	C1S
1.47376e-16	0.728454	0.745	0.201	2.59883e-12	DIPK1A
1.51864e-16	1.01685	0.98	0.789	2.67797e-12	ATP6V1A
1.57186e-16	-0.765368	1	1	2.77182e-12	DRAP1
1.6537e-16	-0.892265	1	1	2.91614e-12	HNRNPA2B1
1.78334e-16	1.55948	0.431	0.05	3.14475e-12	AREG
1.8074e-16	0.606503	0.529	0.084	3.18717e-12	GPX3
1.97149e-16	-0.858029	0.902	0.99	3.47652e-12	CTDNEP1
2.03361e-16	0.901499	1	0.93	3.58607e-12	ITGB5
2.17806e-16	-1.09624	0.725	0.987	3.8408e-12	EBP
2.19704e-16	0.983488	0.941	0.465	3.87426e-12	APOL2
2.67938e-16	0.860262	0.784	0.254	4.72482e-12	LRCH2
2.93844e-16	1.17877	0.98	0.629	5.18165e-12	TIPARP
3.01624e-16	1.05715	0.725	0.254	5.31884e-12	DDX60L
3.12209e-16	0.934671	0.804	0.281	5.50549e-12	GRK5
3.23353e-16	1.05145	1	0.98	5.70201e-12	CYBA
3.28018e-16	-0.819971	1	1	5.78426e-12	EIF5A
3.34021e-16	1.05211	0.98	0.886	5.89013e-12	GLS
4.34751e-16	-1.19402	0.392	0.873	7.66639e-12	SLC44A1
4.46103e-16	0.615707	0.667	0.154	7.86659e-12	ATP9A
4.58149e-16	0.720264	1	1	8.079e-12	GABARAP
4.6108e-16	-1.23948	0.431	0.913	8.13069e-12	HACD3
4.85465e-16	1.18479	1	0.926	8.56068e-12	CCDC71L
4.96558e-16	0.922274	0.98	0.973	8.7563e-12	RBPJ
5.27016e-16	0.802941	1	0.97	9.2934e-12	ATP6V1D
5.6598e-16	1.01986	0.902	0.542	9.9805e-12	TAP1
6.1839e-16	0.585928	0.569	0.11	1.09047e-11	E2F5
6.43983e-16	-1.97838	0.412	0.94	1.1356e-11	TNFRSF6B
7.01962e-16	1.00573	0.863	0.331	1.23784e-11	STXBP6
7.66213e-16	0.634538	0.451	0.06	1.35114e-11	CHRNA1
7.99043e-16	-0.842772	0.843	0.997	1.40903e-11	EIF3L
8.16649e-16	-1.40579	0.471	0.886	1.44008e-11	PSIP1
8.41981e-16	1.11334	1	0.963	1.48475e-11	TUBB2A
8.43198e-16	0.909583	0.725	0.217	1.4869e-11	AL133330.1
8.91437e-16	0.776621	1	0.97	1.57196e-11	GTF2I
8.92537e-16	0.916699	0.98	0.883	1.5739e-11	PTTG1IP
9.20494e-16	1.00952	0.98	0.759	1.6232e-11	EGFR
9.67179e-16	0.630705	0.588	0.117	1.70552e-11	ZFPM2-AS1
9.73418e-16	0.694253	1	0.983	1.71653e-11	COPS9
9.83912e-16	0.85029	0.843	0.348	1.73503e-11	CLASP1
1.09538e-15	-1.54068	0.02	0.692	1.93159e-11	DPYSL3
1.1318e-15	-1.45534	0.02	0.682	1.99582e-11	CD248
1.16623e-15	1.12299	0.98	0.746	2.05653e-11	SERPINB1
1.22544e-15	1.00781	1	0.93	2.16094e-11	NECTIN3
1.24244e-15	1.0312	1	0.706	2.19092e-11	COPZ2
1.24326e-15	1.18602	0.941	0.622	2.19236e-11	MYEOV
1.61198e-15	-0.618349	0.98	1	2.84257e-11	EIF3E
1.63498e-15	0.775176	1	0.987	2.88312e-11	G6PD
1.70915e-15	-2.55572	0	0.669	3.01391e-11	THY1
1.84112e-15	1.03791	0.843	0.395	3.24663e-11	RCAN1
2.08663e-15	0.979062	0.941	0.508	3.67956e-11	ETS2
2.08916e-15	0.703475	1	0.997	3.68402e-11	TLN1
2.09211e-15	1.30799	0.922	0.656	3.68922e-11	SLC7A2
2.18111e-15	-1.21999	0.922	1	3.84617e-11	HNRNPD
2.26718e-15	0.632713	0.706	0.184	3.99795e-11	GPR157
2.26748e-15	0.754818	1	0.963	3.99848e-11	TAX1BP1
2.32091e-15	-1.47791	0.549	0.91	4.0927e-11	FBL
2.41089e-15	0.965388	1	0.853	4.25136e-11	GCLM
2.5569e-15	0.640041	1	1	4.50884e-11	TAGLN2
2.77578e-15	-0.612075	1	1	4.89481e-11	CCNI
2.7913e-15	0.850051	1	0.983	4.92217e-11	C4orf3
2.94337e-15	-1.21208	0.373	0.88	5.19034e-11	ADD3
3.02731e-15	0.977106	1	0.843	5.33835e-11	MAT2A
3.1254e-15	0.689155	1	0.983	5.51132e-11	SBDS
3.13414e-15	0.913316	0.745	0.261	5.52675e-11	NPC1
3.52965e-15	-1.04687	0.373	0.843	6.22419e-11	HPF1
3.55885e-15	0.805841	1	0.977	6.27568e-11	IARS
3.83094e-15	1.10834	0.98	0.712	6.75548e-11	DCBLD1
4.21856e-15	-1.25109	0.941	0.993	7.43901e-11	NR2F2
4.27717e-15	-0.677041	1	1	7.54237e-11	SERBP1
4.31777e-15	0.929297	1	0.973	7.61395e-11	VCL
4.50629e-15	0.751735	0.765	0.254	7.94639e-11	XAF1
4.707e-15	-0.981671	0.373	0.856	8.30033e-11	SPATC1L
5.35925e-15	0.975571	1	0.87	9.45051e-11	FOXF1
5.75085e-15	1.03285	0.725	0.204	1.01411e-10	SLC14A1
5.77319e-15	0.781058	0.627	0.161	1.01804e-10	CYP2S1
6.0577e-15	0.656072	1	1	1.06821e-10	GUK1
6.39129e-15	0.913859	0.922	0.595	1.12704e-10	RBMS2
6.51981e-15	0.834748	0.529	0.107	1.1497e-10	F2RL2
6.97504e-15	0.889031	0.941	0.622	1.22998e-10	TAF13
7.62124e-15	0.83648	0.608	0.147	1.34393e-10	CRISPLD2
7.67354e-15	0.63326	0.98	0.977	1.35315e-10	NDUFA1
7.89207e-15	0.94553	1	0.769	1.39169e-10	DSEL
7.9558e-15	0.779573	1	1	1.40292e-10	PHLDA2
8.11753e-15	-1.18652	0.235	0.783	1.43145e-10	MYH10
9.47611e-15	0.6201	1	1	1.67102e-10	COMMD6
9.48645e-15	-1.20759	1	1	1.67284e-10	HSP90AA1
1.01496e-14	1.0772	0.569	0.127	1.78978e-10	CLIC3
1.05246e-14	0.646049	1	1	1.8559e-10	ATP5IF1
1.08798e-14	0.609987	1	1	1.91854e-10	ARF4
1.16575e-14	1.09729	0.98	0.635	2.05567e-10	FSTL3
1.19396e-14	0.751225	0.824	0.288	2.10542e-10	RPS6KA2
1.26418e-14	-1.41114	0.706	0.933	2.22926e-10	CACYBP
1.32741e-14	0.819057	0.824	0.304	2.34076e-10	HNMT
1.45667e-14	1.00726	0.961	0.589	2.56869e-10	FCGRT
1.52228e-14	-1.98411	0.667	0.886	2.6844e-10	STMN1
1.52474e-14	1.00538	0.902	0.472	2.68872e-10	MITF
1.60299e-14	-1.16665	0.176	0.763	2.82671e-10	LAPTM4B
1.62432e-14	0.705122	0.706	0.197	2.86432e-10	PARD3B
1.77478e-14	-0.732003	1	1	3.12965e-10	TUBA1B
1.87045e-14	-1.18981	0.824	0.98	3.29836e-10	MSMO1
1.91383e-14	0.819835	1	0.849	3.37484e-10	DDA1
1.98651e-14	0.602202	0.529	0.104	3.503e-10	SLC6A8
2.03999e-14	0.788213	0.961	0.96	3.59731e-10	JAK1
2.12896e-14	-1.06258	0.608	0.943	3.75421e-10	PHLDA3
2.22363e-14	-2.1026	0.235	0.749	3.92114e-10	PCLAF
2.30831e-14	-1.67051	0.373	0.829	4.07047e-10	PCNA
2.32056e-14	-1.32515	0.118	0.719	4.09208e-10	SERPINF1
2.89132e-14	0.91624	0.961	0.595	5.09855e-10	PHACTR2
2.96608e-14	0.889017	0.961	0.645	5.23039e-10	ALAS1
3.04052e-14	-0.970325	0.784	0.997	5.36165e-10	ACAT2
3.12408e-14	-0.803728	0.902	1	5.509e-10	STOML2
3.13199e-14	0.731943	0.824	0.334	5.52295e-10	SMARCD3
3.16753e-14	0.97967	0.451	0.077	5.58562e-10	EEF1A2
3.19172e-14	0.918924	1	0.987	5.62828e-10	RAI14
3.27521e-14	-0.670098	1	1	5.77551e-10	SSR3
3.32925e-14	0.888248	0.941	0.679	5.87081e-10	CCDC107
3.57472e-14	0.897266	1	0.776	6.30367e-10	LHFPL6
3.65538e-14	0.773044	1	0.89	6.44589e-10	NME3
3.81595e-14	0.851882	0.745	0.204	6.72905e-10	PDPN
3.83173e-14	0.82911	0.725	0.237	6.75688e-10	TNFAIP2
3.88688e-14	1.33428	0.882	0.425	6.85412e-10	MT1X
3.8932e-14	0.80362	0.961	0.572	6.86528e-10	MAP4K3
4.11998e-14	0.826016	0.804	0.328	7.26518e-10	SLC16A7
4.36734e-14	0.921099	1	0.903	7.70136e-10	STOM
4.4789e-14	-1.20509	1	1	7.8981e-10	H2AFZ
4.60209e-14	0.753857	0.961	0.893	8.11532e-10	HSD17B10
4.63841e-14	1.33292	1	0.89	8.17937e-10	TGM2
4.7003e-14	0.772842	1	0.936	8.2885e-10	ERLEC1
4.75549e-14	0.588571	0.314	0.027	8.38582e-10	SAMD11
4.77977e-14	-1.22543	0.765	0.95	8.42864e-10	PARP1
5.06697e-14	0.781058	0.961	0.883	8.9351e-10	AK1
5.3465e-14	-1.02233	0.725	0.973	9.42801e-10	TPBG
5.74866e-14	0.673168	1	0.96	1.01372e-09	STK17A
5.85553e-14	0.977841	0.686	0.217	1.03256e-09	ENC1
6.00675e-14	-0.8926	0.706	0.98	1.05923e-09	FH
6.14264e-14	-1.1445	0	0.615	1.08319e-09	MET
6.18855e-14	0.891091	1	0.957	1.09129e-09	PALM2-AKAP2
6.22356e-14	-1.34015	0	0.619	1.09746e-09	LDOC1
6.90151e-14	0.646598	1	1	1.21701e-09	TPM2
7.09563e-14	-0.674988	1	1	1.25124e-09	EIF6
7.51416e-14	0.687052	1	1	1.32505e-09	BEX3
7.56135e-14	-2.28742	0.255	0.756	1.33337e-09	PTTG1
7.69383e-14	1.06903	1	0.819	1.35673e-09	HGF
8.00585e-14	-0.709865	1	1	1.41175e-09	BANF1
8.14571e-14	-0.936573	0.549	0.943	1.43641e-09	HPRT1
8.23763e-14	-0.889477	0.373	0.906	1.45262e-09	SNX2
8.51149e-14	0.960967	0.882	0.528	1.50092e-09	PTPRK
8.53248e-14	1.01302	0.863	0.411	1.50462e-09	CFH
8.61793e-14	0.655634	0.667	0.191	1.51969e-09	RTTN
9.17476e-14	0.721991	1	0.97	1.61788e-09	ZNHIT1
9.26941e-14	0.757388	1	1	1.63457e-09	S100A13
1.05131e-13	0.783133	0.98	0.753	1.85388e-09	IDS
1.06482e-13	-1.39368	0.451	0.849	1.8777e-09	DDX39A
1.06818e-13	0.691919	0.431	0.07	1.88363e-09	AKR1C1
1.14035e-13	-1.58013	0	0.612	2.01089e-09	THBS2
1.18164e-13	-0.619239	1	1	2.08371e-09	RAN
1.21197e-13	1.01779	0.922	0.592	2.13719e-09	ROMO1
1.23909e-13	1.0884	0.902	0.595	2.18501e-09	GK
1.3386e-13	-1.08631	1	0.983	2.36048e-09	HNRNPF
1.35882e-13	0.930471	1	0.963	2.39614e-09	GAS6
1.43267e-13	1.29189	1	0.977	2.52637e-09	KRT18
1.50734e-13	-1.25578	0.529	0.866	2.65804e-09	RPA3
1.66309e-13	-0.710344	0.98	1	2.93269e-09	SRI
1.71078e-13	-1.0966	0.412	0.846	3.01679e-09	ARL4A
1.92096e-13	-1.91296	0.137	0.709	3.38742e-09	CDKN3
1.94861e-13	0.604638	0.588	0.144	3.43619e-09	LINC01082
2.0044e-13	1.19268	0.902	0.605	3.53456e-09	GSTM3
2.01292e-13	-1.06344	0.529	0.91	3.54958e-09	AEBP1
2.01306e-13	-1.97383	0.157	0.696	3.54984e-09	BIRC5
2.05018e-13	0.675713	0.549	0.124	3.61529e-09	PRKAA2
2.12326e-13	0.983197	0.863	0.458	3.74416e-09	ALDH2
2.2433e-13	-0.869887	0.882	0.98	3.95583e-09	SNRNP70
2.34172e-13	0.793087	1	0.933	4.12939e-09	ACO1
2.39152e-13	0.775671	0.647	0.201	4.21721e-09	SLC30A1
2.53562e-13	-1.02197	0.882	0.987	4.47132e-09	HNRNPH3
2.5531e-13	-0.958373	0.784	0.95	4.50215e-09	GMPS
2.6646e-13	0.594474	1	0.993	4.69875e-09	TNFRSF12A
2.67073e-13	-0.951682	0.706	0.926	4.70957e-09	SHMT2
2.73921e-13	0.905987	0.941	0.719	4.83031e-09	NDUFB1
2.77917e-13	-0.748128	0.98	1	4.90078e-09	BAX
2.96715e-13	0.847994	1	1	5.23228e-09	GLRX
3.01001e-13	0.804557	0.882	0.418	5.30785e-09	PRKACB
3.34384e-13	0.807351	1	0.93	5.89653e-09	YIPF3
3.41411e-13	-0.875949	0.686	0.96	6.02044e-09	IPO5
3.45836e-13	-1.23073	0.392	0.829	6.09848e-09	ARHGAP22
3.81055e-13	0.876416	0.98	0.88	6.71952e-09	MPZL1
3.84116e-13	-0.93839	0	0.585	6.7735e-09	PRSS12
3.91451e-13	-1.22471	0.098	0.672	6.90284e-09	SCARA3
3.94335e-13	0.786657	0.882	0.405	6.9537e-09	ALDH6A1
4.21178e-13	-1.19258	0.294	0.793	7.42706e-09	FRMD4A
4.34179e-13	0.857466	0.686	0.241	7.65632e-09	ALPK2
4.38723e-13	0.720093	1	0.987	7.73645e-09	SHC1
4.95494e-13	-1.92057	0.137	0.699	8.73755e-09	RRM2
5.22292e-13	0.796689	0.902	0.575	9.21011e-09	C16orf87
5.30236e-13	-0.913843	1	0.997	9.35018e-09	MARCKS
5.48081e-13	0.806262	0.98	0.779	9.66486e-09	ITGAE
5.57234e-13	0.888815	1	0.967	9.82627e-09	CCDC80
5.66681e-13	-1.0553	0.431	0.916	9.99285e-09	NBL1
5.78829e-13	0.759258	1	0.863	1.02071e-08	C18orf32
5.96541e-13	1.02033	0.941	0.629	1.05194e-08	TP53I3
6.01664e-13	0.783392	1	0.806	1.06097e-08	MSRB2
6.19611e-13	0.765595	0.843	0.462	1.09262e-08	SLC10A3
6.3178e-13	0.870855	0.804	0.351	1.11408e-08	DIXDC1
6.52196e-13	0.851512	1	0.96	1.15008e-08	TM4SF1
6.91088e-13	0.883748	0.961	0.796	1.21866e-08	CASP4
7.08071e-13	-0.910483	1	1	1.24861e-08	NUCKS1
7.19722e-13	0.892015	0.961	0.599	1.26916e-08	NINJ1
7.35192e-13	-1.06472	0.863	0.94	1.29644e-08	H2AFV
7.62653e-13	0.784157	0.98	0.749	1.34486e-08	SNRPN
7.95086e-13	0.586358	1	1	1.40205e-08	NDUFC2
8.52641e-13	-1.40169	0.961	0.973	1.50355e-08	FBLN1
9.1702e-13	-1.22087	1	1	1.61707e-08	HMGB1
9.53081e-13	0.924928	0.98	0.779	1.68066e-08	HIPK2
9.79815e-13	0.90772	0.961	0.736	1.72781e-08	MIDN
9.89637e-13	0.807566	0.882	0.418	1.74513e-08	ABLIM3
1.03963e-12	-0.877083	0.745	0.923	1.83328e-08	POLR2H
1.06388e-12	-0.872105	0.02	0.589	1.87605e-08	JAM3
1.12351e-12	0.877805	0.824	0.435	1.9812e-08	SNRK
1.18568e-12	0.734855	1	0.95	2.09083e-08	YWHAG
1.19475e-12	0.720303	0.961	0.726	2.10682e-08	UROS
1.21335e-12	0.665909	0.725	0.261	2.13962e-08	PTPRJ
1.36084e-12	0.795433	1	0.993	2.3997e-08	SPON2
1.43725e-12	-1.04615	0.373	0.813	2.53444e-08	TWIST2
1.45696e-12	0.895841	0.941	0.599	2.5692e-08	PNPLA2
1.61452e-12	-0.947498	0.843	0.983	2.84704e-08	BUB3
1.65874e-12	0.76134	0.647	0.214	2.92503e-08	NIPA1
1.72664e-12	-1.17541	0.765	0.93	3.04476e-08	RAD21
1.74886e-12	0.71243	0.706	0.244	3.08394e-08	TGFBR3L
1.75568e-12	-1.12251	0.196	0.742	3.09597e-08	POLR3G
1.79512e-12	0.781985	0.961	0.642	3.16551e-08	KRT8
1.81947e-12	-1.20834	0.039	0.602	3.20844e-08	SPHK1
1.86059e-12	-0.967716	1	1	3.28097e-08	UACA
1.89601e-12	0.687405	1	0.983	3.34342e-08	DKK3
1.90876e-12	-1.63476	0.176	0.696	3.36592e-08	MCM7
1.95697e-12	0.591691	1	0.997	3.45093e-08	SEC31A
2.00295e-12	-0.863461	0.882	0.983	3.53201e-08	TSPAN5
2.20763e-12	1.00208	0.98	0.806	3.89294e-08	ISG15
2.29025e-12	-1.18396	0.922	0.99	4.03862e-08	HNRNPR
2.381e-12	0.80364	0.804	0.411	4.19865e-08	AC010642.2
2.51373e-12	-1.02084	0.392	0.819	4.43272e-08	LIN7A
2.5362e-12	-1.3618	0.294	0.783	4.47233e-08	USP53
2.54879e-12	-1.12915	0	0.565	4.49454e-08	ADAMTS6
2.61592e-12	-1.06367	0.059	0.619	4.61292e-08	CENPH
2.76241e-12	-1.31245	0.902	0.953	4.87123e-08	DEK
2.85535e-12	-3.63398	0	0.569	5.03512e-08	CCL2
2.87326e-12	-0.91772	0.039	0.595	5.0667e-08	MAGEH1
2.94633e-12	0.664914	1	0.987	5.19557e-08	SEC62
2.97496e-12	0.681696	1	0.99	5.24604e-08	MPC2
3.07983e-12	-1.14268	0.667	0.91	5.43098e-08	LSM2
3.12918e-12	0.707481	0.902	0.548	5.518e-08	TNFAIP1
3.25829e-12	0.831485	0.98	0.946	5.74567e-08	CD47
3.27191e-12	-1.08783	0.02	0.579	5.76969e-08	ARMCX2
3.30049e-12	0.923688	0.98	0.712	5.82009e-08	FBLN5
3.37207e-12	-0.970755	0	0.559	5.94632e-08	MBP
3.37619e-12	-0.597777	1	1	5.95357e-08	CCT7
3.42762e-12	0.777246	0.961	0.736	6.04427e-08	ADGRE5
3.59787e-12	0.720415	1	0.783	6.34448e-08	STAT1
3.66231e-12	0.851305	1	0.983	6.45811e-08	IL6ST
3.6798e-12	-0.94561	0.627	0.91	6.48895e-08	IER5
3.79791e-12	-0.752806	0.98	1	6.69723e-08	LY6E
3.87988e-12	0.767305	0.804	0.358	6.84177e-08	APOL6
3.97654e-12	-0.807037	1	1	7.01222e-08	PTGES3
4.1759e-12	-0.810061	1	1	7.36379e-08	CCT5
4.20228e-12	0.630186	0.667	0.217	7.4103e-08	BX664615.2
4.3462e-12	-1.04861	0.078	0.622	7.66408e-08	SEMA7A
4.46229e-12	0.920502	0.922	0.625	7.86881e-08	CSGALNACT2
4.47184e-12	0.740672	0.725	0.258	7.88565e-08	ADAP2
4.69238e-12	0.698444	1	0.983	8.27455e-08	LIMS1
4.82064e-12	-1.04448	0.059	0.605	8.50072e-08	CSPG4
5.07235e-12	-1.52065	0.039	0.602	8.94458e-08	LMNB1
5.13456e-12	1.09777	0.843	0.431	9.05428e-08	CDKN2A
5.34852e-12	0.827492	0.784	0.351	9.43158e-08	SKIL
5.44727e-12	1.01392	0.51	0.137	9.60572e-08	NSG1
6.1558e-12	-0.940905	0	0.548	1.08551e-07	KHDRBS3
6.29803e-12	0.72648	1	0.829	1.11059e-07	JOSD2
6.3107e-12	0.789818	0.922	0.826	1.11283e-07	PCYOX1
6.34487e-12	-0.700551	1	1	1.11885e-07	CNBP
6.83775e-12	0.906438	1	0.649	1.20577e-07	MXD4
7.36907e-12	-1.24299	0.353	0.803	1.29946e-07	HMGCS1
7.94315e-12	0.814611	0.882	0.622	1.40069e-07	PAM
8.08668e-12	0.805701	0.98	0.522	1.426e-07	IFI16
8.29241e-12	0.809678	1	1	1.46228e-07	RHOBTB3
9.61835e-12	0.754739	0.745	0.291	1.6961e-07	ADAMTS2
9.97543e-12	-1.0033	0.922	0.997	1.75907e-07	HNRNPDL
1.03414e-11	0.759289	0.98	0.977	1.8236e-07	YIPF5
1.04314e-11	-2.3273	0.255	0.696	1.83948e-07	CCNB1
1.05768e-11	-0.90055	0.059	0.595	1.86511e-07	ENDOD1
1.08431e-11	-1.12827	0.333	0.773	1.91207e-07	CENPV
1.17912e-11	0.730801	0.647	0.224	2.07926e-07	KCNK6
1.1931e-11	0.880481	0.961	0.813	2.1039e-07	MRC2
1.23439e-11	0.841656	0.961	0.839	2.17673e-07	MYCBP2
1.24507e-11	0.783492	0.804	0.418	2.19555e-07	2023-03-02
1.27982e-11	-1.08953	0.157	0.686	2.25683e-07	CENPM
1.31701e-11	0.953003	0.843	0.632	2.32241e-07	CDK6
1.40781e-11	-1.5328	0.059	0.589	2.48253e-07	PBK
1.46398e-11	0.749608	0.686	0.254	2.58158e-07	ACVRL1
1.7538e-11	0.947877	0.902	0.669	3.09264e-07	GBP3
1.84155e-11	-0.670617	0.941	0.997	3.24739e-07	EIF4B
1.85684e-11	0.780518	0.824	0.395	3.27435e-07	RNF145
1.87837e-11	0.695023	1	0.98	3.31232e-07	TCEAL9
2.01584e-11	0.669839	0.725	0.278	3.55474e-07	BTRC
2.16004e-11	0.885407	0.961	0.645	3.80902e-07	FADS3
2.17991e-11	0.804677	0.961	0.86	3.84405e-07	GALNT1
2.20177e-11	0.824261	0.784	0.368	3.8826e-07	MMP17
2.2987e-11	0.759617	1	0.977	4.05354e-07	FSTL1
2.48009e-11	0.765595	0.843	0.421	4.37339e-07	SNX18
2.7742e-11	0.856989	0.608	0.214	4.89202e-07	C5orf56
2.82307e-11	0.774416	1	0.819	4.9782e-07	FAT1
2.92934e-11	0.597631	1	0.983	5.1656e-07	ZFAS1
3.05084e-11	0.825751	0.863	0.498	5.37985e-07	SAMHD1
3.05201e-11	0.710566	0.725	0.294	5.38192e-07	PLXNA3
3.06143e-11	0.806468	0.863	0.385	5.39852e-07	USP44
3.28039e-11	-1.12372	0.627	0.906	5.78465e-07	ANP32E
3.31123e-11	1.00247	0.961	0.629	5.83903e-07	OTULINL
3.35755e-11	1.21459	0.98	0.9	5.92071e-07	BRIX1
3.3929e-11	1.25585	0.667	0.281	5.98304e-07	INMT
3.60305e-11	0.727607	0.863	0.528	6.35362e-07	ETFRF1
3.63995e-11	-0.931024	0.353	0.769	6.41868e-07	ZNF511
3.67098e-11	-1.63693	0.098	0.609	6.47341e-07	DLGAP5
4.02544e-11	-3.706	0	0.528	7.09847e-07	KRT19
4.12049e-11	0.870775	0.843	0.485	7.26607e-07	LAMA2
4.12619e-11	-1.48911	0.098	0.609	7.27612e-07	NUSAP1
4.35086e-11	0.654752	1	0.99	7.67231e-07	TNPO1
4.38381e-11	0.645468	1	0.88	7.73041e-07	YME1L1
4.40559e-11	-0.638498	0.843	0.993	7.76881e-07	ARL3
4.48724e-11	0.711431	0.961	0.652	7.91279e-07	SLC35F6
4.54125e-11	0.759633	0.706	0.261	8.00804e-07	SLC16A4
4.57953e-11	-0.74027	0.235	0.712	8.07555e-07	PEMT
4.59864e-11	-0.826935	0.529	0.876	8.10924e-07	GART
4.81677e-11	-0.766039	0.275	0.753	8.49389e-07	MRPL39
4.85831e-11	0.885902	0.824	0.425	8.56714e-07	PSMB9
4.86657e-11	0.690713	1	0.977	8.5817e-07	SLC38A2
5.04136e-11	-0.786695	0.412	0.853	8.88994e-07	ACTR1B
5.1967e-11	0.641971	0.98	0.756	9.16386e-07	EFR3A
5.20881e-11	-0.950152	0.51	0.906	9.18521e-07	SLIT2
5.20906e-11	0.753081	0.824	0.395	9.18566e-07	SLC2A1
5.55121e-11	-1.70371	0.216	0.692	9.78901e-07	IL32
5.80597e-11	0.653826	0.549	0.167	1.02382e-06	TRIM16L
5.82228e-11	-0.77675	0.98	0.993	1.0267e-06	PLP2
6.34837e-11	-0.792378	1	1	1.11947e-06	SNRPB
6.40813e-11	0.802227	0.902	0.629	1.13001e-06	MPHOSPH6
6.77103e-11	0.639919	0.941	0.92	1.194e-06	ENG
6.77963e-11	0.627612	0.765	0.365	1.19552e-06	STK38
6.82821e-11	0.585986	1	0.967	1.20409e-06	DYNC1LI2
6.90596e-11	0.832175	1	0.987	1.2178e-06	TPM1
6.90698e-11	0.768427	1	0.786	1.21798e-06	EVI5
6.95145e-11	0.586146	1	0.98	1.22582e-06	TRAPPC2L
6.97237e-11	0.689856	0.961	0.742	1.22951e-06	UXS1
7.05062e-11	-0.755852	0.98	0.993	1.24331e-06	TCP1
7.29585e-11	-0.8096	1	1	1.28655e-06	HNRNPA3
7.40404e-11	0.718686	0.804	0.401	1.30563e-06	ECH1
7.95449e-11	-1.48923	0.118	0.609	1.4027e-06	CCNB2
8.31416e-11	-1.19545	0.235	0.716	1.46612e-06	PHF19
8.53439e-11	-0.78597	0.941	0.997	1.50495e-06	HNRNPM
8.67806e-11	-0.829358	0.627	0.903	1.53029e-06	NUP37
8.99086e-11	0.743044	0.922	0.649	1.58545e-06	BMPR2
8.99153e-11	-0.884904	0.745	0.94	1.58557e-06	ANP32A
9.31313e-11	-0.968897	0.176	0.659	1.64228e-06	TMEM97
9.3374e-11	0.786042	1	0.893	1.64656e-06	IFI27L2
9.52277e-11	0.839702	0.843	0.425	1.67925e-06	FRY
9.64498e-11	-1.90081	0.098	0.582	1.70079e-06	MKI67
9.6608e-11	-2.18796	0.157	0.622	1.70358e-06	CDC20
9.69789e-11	-1.33124	0.667	0.88	1.71013e-06	NASP
9.73292e-11	0.690979	0.745	0.324	1.7163e-06	ULBP2
9.7507e-11	-1.01828	0.353	0.742	1.71944e-06	LRR1
1.09099e-10	-0.831078	0.667	0.91	1.92385e-06	SPTSSA
1.10961e-10	-0.829967	0.216	0.699	1.95669e-06	NFIA
1.118e-10	1.0623	0.98	0.722	1.97147e-06	PTGS1
1.13486e-10	-0.969466	1	0.997	2.00122e-06	COL6A1
1.14242e-10	1.04773	0.784	0.468	2.01455e-06	ELL2
1.21566e-10	-0.794522	0.922	0.987	2.1437e-06	FASN
1.26378e-10	0.709348	0.941	0.729	2.22854e-06	ATF6
1.27027e-10	0.745247	0.98	0.769	2.24e-06	GDE1
1.27595e-10	-1.28511	0.294	0.722	2.25001e-06	SMC2
1.29582e-10	0.737132	0.98	0.816	2.28505e-06	HTATIP2
1.30669e-10	0.643063	1	0.973	2.30422e-06	FBN1
1.33004e-10	0.669777	0.98	0.836	2.34539e-06	DRAM1
1.39311e-10	-0.958053	0.353	0.853	2.45661e-06	PCDH7
1.39879e-10	-1.22881	0.059	0.555	2.46662e-06	CDCA3
1.48326e-10	-0.743137	1	1	2.61558e-06	KPNB1
1.50096e-10	1.08549	0.725	0.314	2.6468e-06	INHBA
1.64016e-10	0.660805	0.961	0.883	2.89226e-06	ATP5ME
1.69936e-10	0.654456	1	1	2.99665e-06	TRAM1
1.73316e-10	-0.701834	0.922	0.987	3.05625e-06	IMPDH2
1.77953e-10	-0.75441	0.451	0.87	3.13802e-06	PHF3
1.82866e-10	0.795071	0.98	0.816	3.22466e-06	RAB3B
1.89983e-10	0.609479	0.98	0.839	3.35015e-06	BAG3
1.95708e-10	-0.621964	0.961	1	3.45111e-06	SRP9
1.97321e-10	-0.848354	0.882	0.946	3.47956e-06	ALYREF
1.98296e-10	0.62428	0.686	0.221	3.49674e-06	FAM155A
2.08897e-10	0.861608	0.961	0.736	3.68369e-06	DNAJC1
2.21352e-10	0.717826	0.882	0.482	3.90331e-06	MCRIP2
2.27587e-10	0.738345	1	0.88	4.01327e-06	ME1
2.35557e-10	-0.676103	1	0.993	4.15382e-06	SNRPE
2.4269e-10	0.880134	0.941	0.686	4.2796e-06	HYI
2.47153e-10	0.637383	1	0.957	4.35829e-06	PLEC
2.50757e-10	0.692032	0.922	0.605	4.42185e-06	AIG1
2.6532e-10	-1.00962	0	0.495	4.67866e-06	STMN3
2.68647e-10	-0.585484	1	0.997	4.73732e-06	PSMC5
2.94876e-10	-0.688193	0.098	0.585	5.19985e-06	MBOAT2
3.25688e-10	-0.704443	0.98	0.993	5.74318e-06	ILF2
3.309e-10	0.748949	0.765	0.391	5.83508e-06	TTLL7
3.33361e-10	0.768317	0.824	0.468	5.87849e-06	ABHD16A
3.40226e-10	0.635641	0.922	0.682	5.99954e-06	FKBP7
3.67004e-10	-1.64414	0.176	0.642	6.47175e-06	ANLN
3.68345e-10	-0.923203	0	0.488	6.4954e-06	TMEM171
3.6929e-10	0.593262	0.922	0.686	6.51205e-06	USB1
3.69347e-10	-0.775998	0	0.485	6.51307e-06	DOCK10
3.76737e-10	-0.842128	0.902	0.946	6.64338e-06	HDGF
3.95226e-10	0.718686	0.843	0.528	6.96942e-06	OSTM1
3.9588e-10	0.829461	1	0.987	6.98095e-06	TUBB3
4.20525e-10	-2.92895	0.02	0.508	7.41553e-06	CYP1B1
4.2108e-10	-0.844874	0.549	0.839	7.42533e-06	RGS17
4.25504e-10	0.761585	0.941	0.726	7.50334e-06	TCF12
4.31585e-10	-1.14522	0.647	0.883	7.61057e-06	FJX1
4.36257e-10	0.958621	0.784	0.348	7.69295e-06	AC020916.1
4.36799e-10	0.742311	1	0.99	7.70252e-06	MACF1
4.43814e-10	-0.738703	0.647	0.906	7.82622e-06	NOP53
4.48361e-10	0.736944	0.98	0.776	7.9064e-06	FAM89B
4.66099e-10	0.70022	0.784	0.344	8.21919e-06	AHNAK2
4.69343e-10	-0.600271	1	0.997	8.2764e-06	APEX1
4.84232e-10	-0.746996	0.706	0.963	8.53894e-06	SPATS2
4.8544e-10	-0.987887	0	0.485	8.56025e-06	KRBOX1
4.86031e-10	0.640386	0.941	0.816	8.57067e-06	ATP6AP1
4.86925e-10	0.711734	0.843	0.465	8.58644e-06	RTL8B
4.94697e-10	0.954788	0.667	0.274	8.72349e-06	KLF2
4.96111e-10	0.793629	0.882	0.562	8.74841e-06	USP46
5.07505e-10	-0.772604	0.804	0.977	8.94935e-06	ARHGAP18
5.14172e-10	-1.37442	0.333	0.706	9.06692e-06	TMPO
5.18681e-10	0.613682	0.961	0.93	9.14642e-06	ARL2BP
5.19306e-10	-1.26362	0.725	0.853	9.15744e-06	DNMT1
5.38748e-10	0.716501	0.863	0.619	9.50029e-06	SIPA1L1
5.42533e-10	0.620163	0.941	0.569	9.56703e-06	AGPS
5.61139e-10	-0.824968	0.765	0.93	9.89513e-06	COMMD4
5.98297e-10	0.599535	1	0.997	1.05504e-05	TMEM59
6.09158e-10	0.678132	0.98	0.789	1.07419e-05	HPCAL1
6.13454e-10	0.611614	0.51	0.151	1.08176e-05	SLC12A8
6.3401e-10	0.605616	1	0.769	1.11801e-05	TMEM131
6.35833e-10	0.744221	0.843	0.438	1.12123e-05	NEGR1
6.40715e-10	-0.822399	0.608	0.89	1.12984e-05	PHF5A
6.44264e-10	-0.958481	0.078	0.562	1.13609e-05	CCDC34
6.64711e-10	0.637991	0.961	0.793	1.17215e-05	ACAP2
6.66915e-10	-0.68789	0.784	0.963	1.17604e-05	PLEKHJ1
6.6842e-10	-0.831944	0.549	0.866	1.17869e-05	FOXP1
6.87656e-10	-1.10546	0.706	0.883	1.21261e-05	SIX1
6.97874e-10	-0.998914	0.157	0.615	1.23063e-05	MCM6
7.01667e-10	-0.972723	0.471	0.803	1.23732e-05	CAPG
7.16694e-10	-0.944119	0.686	0.883	1.26382e-05	CDK4
7.17822e-10	0.853972	1	0.826	1.26581e-05	MEG3
7.23902e-10	0.635555	0.961	0.676	1.27653e-05	NDFIP2
7.38617e-10	0.690553	0.98	0.732	1.30248e-05	MAN2A1
7.59587e-10	-0.774973	0.882	0.977	1.33946e-05	RCN3
7.622e-10	-0.874688	0.216	0.666	1.34406e-05	NFE2L3
7.98346e-10	0.634832	0.686	0.291	1.4078e-05	AC005261.1
8.05778e-10	0.680949	1	0.89	1.42091e-05	EFEMP2
8.70721e-10	-0.804244	0.725	0.93	1.53543e-05	ANTXR2
8.94836e-10	-0.703497	0.039	0.512	1.57795e-05	STEAP3
8.99311e-10	-0.78516	0.745	0.93	1.58584e-05	NAE1
9.0591e-10	0.669367	0.902	0.662	1.59748e-05	NDUFA3
9.20019e-10	0.611448	0.922	0.913	1.62236e-05	BIRC6
9.32221e-10	-0.850522	0.098	0.565	1.64388e-05	RCC1
9.64852e-10	-0.820978	0.235	0.719	1.70142e-05	DDB2
9.6968e-10	0.615439	1	0.946	1.70993e-05	TIMM8B
9.8458e-10	-1.39865	0.471	0.783	1.73621e-05	ADIRF
9.91598e-10	-0.873111	0.784	0.913	1.74858e-05	SNRPA1
1.05585e-09	0.684652	0.784	0.371	1.86188e-05	ACAA2
1.09038e-09	0.722868	0.98	0.893	1.92278e-05	LPAR1
1.09195e-09	-1.54347	0.216	0.632	1.92554e-05	MAD2L1
1.12221e-09	-0.805358	0.118	0.582	1.9789e-05	C3orf14
1.13747e-09	0.748809	0.784	0.358	2.00581e-05	EPHB2
1.19052e-09	-0.699326	0.588	0.913	2.09936e-05	GTPBP6
1.19551e-09	0.613105	1	1	2.10816e-05	HIF1A
1.21712e-09	-1.11531	0.392	0.759	2.14627e-05	HMGB3
1.22313e-09	-0.928319	0.294	0.712	2.15687e-05	NSD2
1.24701e-09	-0.667131	0.902	1	2.19898e-05	NTMT1
1.3947e-09	0.671076	0.98	0.763	2.45942e-05	RHOQ
1.40295e-09	0.649346	1	1	2.47395e-05	SPARC
1.41035e-09	0.750296	0.765	0.368	2.48702e-05	CASP1
1.452e-09	-0.764646	0.373	0.783	2.56046e-05	MEIS1
1.46434e-09	-0.925377	0.843	0.916	2.58222e-05	PAICS
1.47555e-09	-0.766648	0.431	0.783	2.60199e-05	STARD4
1.59875e-09	0.754739	0.961	0.642	2.81924e-05	EXT1
1.62188e-09	0.634269	0.922	0.799	2.86003e-05	RPS6KB2
1.63204e-09	-0.793182	0.843	0.963	2.87794e-05	RFLNB
1.71614e-09	-0.938193	0.843	0.967	3.02625e-05	MRPS6
1.73539e-09	-1.28256	0.137	0.589	3.06019e-05	HELLS
1.75311e-09	0.671653	0.961	0.769	3.09143e-05	SERINC1
1.7797e-09	0.654584	0.961	0.632	3.13833e-05	DUSP3
1.78575e-09	-1.00022	0.176	0.632	3.149e-05	TRIP13
1.79203e-09	0.608623	0.961	0.773	3.16006e-05	G6PC3
1.80625e-09	-1.0626	0.392	0.779	3.18515e-05	TK1
1.80996e-09	0.766941	0.686	0.291	3.19169e-05	APCDD1L-DT
1.84429e-09	-0.645041	0.961	0.99	3.25222e-05	SNRPF
1.85817e-09	-0.738643	0.569	0.87	3.27669e-05	ALDH7A1
1.88725e-09	0.6845	1	0.9	3.32798e-05	NNMT
1.95582e-09	1.14349	0.451	0.127	3.44889e-05	IL11
1.9953e-09	0.675937	0.686	0.314	3.51851e-05	DTX3L
2.05473e-09	-1.01275	0.412	0.763	3.62331e-05	EXOSC8
2.16423e-09	-0.776566	0.804	0.92	3.81639e-05	RUVBL2
2.17248e-09	-1.13555	0.216	0.645	3.83095e-05	CENPK
2.23496e-09	-0.651531	0.961	1	3.94112e-05	METTL9
2.23734e-09	0.612239	0.941	0.702	3.94532e-05	BCAR1
2.27024e-09	0.716885	1	0.923	4.00334e-05	F2R
2.38835e-09	-1.04044	0	0.458	4.21162e-05	HES1
2.40691e-09	-1.10306	0.471	0.763	4.24435e-05	RRM1
2.41489e-09	-0.709442	0.961	0.946	4.25841e-05	PFKP
2.41638e-09	-0.586076	0.961	1	4.26105e-05	PUF60
2.42771e-09	0.888611	0.745	0.435	4.28102e-05	ARMC9
2.53267e-09	-0.729837	0.235	0.679	4.46612e-05	HMCES
2.54987e-09	0.786668	0.941	0.769	4.49645e-05	GOPC
2.79259e-09	-0.58516	0.882	0.98	4.92444e-05	EIF2S3
2.83672e-09	-1.29451	0.176	0.609	5.00228e-05	MALL
2.84693e-09	0.656658	0.765	0.391	5.02028e-05	GAS2L1
2.86616e-09	-0.591271	0.961	1	5.05418e-05	TXNDC5
2.90896e-09	-1.10281	0.255	0.676	5.12967e-05	DIAPH3
2.96855e-09	0.595393	0.941	0.846	5.23475e-05	POLE4
3.10893e-09	0.617014	1	0.906	5.48228e-05	SLC9A3R2
3.11761e-09	0.606438	0.902	0.518	5.49759e-05	IL13RA1
3.22659e-09	-0.68739	0.235	0.706	5.68977e-05	MVK
3.23037e-09	0.616917	0.98	0.92	5.69644e-05	EIF4G3
3.31951e-09	-0.655647	0.824	0.973	5.85363e-05	SEPTIN10
3.35104e-09	-0.894939	0	0.452	5.90923e-05	LINC00632
3.352e-09	-1.02326	0.706	0.86	5.91092e-05	DTYMK
3.37594e-09	0.865435	0.745	0.391	5.95314e-05	NRP2
3.39788e-09	0.593805	0.922	0.645	5.99182e-05	SECISBP2L
3.40194e-09	-0.739325	1	1	5.99898e-05	HSPD1
3.47939e-09	-0.818408	0.157	0.622	6.13555e-05	TMEM154
3.48554e-09	-1.03726	0.137	0.592	6.14641e-05	MCM5
3.57822e-09	0.966614	0.804	0.515	6.30983e-05	ADAM19
3.5953e-09	-1.06023	0.255	0.669	6.33995e-05	PHGDH
3.62177e-09	-0.780206	1	0.993	6.38663e-05	SNRPD1
3.62729e-09	-0.756677	0.941	0.987	6.39636e-05	ITPRID2
3.63259e-09	1.2502	0.706	0.351	6.40571e-05	SOX4
3.67767e-09	-0.942621	0.373	0.753	6.48521e-05	PAMR1
3.77743e-09	-0.77562	0.451	0.803	6.66111e-05	BCAT1
3.81807e-09	0.711055	0.882	0.639	6.73279e-05	DICER1
3.99423e-09	-0.820054	0.51	0.856	7.04342e-05	LITAF
4.10842e-09	-0.600201	0.98	0.99	7.24478e-05	MRPL3
4.17108e-09	0.70262	1	1	7.35528e-05	COL3A1
4.17403e-09	0.598371	0.549	0.194	7.36048e-05	LINC00467
4.22717e-09	-0.710165	0.549	0.86	7.45419e-05	COA1
4.31561e-09	-0.960874	0	0.448	7.61014e-05	HHIP-AS1
4.39181e-09	-0.803564	0.392	0.732	7.74452e-05	SAC3D1
4.4239e-09	0.670018	0.961	0.773	7.80111e-05	PEA15
4.50876e-09	-0.640383	0.922	0.99	7.95075e-05	CTNNAL1
4.56789e-09	0.69262	0.863	0.572	8.05502e-05	SLC44A2
4.6696e-09	0.640436	0.706	0.351	8.23438e-05	MYD88
4.84286e-09	-1.13473	0.275	0.676	8.5399e-05	FGF5
4.87978e-09	-0.733826	0.02	0.465	8.605e-05	CCDC8
5.18344e-09	-1.45326	0.314	0.679	9.14048e-05	CKS1B
5.42897e-09	-0.91526	0.039	0.485	9.57344e-05	WNK4
5.76141e-09	0.587308	1	0.97	0.000101597	MAGED1
5.83615e-09	-0.814329	0.51	0.783	0.000102915	GOLM1
6.0815e-09	0.671973	0.863	0.575	0.000107241	MAP4K3-DT
6.1143e-09	-1.28973	0.118	0.542	0.000107819	CLSPN
6.16411e-09	-0.750413	0	0.438	0.000108698	KCNG1
6.5868e-09	0.607533	0.451	0.124	0.000116152	ANGPTL4
6.78159e-09	0.698246	0.784	0.405	0.000119587	COL7A1
6.98895e-09	-1.61181	0.412	0.712	0.000123243	SMC4
7.29466e-09	-0.592566	1	1	0.000128634	HMGA1
7.3341e-09	0.643207	0.804	0.411	0.00012933	NIPAL3
7.34501e-09	-0.760406	0.98	1	0.000129522	RANBP1
7.45532e-09	0.758506	0.627	0.268	0.000131467	IFIT3
7.5512e-09	0.66842	0.961	0.873	0.000133158	GLIPR1
7.60278e-09	0.689319	0.843	0.585	0.000134067	CYB5R1
7.63747e-09	-0.869887	0.176	0.605	0.000134679	ITGB3BP
7.89956e-09	0.634992	0.392	0.097	0.000139301	RDH10
8.29242e-09	-0.856171	0.137	0.585	0.000146228	NCAPD2
8.41438e-09	0.629735	0.98	0.813	0.000148379	LRP1
8.67875e-09	-1.08331	0.255	0.639	0.000153041	USP1
8.69671e-09	0.744221	0.863	0.555	0.000153358	ZBTB20
8.82517e-09	-2.03542	0.137	0.542	0.000155623	CENPF
9.3271e-09	-0.747268	0.216	0.639	0.000164474	CENPN
9.35059e-09	0.649336	0.863	0.565	0.000164888	CHPF2
9.77529e-09	0.68322	0.922	0.629	0.000172377	PARP14
1.00434e-08	-0.763779	0.216	0.659	0.000177106	CDH11
1.02532e-08	0.643332	1	0.839	0.000180806	COX20
1.04066e-08	-0.88466	0.098	0.535	0.00018351	RFC4
1.08742e-08	-1.63339	0.039	0.472	0.000191756	PAPPA
1.10364e-08	0.669997	0.961	0.86	0.000194617	LPP
1.10925e-08	-0.59286	0.843	0.987	0.000195605	MZT2A
1.16535e-08	0.60374	0.941	0.729	0.000205498	LPIN2
1.17094e-08	-1.40207	0.255	0.642	0.000206484	PRC1
1.17294e-08	-0.65701	0.569	0.856	0.000206837	XPOT
1.21304e-08	-0.742871	0.039	0.472	0.000213908	NAV2
1.23751e-08	-0.670441	0.922	0.987	0.000218223	SMS
1.23996e-08	-0.892342	0.647	0.829	0.000218655	GGCT
1.24704e-08	0.658845	0.902	0.592	0.000219903	TP53TG1
1.2854e-08	-0.659571	0.843	0.983	0.000226667	FKBP5
1.29116e-08	0.737291	0.961	0.826	0.000227683	CITED2
1.29875e-08	-0.632848	0.078	0.512	0.000229022	SH3BP5
1.29878e-08	0.736719	0.725	0.351	0.000229026	HHEX
1.3097e-08	-1.13663	0.373	0.742	0.000230953	DUSP5
1.34153e-08	-0.791403	1	0.987	0.000236566	PA2G4
1.3495e-08	-1.21495	0.196	0.589	0.00023797	MCM4
1.39381e-08	0.689652	0.941	0.87	0.000245784	LASP1
1.40456e-08	0.694611	0.941	0.742	0.00024768	STAT3
1.41656e-08	-0.669244	0.843	0.973	0.000249797	ZNF706
1.44408e-08	0.663545	0.882	0.579	0.000254649	VPS4B
1.70291e-08	-0.600427	0.882	0.987	0.000300291	RGS10
1.76539e-08	0.596564	1	0.913	0.000311309	NBDY
1.76572e-08	-0.635776	0.745	0.93	0.000311367	HDGFL3
1.82199e-08	-0.629683	1	0.997	0.00032129	TOP1
1.84169e-08	0.673472	1	1	0.000324764	MALAT1
1.84628e-08	0.590238	0.647	0.274	0.000325572	RAPGEF2
1.98187e-08	-0.78062	0.098	0.518	0.000349484	RFC5
2.01663e-08	-0.70131	0.667	0.896	0.000355612	MTHFD1
2.03359e-08	-0.665382	0.118	0.542	0.000358604	HAUS4
2.1452e-08	-0.784257	0.961	0.99	0.000378285	C12orf75
2.20396e-08	0.659868	0.725	0.358	0.000388647	CHML
2.26448e-08	0.793723	0.902	0.672	0.000399319	LOX
2.32098e-08	-0.922742	0.784	0.883	0.000409281	EIF4EBP1
2.32768e-08	0.809032	0.961	0.706	0.000410464	IER3
2.33073e-08	-0.805976	0.098	0.515	0.000411001	NRGN
2.45443e-08	0.615857	0.647	0.308	0.000432815	SLC26A2
2.55764e-08	-0.621208	0.706	0.933	0.000451015	ENSA
2.62074e-08	0.794601	0.824	0.525	0.000462141	SOD2
2.64791e-08	-0.605721	0	0.408	0.000466933	ISL1
2.69218e-08	0.818768	0.608	0.251	0.000474739	IFIT1
2.79334e-08	-0.598585	0.647	0.893	0.000492577	WDR41
2.92904e-08	0.591402	0.922	0.839	0.000516507	ZPR1
2.9431e-08	-0.704464	0.667	0.903	0.000518986	GNPNAT1
2.97185e-08	-0.672504	0.176	0.595	0.000524057	SAAL1
2.97225e-08	-0.606613	0.51	0.856	0.000524127	DERA
2.99869e-08	0.753081	0.784	0.455	0.00052879	PNPLA3
3.28169e-08	-0.603702	0.686	0.957	0.000578693	UGDH
3.31943e-08	-0.81507	0.059	0.475	0.000585348	PLAC9
3.34162e-08	-0.729129	0.314	0.696	0.000589262	TOMM34
3.48517e-08	0.712857	0.843	0.552	0.000614574	HSPG2
3.54127e-08	0.630832	1	0.94	0.000624468	FAM177A1
3.57123e-08	-0.707986	0.333	0.749	0.000629751	SSX2IP
3.59412e-08	-0.62731	0.608	0.903	0.000633787	SF3B3
3.69074e-08	-1.0469	0.176	0.572	0.000650825	UHRF1
3.72416e-08	-0.657877	0.333	0.732	0.000656719	MAGEF1
3.87097e-08	-0.602919	0.647	0.88	0.000682608	DNTTIP1
3.88018e-08	-0.651312	0.706	0.913	0.000684231	MRPS18B
3.89224e-08	0.649474	0.98	0.93	0.000686357	CCDC85B
4.12498e-08	-0.605293	0.941	0.977	0.000727399	SRSF4
4.21665e-08	0.668691	0.902	0.742	0.000743564	AK3
4.22996e-08	-0.738894	0	0.405	0.000745911	STEAP1
4.28621e-08	-0.787686	0.431	0.833	0.000755831	ZMYND8
4.4493e-08	-0.73588	0.275	0.689	0.000784589	NUDT15
4.48768e-08	-0.588992	0.843	0.987	0.000791358	PCNP
4.53543e-08	0.594221	0.627	0.254	0.000799778	TNFRSF1B
4.56287e-08	-0.953418	0	0.405	0.000804616	HTRA1
4.58096e-08	0.672982	0.588	0.244	0.000807807	LIF
4.63301e-08	-0.600755	0.725	0.913	0.000816985	CTBP1
4.63549e-08	-0.736	0.49	0.769	0.000817423	TMEM109
4.7043e-08	-0.609246	0.039	0.448	0.000829556	BAIAP2
4.73903e-08	-0.793093	0.569	0.813	0.00083568	NUDT1
4.83462e-08	0.836528	0.941	0.776	0.000852538	PDLIM3
4.84027e-08	-1.11497	0.039	0.445	0.000853533	PLK1
4.93866e-08	-0.891367	0.078	0.492	0.000870884	KIF20A
4.95108e-08	0.64167	0.98	0.826	0.000873074	NUFIP2
5.02689e-08	0.649273	0.725	0.441	0.000886442	CPD
5.08251e-08	-1.09326	0.137	0.528	0.00089625	GINS2
5.19616e-08	0.607671	0.922	0.893	0.00091629	DPH3
5.21096e-08	-0.963781	0.431	0.759	0.0009189	RGMB
5.24186e-08	-1.34627	0.176	0.562	0.000924349	CDA
5.5975e-08	0.644686	0.902	0.615	0.000987064	IGF2BP3
5.65046e-08	-0.692067	0.765	0.946	0.000996403	DHCR7
5.72396e-08	-0.961883	0.294	0.682	0.00100936	RPL39L
5.9723e-08	0.612977	0.941	0.766	0.00105316	ADAR
6.11857e-08	-0.611362	0.275	0.682	0.00107895	HDDC3
6.14849e-08	-0.818155	0.824	0.91	0.00108422	SSRP1
6.19966e-08	0.667216	0.882	0.639	0.00109325	CDC42EP2
6.2902e-08	-0.819349	0.059	0.472	0.00110921	MYBL2
6.39879e-08	-0.621488	0	0.395	0.00112836	CD40
6.42003e-08	-0.767773	0.078	0.492	0.00113211	FOXM1
6.53946e-08	-0.597937	0.373	0.773	0.00115317	FDXR
6.66511e-08	-0.706081	0.745	0.926	0.00117532	PSMG1
6.82981e-08	0.676477	0.941	0.786	0.00120437	TMEM179B
6.86404e-08	-1.03809	0	0.398	0.0012104	HHIP
7.02748e-08	-0.641407	0.941	0.967	0.00123923	ILF3
7.302e-08	-0.796504	0.451	0.756	0.00128763	TMEM106C
7.56394e-08	-0.590228	0.941	0.993	0.00133383	PPP1CC
7.60418e-08	-0.962518	0.412	0.732	0.00134092	CENPW
7.64955e-08	-0.759625	0.059	0.462	0.00134892	SOCS2
7.69753e-08	-0.820392	0	0.395	0.00135738	EGFLAM
8.0063e-08	-0.589436	0.51	0.829	0.00141183	PEF1
8.11381e-08	-0.646693	0.588	0.89	0.00143079	DDR2
8.50423e-08	-0.816225	0.176	0.589	0.00149964	EMP2
8.55908e-08	-0.822304	0.157	0.552	0.00150931	CDH13
8.73061e-08	-0.719179	0.294	0.639	0.00153956	EXOSC2
9.23525e-08	0.742918	0.98	0.746	0.00162854	COL5A1
9.33044e-08	-0.612049	0	0.388	0.00164533	CORO2B
1.02182e-07	0.63515	0.902	0.696	0.00180187	CLMP
1.04206e-07	0.656951	1	0.819	0.00183756	WIPI1
1.06253e-07	-0.594842	0.078	0.478	0.00187367	GPSM2
1.06661e-07	0.592838	1	0.936	0.00188086	CHCHD10
1.09899e-07	-0.851548	0.098	0.495	0.00193795	CIP2A
1.11194e-07	-0.602602	0.863	0.973	0.0019608	FLOT1
1.13111e-07	-1.49282	0.275	0.609	0.0019946	TPX2
1.16839e-07	-0.624621	0	0.385	0.00206033	HIF3A
1.27727e-07	0.594281	0.765	0.431	0.00225234	ARHGAP23
1.32867e-07	0.874282	0.451	0.157	0.00234298	TXNIP
1.35367e-07	0.764306	0.882	0.649	0.00238707	MARCKSL1
1.42633e-07	0.602485	0.824	0.502	0.00251519	TBC1D2
1.43386e-07	-0.778495	0.039	0.428	0.00252847	PIMREG
1.50086e-07	-0.58657	0	0.378	0.00264662	ROBO1
1.51605e-07	-0.601813	0.431	0.763	0.00267339	PMF1
1.58754e-07	-0.735019	0.196	0.579	0.00279947	MFAP2
1.59199e-07	-0.598171	0.098	0.492	0.00280731	HDHD5
1.66019e-07	-0.618349	0.314	0.696	0.00292758	PACSIN3
1.72094e-07	0.889652	0.941	0.669	0.0030347	MFGE8
1.72828e-07	0.636224	0.765	0.415	0.00304764	SYTL2
1.7987e-07	0.633922	0.98	0.943	0.00317183	C9orf16
1.80786e-07	0.61948	0.902	0.712	0.00318799	PGRMC2
1.84724e-07	-0.672796	0.02	0.401	0.00325743	ENPP1
1.84818e-07	0.603161	0.745	0.445	0.00325908	SSH1
1.88625e-07	-1.25055	0.471	0.696	0.00332621	UBE2T
1.89788e-07	-0.623056	0.275	0.659	0.00334673	PRPS2
1.91993e-07	-0.704079	0.569	0.829	0.0033856	MRPS2
1.93514e-07	-0.642195	0.392	0.753	0.00341243	NSMCE4A
1.94968e-07	-0.610695	0.196	0.595	0.00343806	OAF
1.97933e-07	-0.997808	0.549	0.836	0.00349035	H1FX
1.98643e-07	0.647288	0.902	0.849	0.00350287	TMEM106B
2.06216e-07	-0.764491	0.373	0.676	0.00363641	PPIH
2.06264e-07	-1.00914	0.118	0.502	0.00363727	CEP55
2.16403e-07	-0.709689	0.784	0.903	0.00381605	SNRPA
2.20442e-07	-0.597728	1	0.99	0.00388728	PPM1G
2.20592e-07	-0.622253	0.745	0.906	0.00388992	LSM8
2.30309e-07	-0.765789	0.549	0.773	0.00406127	CSE1L
2.32172e-07	-0.629224	0.98	0.957	0.00409412	SNRPG
2.3375e-07	0.65938	0.686	0.398	0.00412195	RBMS3
2.3392e-07	0.651334	0.902	0.753	0.00412494	PTGER2
2.35342e-07	-1.21051	0.255	0.595	0.00415003	MCM3
2.36052e-07	0.588729	0.922	0.746	0.00416254	PSMB10
2.41989e-07	-0.724869	0.569	0.803	0.00426723	TSPAN14
2.43052e-07	-0.718122	0.471	0.763	0.00428598	RFC1
2.46052e-07	-1.00694	0.412	0.696	0.00433889	MSH6
2.47539e-07	-0.969744	0.098	0.472	0.00436511	BUB1
2.51764e-07	-0.589216	0.961	0.987	0.00443961	MRPL17
2.53502e-07	0.75238	0.765	0.498	0.00447025	GBP1
2.53987e-07	-0.822819	0.059	0.438	0.00447881	CDCA7
2.64034e-07	-0.625508	0.314	0.652	0.00465597	RPIA
2.86072e-07	-0.886594	0.529	0.746	0.0050446	MZT1
2.92661e-07	-0.608775	0.49	0.783	0.00516078	DPP9
2.93764e-07	0.644686	0.941	0.712	0.00518024	PLEKHO1
2.96257e-07	-0.656852	1	0.997	0.00522419	TUBB4B
3.05739e-07	0.63143	0.961	0.95	0.0053914	PDLIM7
3.11848e-07	-0.612454	0.627	0.893	0.00549913	FAM174C
3.15193e-07	-0.647204	0.078	0.458	0.00555811	MAST4
3.16176e-07	-0.823345	0.863	0.896	0.00557545	MRTO4
3.38206e-07	0.66228	0.902	0.736	0.00596393	WASHC4
3.52913e-07	0.603627	1	1	0.00622326	PLAT
3.60554e-07	-0.792807	0	0.365	0.00635801	WNT7B
3.7724e-07	-0.877267	0.02	0.388	0.00665225	CDT1
3.82301e-07	-0.707525	0.804	0.95	0.00674149	SQLE
3.99847e-07	-1.4416	0.039	0.408	0.0070509	SCUBE3
4.03032e-07	-0.620573	0.373	0.699	0.00710707	VOPP1
4.49877e-07	-0.642802	0.255	0.612	0.00793313	GJC1
4.57049e-07	-0.826935	0.471	0.766	0.0080596	ACTA2
4.7229e-07	-0.620813	0.235	0.605	0.00832837	HNRNPA1P48
4.74477e-07	-0.593195	0.49	0.836	0.00836693	APOBEC3C
4.79221e-07	-0.829853	0.098	0.472	0.00845058	CENPU
4.94365e-07	-0.646693	0.098	0.472	0.00871763	CBR3
5.00917e-07	-0.740977	0.745	0.866	0.00883317	CBX5
5.05632e-07	-1.33467	0.118	0.495	0.00891632	TOP2A
5.29669e-07	-0.673211	0.529	0.786	0.00934019	ALDH1A3
5.4462e-07	-0.72776	0.078	0.445	0.00960383	CIT
5.53958e-07	0.647726	0.902	0.729	0.0097685	CREB3
5.56477e-07	-0.836028	0.235	0.612	0.00981292	MME
5.75037e-07	-0.700081	0.157	0.532	0.0101402	TROAP
5.93341e-07	0.591736	1	0.9	0.010463	CEBPD
6.12702e-07	0.734524	0.961	0.849	0.0108044	PCDH18
6.19276e-07	-0.771919	0.471	0.789	0.0109203	TNFRSF10D
6.3798e-07	-0.754731	0.216	0.575	0.0112501	RFC2
6.41654e-07	0.658674	0.941	0.876	0.0113149	DNAJB4
6.45792e-07	-0.86141	0.235	0.582	0.0113879	NTM
6.72033e-07	-0.687647	0.216	0.599	0.0118506	KITLG
8.5275e-07	-0.644821	0.157	0.525	0.0150374	RBBP8
9.23456e-07	-0.654453	0.078	0.455	0.0162842	LIG1
9.65662e-07	-0.65552	0.784	0.906	0.0170285	RRP7A
9.68707e-07	-0.798366	0	0.344	0.0170822	ABI3BP
9.79524e-07	0.68182	0.882	0.672	0.0172729	SNAPC1
1.00432e-06	0.688596	0.804	0.545	0.0177102	ASAH1
1.03561e-06	0.585638	0.98	0.88	0.0182619	METRN
1.05012e-06	-0.716913	0.255	0.592	0.0185178	MSH2
1.0868e-06	-0.852615	0.647	0.846	0.0191646	RAC2
1.08799e-06	-0.665947	0.039	0.391	0.0191856	SNCG
1.11632e-06	-0.993266	0.373	0.649	0.0196851	DNAJC9
1.1633e-06	0.870399	0.451	0.161	0.0205137	EREG
1.21825e-06	0.587377	0.863	0.669	0.0214827	UBE2Q1
1.22212e-06	0.631664	0.725	0.448	0.0215508	TMEM51
1.25407e-06	-0.970802	0.039	0.385	0.0221143	NUF2
1.27259e-06	0.697338	0.941	0.903	0.0224409	SMURF2
1.29278e-06	0.593902	0.843	0.612	0.0227968	DENND10
1.3084e-06	-0.758992	0	0.338	0.0230724	BGN
1.34277e-06	-0.654143	0.686	0.849	0.0236783	MAZ
1.4299e-06	-0.594842	0.078	0.431	0.0252148	BBC3
1.4599e-06	-0.663018	0.039	0.385	0.0257439	SPC25
1.46531e-06	-0.666847	0.02	0.361	0.0258393	C1orf54
1.57392e-06	0.624222	0.843	0.605	0.0277546	SLC4A7
1.58745e-06	-0.618349	0.647	0.839	0.0279932	IRAK1
1.64231e-06	0.651112	0.882	0.702	0.0289604	TSC22D2
1.66555e-06	-0.587188	0.451	0.719	0.0293703	MCUB
1.77274e-06	-0.639189	0.451	0.716	0.0312604	SEPHS1
1.78953e-06	-0.636986	0.49	0.779	0.0315566	NPM3
1.8124e-06	-0.658641	0	0.331	0.0319598	PTPRN2
1.89605e-06	-1.11406	0.275	0.609	0.0334349	SERPINE2
1.90218e-06	0.728603	0.902	0.645	0.0335431	ID3
1.96544e-06	-0.699512	0.804	0.943	0.0346585	UAP1
2.01223e-06	-0.753926	0.039	0.378	0.0354837	VAMP8
2.03301e-06	-0.958359	0.569	0.829	0.0358501	QPRT
2.13825e-06	-0.648957	0.118	0.462	0.0377059	SPAG5
2.27184e-06	-1.04503	0.235	0.575	0.0400615	OXTR
2.298e-06	0.588427	0.922	0.853	0.040523	GTF2F2
2.31269e-06	0.590951	0.784	0.455	0.040782	LAGE3
2.31867e-06	-0.598648	0.941	0.973	0.0408875	RALA
2.32506e-06	-0.630627	0.569	0.806	0.0410002	PROCR
2.34166e-06	-0.635124	0.098	0.448	0.0412928	POC1A
2.43258e-06	0.738277	0.804	0.625	0.0428961	SRXN1
2.4678e-06	-1.07177	0.588	0.769	0.0435172	HMGA2
2.47778e-06	-0.62996	0.078	0.418	0.0436932	EZH2
2.48487e-06	-0.673844	0	0.324	0.0438183	SPOCK1
2.56279e-06	-0.600086	0.039	0.375	0.0451922	MCM2
2.58597e-06	-0.618349	0.314	0.656	0.0456011	AGPAT5
2.61533e-06	-0.691801	0.765	0.86	0.0461188	SACS
2.746e-06	-0.722541	0.843	0.86	0.048423	LSM5

## Sheet: N1
p_val	avg_log2FC	pct.1	pct.2	p_val_adj	gene
3.03023e-113	4.96812	1	0.003	5.34351e-109	SAA1
4.51949e-106	3.52482	1	0.134	7.96966e-102	PITX1
1.65594e-104	-2.30929	0.047	0.967	2.92009e-100	TRPV2
9.04877e-104	3.57159	1	0.197	1.59566e-99	GREM1
1.2253e-101	2.73787	0.983	0.161	2.1607e-97	STC2
6.58186e-101	-5.17394	0.53	1	1.16064e-96	PLAT
1.60481e-100	3.41396	1	0.595	2.82991e-96	AKR1B1
3.44412e-100	-4.34132	0.25	0.98	6.07336e-96	SRGN
5.68462e-100	3.36364	0.92	0	1.00243e-95	CHI3L1
5.91811e-100	2.88103	1	0.883	1.0436e-95	ATP5ME
1.1936e-99	1.66998	1	0.997	2.1048e-95	TMA7
1.31211e-99	2.49891	1	1	2.31377e-95	SNHG5
1.40129e-99	2.18764	1	0.997	2.47103e-95	RPL31
1.43747e-99	2.46471	1	1	2.53484e-95	RPS29
1.45562e-99	1.33224	1	1	2.56684e-95	RPS21
1.48066e-99	1.94702	1	1	2.611e-95	RPS27
1.49062e-99	1.68857	1	1	2.62857e-95	RPL38
1.74642e-99	-1.30214	1	1	3.07964e-95	MT-CO3
1.81614e-99	1.91548	1	1	3.20257e-95	TOMM7
2.24459e-99	-1.47302	1	1	3.95811e-95	MT-CYB
2.48057e-99	1.36446	1	1	4.37423e-95	RPL37A
2.67461e-99	2.75131	1	0.936	4.7164e-95	BNIP3
2.67932e-99	1.41612	1	1	4.72471e-95	RPS20
3.0368e-99	-2.09264	0.983	1	5.35509e-95	TKT
4.29165e-99	1.22037	1	1	7.5679e-95	RPS28
4.39515e-99	-1.78197	1	1	7.75041e-95	PDIA6
4.57782e-99	2.19796	0.96	0.094	8.07252e-95	SNHG25
6.86211e-99	-1.96501	1	1	1.21006e-94	MT-ATP6
8.16549e-99	-1.71179	1	1	1.4399e-94	CALR
1.1374e-98	-1.01784	1	1	2.00569e-94	MT-CO1
1.79744e-98	2.05259	1	0.96	3.16961e-94	SNHG6
2.8096e-98	-1.73252	1	1	4.95445e-94	ACTB
2.94516e-98	-3.86367	0.373	0.993	5.1935e-94	SPON2
3.09101e-98	2.92753	1	0.431	5.45068e-94	CDKN2A
6.50859e-98	1.04314	1	1	1.14772e-93	RPL37
7.46723e-98	1.0354	1	1	1.31677e-93	RPS17
7.49396e-98	2.35819	1	0.592	1.32148e-93	ROMO1
8.27135e-98	-1.94652	0.007	0.91	1.45857e-93	AEBP1
8.37085e-98	-2.37299	0.623	1	1.47612e-93	SCD
1.33032e-97	-3.2211	0.487	1	2.34589e-93	NR2F1
1.75295e-97	2.72981	0.997	0.268	3.09116e-93	GAL
1.96663e-97	-1.67085	1	1	3.46795e-93	ANXA5
2.04112e-97	-2.598	0.203	0.98	3.59931e-93	MSMO1
3.0996e-97	-1.20055	1	1	5.46583e-93	SLC25A3
3.31562e-97	-1.93703	1	1	5.84677e-93	VIM
3.67565e-97	-1.94179	0.96	1	6.48165e-93	PDIA3
5.59533e-97	-2.3482	0.97	1	9.86681e-93	ANXA1
6.06286e-97	2.13599	1	0.983	1.06913e-92	ZFAS1
8.11327e-97	-1.50215	1	1	1.43069e-92	EIF4A1
1.31477e-96	1.63451	1	1	2.31847e-92	UQCRQ
1.56303e-96	-0.964624	1	1	2.75625e-92	MT-ND4
1.6054e-96	1.02201	1	1	2.83096e-92	RPL13A
1.76991e-96	1.62353	1	1	3.12106e-92	HSPB1
2.02709e-96	2.29638	1	0.719	3.57457e-92	NDUFB1
2.66549e-96	-1.68543	1	1	4.70032e-92	BZW1
2.80964e-96	1.21996	1	1	4.95451e-92	RPL36A
2.85634e-96	1.00442	1	1	5.03686e-92	RPL27A
2.87134e-96	2.0649	1	1	5.06332e-92	GAS5
4.11153e-96	-2.37458	0.993	1	7.25028e-92	HSPA5
4.26199e-96	-2.21525	0.89	1	7.51559e-92	FDPS
4.94055e-96	1.20215	1	1	8.71216e-92	ATP5F1E
5.70293e-96	1.94548	1	0.846	1.00565e-91	POLE4
6.40907e-96	-2.17061	1	1	1.13018e-91	UBC
1.96283e-95	2.32881	0.997	0.639	3.46126e-91	SNHG32
7.3295e-95	-1.53602	1	1	1.29248e-90	MYL12A
1.09062e-94	-1.59381	1	1	1.9232e-90	HSP90B1
1.1196e-94	1.38441	1	1	1.9743e-90	MRPS24
2.60278e-94	-3.1	0.633	1	4.58974e-90	COL3A1
4.28945e-94	-1.24068	1	1	7.56401e-90	MT-ND5
5.60445e-94	-1.40321	1	1	9.88289e-90	EID1
9.27818e-94	-2.05062	0.6	1	1.63611e-89	ACSL3
9.94873e-94	-0.755074	1	1	1.75436e-89	TPT1
1.15175e-93	-1.3107	1	1	2.03099e-89	RTN4
1.17804e-93	0.831332	1	1	2.07736e-89	TMSB10
1.45118e-93	-1.77821	0.71	1	2.55902e-89	COPB2
1.64546e-93	-2.25576	0.667	0.997	2.9016e-89	LTBP1
1.79456e-93	-2.06602	0.563	0.997	3.16452e-89	FDFT1
3.66277e-93	-0.868808	1	1	6.45893e-89	MT-CO2
4.04811e-93	1.78809	0.88	0.007	7.13844e-89	KLHL35
1.39024e-92	-1.31326	1	1	2.45155e-88	ACTG1
2.7837e-92	-1.45433	1	1	4.90878e-88	PPIB
4.26218e-92	-1.22229	0.997	1	7.51593e-88	DBI
5.73285e-92	-1.59517	0.15	0.963	1.01093e-87	MTRNR2L12
2.45198e-91	1.52829	1	0.94	4.32382e-87	SIVA1
2.56779e-91	-1.20014	0.993	1	4.52804e-87	DAD1
2.95182e-91	1.3568	1	1	5.20523e-87	GPX4
3.24381e-91	-2.71194	0.913	1	5.72014e-87	TUBA1A
9.95778e-91	-2.76118	0.04	0.893	1.75595e-86	RGS4
1.113e-90	1.89929	0.99	0.599	1.96267e-86	NMT1
1.69604e-90	-1.91653	0.557	0.997	2.9908e-86	ACAT2
2.27368e-90	0.77724	1	1	4.00941e-86	RPL39
3.31312e-90	1.43066	1	0.977	5.84236e-86	EIF5B
3.90744e-90	-1.51989	0.93	1	6.89039e-86	LAPTM4A
4.75559e-90	-1.93489	0.15	0.94	8.386e-86	SEMA3A
6.64429e-90	1.26498	1	1	1.17165e-85	UQCR11
8.02979e-90	-1.85548	0	0.853	1.41597e-85	PCDH7
8.92411e-90	-1.23224	1	1	1.57368e-85	MYL12B
1.0804e-89	0.657356	1	1	1.90518e-85	RPL36
8.2702e-89	-4.78016	0.123	0.9	1.45837e-84	IGFBP2
8.31327e-89	-1.93117	0.297	0.98	1.46596e-84	LDLR
1.10005e-88	-1.49802	1	1	1.93982e-84	ANXA2
1.20904e-88	1.20518	1	1	2.13203e-84	ATP5MD
1.668e-88	0.630422	1	1	2.94136e-84	RPLP2
2.87355e-88	1.60634	0.997	0.906	5.06723e-84	NOP53
1.54607e-87	1.72838	1	0.796	2.72634e-83	EIF3J
1.73116e-87	-1.99047	0.947	1	3.05272e-83	UACA
2.24126e-87	2.09199	0.933	0.157	3.95225e-83	ABCC3
2.31098e-87	-2.23765	0.427	0.983	4.07518e-83	INSIG1
2.48045e-87	-2.02185	0.69	0.993	4.37402e-83	NT5E
3.27357e-87	-1.62451	0.557	1	5.77261e-83	ATXN10
5.40264e-87	-2.81329	0.51	0.973	9.52702e-83	FBLN1
5.40401e-87	-2.13471	0.98	1	9.52942e-83	CLDN11
1.08408e-86	-4.0909	0.29	0.963	1.91166e-82	PTX3
2.29856e-86	-1.60404	0.897	1	4.05329e-82	XRCC6
2.83563e-86	-1.99823	0.717	1	5.00036e-82	JUND
4.54536e-86	-2.49539	0	0.829	8.01528e-82	QPRT
5.41493e-86	-1.82607	0.403	0.983	9.54868e-82	FADS2
5.63664e-86	-1.82456	0.22	0.946	9.93966e-82	DHCR7
5.90118e-86	0.74976	1	1	1.04061e-81	RPL34
9.15299e-86	-0.998859	1	1	1.61404e-81	CD63
1.6149e-85	-1.45248	1	1	2.84771e-81	RPS27L
2.21494e-85	-1.35748	0.997	1	3.90583e-81	XRCC5
3.78709e-85	-1.41723	1	1	6.67815e-81	PRDX6
4.07347e-85	-2.16141	0.683	0.987	7.18316e-81	TUBB3
5.09334e-85	1.65172	0.847	0.027	8.98159e-81	AK4
5.63846e-85	-1.18659	1	1	9.94285e-81	PRDX1
6.91728e-85	-3.94634	0.223	0.93	1.21979e-80	SFRP1
7.98238e-85	-1.18496	0.983	1	1.40761e-80	ACTR3
1.53325e-84	-1.18959	1	1	2.70373e-80	LMNA
1.95917e-84	-1.807	0.14	0.923	3.45479e-80	F2R
2.15105e-84	-3.42375	0.27	0.94	3.79316e-80	TNFRSF6B
2.76508e-84	1.27831	1	0.98	4.87594e-80	SLIRP
2.97491e-84	-2.17595	0.947	1	5.24595e-80	DCBLD2
3.04526e-84	-1.43457	0.967	1	5.37002e-80	CNN3
3.34946e-84	1.43281	1	0.97	5.90643e-80	TMEM258
4.21499e-84	-1.94296	0.5	0.987	7.43272e-80	ITPRID2
6.94187e-84	1.79954	0.977	0.431	1.22413e-79	CHMP4B
7.58054e-84	-1.04399	1	1	1.33675e-79	S100A11
7.75883e-84	-2.04022	0.407	0.977	1.36819e-79	IDI1
1.06552e-83	-1.37476	0.813	1	1.87893e-79	ADH5
1.10785e-83	-1.60085	0.007	0.819	1.95358e-79	LIN7A
1.71992e-83	-1.50845	0.777	0.997	3.03291e-79	ADAM9
1.84436e-83	-1.71809	0.99	1	3.25235e-79	COL6A3
1.98815e-83	0.9645	1	1	3.5059e-79	COX7C
2.02579e-83	2.24486	0.983	0.391	3.57228e-79	CDK5RAP2
4.27828e-83	0.750735	1	1	7.54431e-79	UQCRH
4.80845e-83	1.7302	0.93	0.147	8.47922e-79	CRISPLD2
8.08728e-83	3.2304	0.97	0.147	1.42611e-78	CXCL1
1.06229e-82	-2.45957	0.247	0.95	1.87324e-78	LXN
1.13723e-82	-1.55596	0.343	0.977	2.0054e-78	CD46
1.51702e-82	1.00684	1	1	2.67511e-78	GUK1
1.59341e-82	-1.92798	0.67	0.983	2.80982e-78	PCOLCE
3.0964e-82	-1.23226	0.93	1	5.46019e-78	VCP
3.30335e-82	-0.651728	1	1	5.82513e-78	RPS10
5.6842e-82	-1.84537	0.977	1	1.00235e-77	COL6A2
6.83344e-82	-2.35378	0.313	0.94	1.20501e-77	LRRC17
6.97469e-82	0.950678	1	1	1.22992e-77	ELOB
9.51308e-82	-1.74415	0.503	0.99	1.67754e-77	CYP51A1
1.4891e-81	1.27603	1	0.977	2.62588e-77	NME4
3.72125e-81	-1.33936	0.927	1	6.56205e-77	PSMA3
3.96031e-81	-0.952808	1	1	6.98362e-77	CALU
5.54923e-81	-1.79703	0.623	0.987	9.78551e-77	FASN
9.07714e-81	1.80254	0.993	0.495	1.60066e-76	TFRC
9.7918e-81	-1.36341	0.01	0.799	1.72669e-76	HOXB2
9.99419e-81	-1.91604	0.42	0.973	1.76238e-76	FBN1
1.6995e-80	1.3316	1	1	2.99689e-76	FTH1
2.2561e-80	1.19294	1	0.993	3.97841e-76	TIMM13
3.5039e-80	0.95511	1	1	6.17878e-76	ATP5MPL
1.26407e-79	-0.97785	1	1	2.22906e-75	SSR2
1.37457e-79	-1.04793	1	1	2.42392e-75	TUBB
3.23966e-79	1.73243	0.963	0.455	5.71282e-75	LAGE3
3.32153e-79	-1.1854	1	1	5.85718e-75	NPM1
3.4342e-79	-1.51735	0.53	0.987	6.05587e-75	DEGS1
4.03441e-79	1.74405	0.97	0.395	7.11427e-75	RNF145
4.36552e-79	-1.04004	1	1	7.69816e-75	P4HB
5.38455e-79	-1.26507	0.98	1	9.49511e-75	CCT4
7.2649e-79	-1.00303	0.997	1	1.28109e-74	RBM3
9.66488e-79	3.38145	0.84	0.05	1.7043e-74	AREG
1.17332e-78	1.21316	1	0.967	2.06903e-74	POLR2J
1.77653e-78	2.01296	0.983	0.525	3.13272e-74	SOD2
2.55541e-78	-1.20951	0.983	1	4.5062e-74	SSB
2.71602e-78	-1.15583	0.997	1	4.78942e-74	DDX5
4.55601e-78	-2.26646	0.01	0.783	8.03406e-74	ADIRF
9.07647e-78	-1.08472	1	1	1.60054e-73	ACTN1
1.12776e-77	-1.90699	0.13	0.87	1.9887e-73	FBN2
1.24521e-77	-1.72185	0.193	0.906	2.19581e-73	SLIT2
1.98902e-77	2.52021	0.77	0	3.50745e-73	CSF3
2.00218e-77	-1.36376	0.16	0.896	3.53064e-73	C1GALT1C1
2.14374e-77	-0.917624	1	1	3.78028e-73	CLIC1
5.17591e-77	1.49464	0.79	0.02	9.1272e-73	ASS1
5.46277e-77	1.19463	1	0.99	9.63306e-73	ITGB1BP1
6.39224e-77	-1.45821	0.517	0.983	1.12721e-72	RDH11
8.43066e-77	-2.24349	0.063	0.816	1.48666e-72	ITGA6
9.58714e-77	-0.698652	1	1	1.6906e-72	PPIA
9.59813e-77	-2.71526	0.207	0.896	1.69253e-72	PDE5A
1.40092e-76	1.4581	1	0.883	2.47038e-72	EIF4EBP1
2.06197e-76	1.13269	1	0.99	3.63608e-72	NDUFB9
4.32066e-76	1.65325	0.997	0.629	7.61906e-72	CMSS1
7.61169e-76	-1.58459	0.36	0.963	1.34225e-71	LGALS3BP
1.4325e-75	1.38515	0.997	0.91	2.52607e-71	NENF
1.538e-75	-1.78257	0.257	0.91	2.7121e-71	GSN
1.79893e-75	-1.33268	0.793	1	3.17224e-71	HSPA4
2.31456e-75	0.98296	1	1	4.0815e-71	MT2A
2.38234e-75	-1.55436	0.653	0.983	4.20102e-71	TFPI
2.92328e-75	1.62149	0.82	0.074	5.15491e-71	S100A2
3.08309e-75	-1.62775	0	0.753	5.43672e-71	PAMR1
3.34526e-75	-1.16988	0.873	1	5.89903e-71	PSMD1
3.57271e-75	-1.50597	0.683	0.99	6.30012e-71	CCNG1
3.84838e-75	1.71533	0.763	0.01	6.78624e-71	C1QL1
5.61353e-75	-1.30472	0.693	0.997	9.8989e-71	DDOST
6.36763e-75	0.835577	1	1	1.12287e-70	AURKAIP1
7.3974e-75	1.50758	0.75	0	1.30446e-70	CALHM6
7.99147e-75	-1.59647	0.713	0.993	1.40922e-70	LIMA1
9.04058e-75	-1.04016	1	1	1.59422e-70	LGALS1
1.50592e-74	-1.31632	0.787	0.993	2.65554e-70	COPB1
1.53604e-74	0.76704	1	1	2.70866e-70	PRELID1
1.82484e-74	-1.35195	0.463	0.98	3.21792e-70	SRP54
1.91517e-74	-1.30198	0.94	1	3.37721e-70	DYNC1H1
2.09995e-74	1.30181	1	0.866	3.70304e-70	ANAPC16
2.17325e-74	-1.14814	0.973	1	3.83231e-70	ACTR2
2.93996e-74	2.00203	0.883	0.197	5.18433e-70	HILPDA
3.79158e-74	-1.62069	0.147	0.866	6.68607e-70	ECM1
3.91244e-74	-2.11151	0.113	0.839	6.8992e-70	MAP1A
4.02734e-74	-0.9407	0.997	1	7.10181e-70	CDC42
1.20639e-73	-1.33917	0.763	0.99	2.12734e-69	SF3B1
1.60341e-73	1.64726	0.963	0.555	2.82746e-69	TNIP1
2.84783e-73	-1.54299	0.52	0.977	5.02186e-69	MVP
5.52754e-73	-1.43823	0.677	0.983	9.74727e-69	DBN1
7.5719e-73	0.854802	1	1	1.33523e-68	NDUFA11
8.17483e-73	-1.02736	0.973	1	1.44155e-68	SEPTIN7
8.89761e-73	1.04191	1	0.99	1.569e-68	SNF8
8.95782e-73	-1.33846	0.04	0.786	1.57962e-68	ALDH1A3
1.16337e-72	-1.23751	0.75	1	2.05148e-68	MDH1
1.17083e-72	-0.925063	1	1	2.06464e-68	TMBIM6
1.27804e-72	-0.625778	1	1	2.25369e-68	MT-ND1
1.35004e-72	1.34568	0.983	0.783	2.38066e-68	MEA1
2.62862e-72	-1.16685	0.917	1	4.6353e-68	RPN2
2.92835e-72	1.32737	0.997	0.87	5.16386e-68	VTI1B
4.15865e-72	-1.81036	0.337	0.926	7.33337e-68	ITGBL1
4.20559e-72	2.17143	0.843	0.124	7.41614e-68	ANGPTL4
4.32534e-72	-1.09663	0.96	1	7.6273e-68	CLTC
5.43467e-72	1.32489	0.987	0.863	9.5835e-68	AP2B1
6.12161e-72	0.837071	1	1	1.07949e-67	COX4I1
6.34995e-72	1.02384	1	0.983	1.11975e-67	COPS9
6.83359e-72	-1.15628	1	1	1.20504e-67	TUBA1B
1.16534e-71	1.33805	1	0.836	2.05496e-67	SNHG8
1.38287e-71	-2.03818	0.097	0.819	2.43855e-67	HGF
1.71522e-71	1.63979	0.983	0.659	3.02463e-67	FAM162A
2.16599e-71	0.927287	1	1	3.81951e-67	EIF2S2
2.43741e-71	-1.47389	0.877	0.993	4.29812e-67	DST
2.68837e-71	-1.53649	0.303	0.93	4.74067e-67	ANTXR2
2.85672e-71	-1.25477	0.69	0.997	5.03754e-67	PSMC4
2.91949e-71	-1.24463	0.673	0.997	5.14824e-67	ANXA7
3.41277e-71	-1.20479	0.86	1	6.01808e-67	EPRS
3.59921e-71	0.985469	1	1	6.34685e-67	BRI3
4.68278e-71	-1.16784	1	1	8.25762e-67	HSP90AB1
5.9806e-71	-1.51918	0.85	0.997	1.05462e-66	LOXL2
9.33763e-71	0.766465	1	1	1.6466e-66	DSTN
1.12008e-70	1.44249	0.987	0.602	1.97515e-66	WDR54
1.30871e-70	-1.43792	0.187	0.873	2.30778e-66	GNG2
1.45274e-70	1.55433	1	0.943	2.56176e-66	ATP2B1
1.94796e-70	-1.72153	0.72	0.98	3.43503e-66	MAP1B
2.4289e-70	-0.980589	1	1	4.28313e-66	CSTB
2.68335e-70	1.11027	1	0.993	4.73183e-66	SNHG16
6.13306e-70	-1.34729	0.703	0.997	1.0815e-65	PSMD12
7.73861e-70	-1.11583	0.94	1	1.36463e-65	EIF3D
9.70477e-70	1.32417	0.997	0.763	1.71134e-65	LAPTM4B
1.13322e-69	2.15704	0.713	0	1.99833e-65	SAA2
1.88008e-69	1.62462	0.853	0.167	3.31533e-65	AVPI1
2.23785e-69	1.20223	1	0.93	3.94623e-65	METAP2
2.38995e-69	-1.28731	0.427	0.973	4.21445e-65	PDCD6IP
3.3264e-69	-1.34505	0.53	0.98	5.86577e-65	CAPN1
5.09615e-69	1.71765	0.927	0.338	8.98655e-65	RAB31
5.41683e-69	-1.44399	0.967	1	9.55204e-65	CCT5
6.10254e-69	1.08557	1	0.987	1.07612e-64	TMEM147
6.3656e-69	-1.21312	1	1	1.12251e-64	HNRNPA2B1
6.59219e-69	-1.24312	0.817	0.997	1.16247e-64	SEC31A
7.39241e-69	-1.02445	0.96	1	1.30358e-64	MCFD2
8.65435e-69	-1.44614	0.937	1	1.52611e-64	APLP2
1.21349e-68	-1.38174	0.133	0.836	2.13986e-64	VEPH1
1.38477e-68	-1.08273	0.98	1	2.44191e-64	LMAN1
1.41816e-68	-1.25927	0.493	0.987	2.50079e-64	HSD17B12
1.48554e-68	1.00443	1	1	2.61961e-64	ATOX1
1.70215e-68	0.773197	1	1	3.00158e-64	C19orf53
1.75081e-68	-1.55777	0.057	0.766	3.08737e-64	ACTA2
2.35958e-68	-1.36067	0.59	0.987	4.16088e-64	PRNP
2.82298e-68	1.16193	1	0.9	4.97804e-64	C4orf48
3.54145e-68	-0.846929	0.99	1	6.245e-64	TOMM20
4.31335e-68	-1.00758	0.98	1	7.60616e-64	KDELR1
5.36617e-68	0.634073	1	1	9.4627e-64	AP2S1
1.23075e-67	1.51566	0.72	0.02	2.1703e-63	AL355916.1
1.23181e-67	1.32312	0.98	0.662	2.17217e-63	NDUFA3
2.48187e-67	-1.87014	0.957	0.997	4.37653e-63	AKAP12
2.60346e-67	1.1794	0.997	0.809	4.59094e-63	RTF1
2.7024e-67	0.696987	1	1	4.76542e-63	SNHG29
3.42338e-67	-1.72467	0.987	0.997	6.03678e-63	CCND1
3.95201e-67	-1.00911	0.987	1	6.96897e-63	ARF4
6.38184e-67	-1.74993	0.21	0.873	1.12537e-62	PRSS3
9.09164e-67	1.62519	0.943	0.468	1.60322e-62	ELL2
1.17256e-66	-1.32359	0.643	0.987	2.06769e-62	SCP2
1.17605e-66	-1.38407	0.977	0.997	2.07384e-62	MARCKS
1.20151e-66	-1.1296	0.293	0.913	2.11874e-62	PLRG1
1.3285e-66	-1.84832	0.007	0.699	2.34267e-62	FLT1
1.4186e-66	-1.06884	0.943	1	2.50156e-62	ANXA6
1.56586e-66	-0.913548	1	1	2.76124e-62	CALM2
2.19265e-66	1.69935	0.953	0.425	3.86651e-62	MT1X
2.36253e-66	0.814963	1	1	4.16609e-62	POLR2L
2.36582e-66	-1.84885	0.127	0.803	4.17189e-62	HMGCS1
2.67091e-66	1.40574	0.947	0.482	4.70988e-62	MCRIP2
3.15351e-66	-1.73761	0.843	0.997	5.56089e-62	COL5A2
3.41307e-66	1.21323	1	0.923	6.01861e-62	DYNC1I2
8.09172e-66	-0.994588	0.98	1	1.42689e-61	BAX
8.87831e-66	-1.05385	0.9	1	1.5656e-61	SPCS2
9.35793e-66	-1.471	0.987	1	1.65018e-61	TXNRD1
1.13525e-65	-1.20171	0.823	0.99	2.0019e-61	ARL6IP5
1.17168e-65	1.57535	0.937	0.391	2.06615e-61	NRP2
1.23516e-65	-2.0936	0.217	0.849	2.17808e-61	PCDH18
1.25707e-65	1.47157	1	0.803	2.21672e-61	SERINC2
1.34207e-65	-1.50082	0.5	0.963	2.3666e-61	TUBB2A
1.6386e-65	-2.12866	1	1	2.88951e-61	TIMP1
2.14705e-65	-1.31881	0.6	0.993	3.7861e-61	SNRPD3
2.58661e-65	-0.885453	0.993	1	4.56124e-61	OSTC
2.67528e-65	-0.80183	1	1	4.71758e-61	CD99
2.68277e-65	-1.44403	0.863	1	4.7308e-61	CTSL
4.12013e-65	-0.890919	0.997	1	7.26544e-61	GSTO1
5.5779e-65	1.22246	0.997	0.779	9.83608e-61	POP7
6.59042e-65	-0.881465	0.993	1	1.16215e-60	EIF3M
7.7211e-65	2.23601	0.68	0.003	1.36154e-60	KRT81
1.2254e-64	0.991083	1	0.987	2.16087e-60	NSA2
1.47428e-64	-0.778506	1	1	2.59974e-60	ATP5F1A
1.5367e-64	-1.61357	0.987	1	2.70982e-60	GLRX
1.84965e-64	-1.14065	0.733	0.993	3.26167e-60	USP14
1.9564e-64	0.870112	0.997	1	3.44992e-60	JTB
2.10576e-64	-1.60725	0.003	0.676	3.7133e-60	FGF5
2.13378e-64	-1.15509	0.93	0.997	3.76271e-60	ESD
2.40348e-64	-2.73926	0.563	0.93	4.2383e-60	CCN2
2.58159e-64	-1.11143	1	1	4.55238e-60	AHNAK
2.92271e-64	1.37875	0.98	0.666	5.15392e-60	BID
3.24667e-64	-1.24793	0.237	0.883	5.72517e-60	PCYT2
3.37706e-64	1.45233	0.993	0.826	5.95511e-60	AXL
3.68587e-64	-0.874456	0.993	1	6.49967e-60	CCT3
4.81213e-64	-1.2768	0.11	0.779	8.48571e-60	COL13A1
5.9539e-64	-1.21613	0.103	0.783	1.04991e-59	STARD4
7.48405e-64	-1.65276	0.207	0.849	1.31974e-59	TBX2
8.03872e-64	1.5696	0.88	0.321	1.41755e-59	SMIM4
8.49252e-64	-1.21557	0.517	0.98	1.49757e-59	FH
8.57584e-64	1.46538	0.79	0.117	1.51226e-59	NDRG1
1.47397e-63	1.15837	0.993	0.893	2.5992e-59	FAM174C
1.63807e-63	1.30044	0.967	0.702	2.88857e-59	COX17
2.59304e-63	-1.08674	0.607	0.983	4.57256e-59	HARS
2.98266e-63	-1.10068	0.92	0.997	5.25962e-59	MGST3
4.3146e-63	-1.75108	0.473	0.946	7.60836e-59	LMO7
5.49599e-63	-1.1534	0.447	0.973	9.69163e-59	DIMT1
6.87438e-63	-1.41062	0.973	1	1.21223e-58	FHL2
7.14607e-63	1.19188	0.99	0.833	1.26014e-58	ABCF1
9.25374e-63	1.44264	0.907	0.381	1.6318e-58	REXO4
9.53286e-63	-1.23836	0.623	0.98	1.68102e-58	ATP6AP2
1.26982e-62	0.906346	1	0.997	2.2392e-58	MRPL14
1.32327e-62	1.00191	1	1	2.33346e-58	RAB5IF
1.67143e-62	1.12141	1	0.94	2.94741e-58	HMGN2
2.3369e-62	-1.17548	0.77	1	4.12088e-58	PUF60
3.05599e-62	-0.958688	0.9	1	5.38893e-58	RCN2
3.2794e-62	-1.46505	0.063	0.732	5.78289e-58	PRRX1
5.79159e-62	0.678422	1	1	1.02129e-57	SLC25A6
7.11421e-62	-2.5656	0.723	0.916	1.25452e-57	IGFBP7
7.16846e-62	0.949054	1	0.943	1.26409e-57	LSM3
8.23708e-62	-0.943416	0.973	1	1.45253e-57	PSMD7
8.32782e-62	-1.48818	0.973	1	1.46853e-57	TRAM1
9.6099e-62	0.599962	1	1	1.69461e-57	HINT1
9.84006e-62	-0.785607	1	1	1.7352e-57	CD81
1.24464e-61	-1.1668	0.31	0.916	2.1948e-57	BCL10
1.66126e-61	1.44035	1	1	2.92947e-57	MT1E
1.95795e-61	-0.852857	1	1	3.45265e-57	SSR3
2.34157e-61	-0.761429	1	1	4.12912e-57	CALM1
2.62988e-61	-1.53281	0.56	0.957	4.63753e-57	COL12A1
2.71467e-61	1.44542	0.917	0.308	4.78705e-57	RAMP1
4.49135e-61	-0.905461	0.957	1	7.92004e-57	PSMA5
4.84232e-61	1.30824	0.81	0.167	8.53895e-57	ZFAND2A
8.18862e-61	-1.17994	0.503	0.96	1.44398e-56	CORO1B
1.14689e-60	-1.67624	0.117	0.763	2.02243e-56	SGK1
1.2835e-60	-1.4956	0.433	0.93	2.26332e-56	NID1
1.6461e-60	-1.14619	0.83	0.993	2.90273e-56	DDX39B
1.87878e-60	-1.19213	0.113	0.773	3.31304e-56	FDXR
2.2647e-60	-0.613987	1	1	3.99357e-56	PKM
3.03739e-60	-1.25153	0.357	0.893	5.35612e-56	MICA
3.17983e-60	1.19751	0.98	0.749	5.6073e-56	SNRNP25
5.06454e-60	1.38602	0.93	0.478	8.93081e-56	UPP1
1.06693e-59	0.927405	0.997	0.977	1.88143e-55	POLR1D
1.52618e-59	-1.00749	0.743	1	2.69127e-55	NDUFS2
1.53327e-59	1.15772	0.997	0.893	2.70376e-55	RBMX
2.39515e-59	-1.30294	0.703	0.977	4.22361e-55	ARHGAP18
2.59533e-59	1.24432	0.69	0.047	4.5766e-55	HES4
3.55104e-59	0.654904	1	1	6.2619e-55	NAP1L1
3.74427e-59	-1.43683	0.357	0.896	6.60265e-55	CUL4B
4.09644e-59	1.91175	0.997	0.505	7.22366e-55	HIST1H4C
4.33444e-59	1.1156	0.97	0.739	7.64336e-55	LYRM4
4.63022e-59	-1.16499	0.603	0.99	8.16494e-55	HEXB
4.98574e-59	-1.55458	0.997	0.997	8.79185e-55	COL1A2
6.55647e-59	-0.985958	0.827	0.997	1.15617e-54	CD164
7.09762e-59	1.1704	0.99	0.759	1.25159e-54	CISD3
8.03096e-59	-1.01281	0.177	0.819	1.41618e-54	SREBF1
9.10825e-59	-1.41297	0.043	0.682	1.60615e-54	CD248
1.29188e-58	1.13287	0.973	0.722	2.2781e-54	ANAPC15
1.43105e-58	-1.33153	0.003	0.629	2.52352e-54	OTULINL
2.04172e-58	-1.51202	0.08	0.712	3.60037e-54	FBLN5
3.38976e-58	1.20721	0.977	0.763	5.9775e-54	PRMT2
3.47162e-58	1.09616	0.997	0.983	6.12186e-54	C4orf3
3.68732e-58	0.96154	0.993	0.933	6.50221e-54	POLR2I
4.84384e-58	-1.28505	0.657	0.967	8.54163e-54	MAGED2
5.00474e-58	1.28445	0.93	0.562	8.82536e-54	CIAO2A
6.71955e-58	0.911207	1	0.987	1.18493e-53	MZT2A
8.18015e-58	0.642661	1	1	1.44249e-53	ATP5PF
8.26491e-58	1.24816	0.923	0.408	1.45743e-53	C8orf33
9.86737e-58	-1.65302	0.287	0.843	1.74001e-53	LOXL1
1.08577e-57	1.11095	0.993	0.846	1.91465e-53	COPRS
1.18329e-57	-1.30275	0.237	0.846	2.08661e-53	MVD
1.18842e-57	-1.32508	0.123	0.759	2.09565e-53	HMGCR
1.30225e-57	-0.770018	1	0.997	2.29639e-53	MGST1
1.48641e-57	1.22789	0.963	0.659	2.62114e-53	TNRC6A
1.72084e-57	-1.06203	0.03	0.656	3.03452e-53	SCN9A
1.90129e-57	-0.755397	1	1	3.35273e-53	TPM3
2.24356e-57	-1.09745	1	1	3.95629e-53	HSPA8
3.01236e-57	0.845708	1	0.987	5.31199e-53	CBX3
4.53332e-57	-0.872975	0.95	1	7.99406e-53	SNX6
6.7268e-57	1.6967	0.883	0.355	1.1862e-52	NUPR1
7.20397e-57	1.36695	1	0.906	1.27035e-52	PHLDA1
7.66354e-57	-1.17501	0.583	0.96	1.35139e-52	DHCR24
8.17334e-57	1.59962	0.99	0.579	1.44129e-52	DDIT4
9.06082e-57	-1.1445	0	0.609	1.59779e-52	ZFHX4
9.49879e-57	-0.716865	1	1	1.67502e-52	PSMD8
9.52916e-57	-0.721656	1	1	1.68037e-52	SKP1
1.0378e-56	-1.17014	0.883	0.993	1.83006e-52	ILF2
1.16222e-56	1.23655	0.667	0.043	2.04946e-52	LRRC61
1.19501e-56	-0.919949	0.89	0.99	2.10729e-52	HADHA
1.60278e-56	0.712277	1	1	2.82633e-52	OST4
1.60799e-56	1.48093	0.987	0.445	2.83554e-52	DCN
1.79547e-56	1.1427	0.99	0.803	3.16614e-52	ZCCHC17
1.82589e-56	-0.922539	0.987	1	3.21978e-52	CANX
1.93113e-56	0.9325	1	0.987	3.40536e-52	NAA38
2.35763e-56	-1.01648	0.407	0.96	4.15744e-52	ACTR10
2.40936e-56	-1.19768	0.293	0.863	4.24867e-52	IDH1
2.416e-56	-1.07535	0.363	0.936	4.26037e-52	LAP3
2.71975e-56	-1.33462	0.403	0.916	4.79602e-52	NBL1
2.73358e-56	-1.65302	0.387	0.883	4.8204e-52	SIX1
2.93163e-56	0.76059	1	0.997	5.16964e-52	TOMM5
2.98506e-56	-0.839061	1	1	5.26386e-52	ATP5F1B
3.00641e-56	-1.27732	0.66	0.977	5.30151e-52	CD9
3.17911e-56	-0.707057	0.997	1	5.60605e-52	ARF1
3.81436e-56	-1.0414	0.94	0.997	6.72624e-52	ITM2B
5.62029e-56	-1.06015	0.893	0.997	9.91082e-52	PDIA4
5.83318e-56	-1.14724	0.433	0.936	1.02862e-51	UFL1
5.95967e-56	-1.7518	0.62	0.957	1.05093e-51	RND3
6.84741e-56	-1.02738	0.79	0.997	1.20747e-51	APP
6.87693e-56	-1.03527	0.207	0.829	1.21268e-51	LEO1
7.27371e-56	0.971795	1	0.95	1.28265e-51	RAB13
7.86402e-56	-1.0416	0.323	0.903	1.38674e-51	HNRNPH2
8.35864e-56	-0.882561	0.867	0.997	1.47396e-51	PSMD13
9.73063e-56	-0.967015	0.777	0.993	1.7159e-51	RPN1
1.08301e-55	-1.11164	0.53	0.973	1.90978e-51	LAMP2
1.169e-55	-1.03103	0	0.599	2.06141e-51	TOX
1.61825e-55	0.71997	1	1	2.85363e-51	NHP2
1.67194e-55	-1.0066	0.77	0.993	2.94829e-51	CTNNA1
1.70278e-55	-1.33621	0.237	0.823	3.00267e-51	ZMAT3
1.72855e-55	1.28202	0.917	0.475	3.04812e-51	YTHDC1
1.82729e-55	-1.28089	0.7	0.99	3.22224e-51	MACF1
1.90145e-55	1.31015	0.93	0.458	3.35301e-51	TUBA4A
2.16056e-55	-1.36813	1	0.997	3.80994e-51	TUBB4B
2.20981e-55	-1.12511	0.293	0.87	3.89679e-51	ALDH7A1
2.49809e-55	0.985162	1	0.91	4.40514e-51	FBL
2.54028e-55	0.736243	1	1	4.47952e-51	SRM
2.61021e-55	-1.23505	0.23	0.819	4.60285e-51	FAT1
2.71696e-55	1.22156	0.79	0.181	4.79108e-51	AC012146.1
3.46582e-55	-0.850976	1	1	6.11163e-51	EIF3A
3.84231e-55	-0.723653	1	1	6.77553e-51	HNRNPK
4.49223e-55	-1.04981	0.67	0.993	7.9216e-51	SDCBP
4.77487e-55	-0.930068	1	1	8.42001e-51	TUBB6
7.66793e-55	1.18355	0.967	0.689	1.35216e-50	TMA16
8.49038e-55	-1.22949	0.33	0.896	1.49719e-50	GCNT1
8.74382e-55	1.12679	0.987	0.799	1.54189e-50	DDX18
1.37735e-54	-0.996805	0.603	0.99	2.42882e-50	RTCB
1.38032e-54	-0.759155	0.993	1	2.43405e-50	PSMA1
1.43199e-54	-1.0714	0.83	1	2.52516e-50	TRIOBP
1.43522e-54	0.95974	0.99	0.957	2.53087e-50	DEF8
1.57236e-54	1.21758	0.84	0.268	2.7727e-50	FAM229B
1.6071e-54	-0.962886	0.983	1	2.83396e-50	PRMT1
2.77702e-54	-0.682458	1	1	4.897e-50	ARPC3
2.96206e-54	-1.44587	0.047	0.649	5.2233e-50	PCDH9
3.03154e-54	0.651189	1	1	5.34582e-50	MRPL51
4.58895e-54	-1.18006	0.59	0.977	8.09215e-50	EMILIN1
4.63343e-54	-0.664939	1	1	8.1706e-50	EIF3I
8.28885e-54	0.721322	1	1	1.46166e-49	SELENOH
1.19782e-53	1.23642	0.903	0.314	2.11224e-49	RASIP1
1.28211e-53	-0.989068	0.783	0.987	2.26088e-49	NECTIN2
1.34647e-53	1.60513	0.94	0.331	2.37437e-49	MEST
1.44254e-53	-1.01844	0.66	0.983	2.54378e-49	PSMC2
1.56536e-53	-0.933589	0.003	0.585	2.76036e-49	PRSS12
1.65338e-53	-1.26503	0.43	0.906	2.91557e-49	ANPEP
1.75453e-53	-1.23338	0	0.582	3.09393e-49	NTM
1.82186e-53	-0.674273	1	1	3.21267e-49	TMED9
1.95527e-53	-1.36631	0.87	0.987	3.44793e-49	FADS1
2.08708e-53	-0.964924	0.1	0.706	3.68035e-49	MVK
2.2545e-53	0.990931	1	1	3.97558e-49	UBB
2.9403e-53	-1.01679	0	0.579	5.18492e-49	MFAP2
3.03647e-53	0.687786	1	1	5.3545e-49	ARL6IP4
3.05109e-53	-1.03332	0.997	1	5.3803e-49	CCT6A
3.20301e-53	-0.672796	1	1	5.64819e-49	ASPH
3.96402e-53	-0.956216	0.83	0.997	6.99016e-49	GNAI3
4.47482e-53	-1.10016	0.063	0.666	7.89089e-49	NFE2L3
4.70827e-53	-1.16778	0.89	0.987	8.30256e-49	PLAUR
5.06072e-53	0.823842	1	0.98	8.92407e-49	MRPL11
5.7611e-53	-1.19271	0.99	0.993	1.01591e-48	HNRNPU
6.56606e-53	-1.24084	0.003	0.582	1.15786e-48	ABCA8
8.43771e-53	-1.11515	0.123	0.736	1.48791e-48	MOSPD2
9.85444e-53	-1.02553	0.423	0.923	1.73773e-48	TPMT
1.14036e-52	-2.34049	0.223	0.779	2.01091e-48	CDKN1A
1.26915e-52	-1.00939	0.397	0.923	2.23802e-48	CYFIP1
1.53477e-52	-1.00292	0.213	0.816	2.70641e-48	EMC2
1.69982e-52	-1.03419	0.223	0.826	2.99746e-48	KIF1BP
1.88711e-52	-0.847683	0.917	1	3.32772e-48	VPS29
2.10063e-52	1.11492	0.783	0.207	3.70425e-48	UPK3BL1
2.39992e-52	-1.26024	0.957	0.983	4.23202e-48	HNRNPF
2.46526e-52	-1.31592	0.33	0.876	4.34724e-48	DNAJB4
2.54379e-52	-1.05472	0.4	0.913	4.48572e-48	ERP44
2.62329e-52	1.09881	0.977	0.746	4.6259e-48	UBE2F
2.75316e-52	-1.1722	0.43	0.91	4.85493e-48	CEP170
2.75354e-52	0.941951	0.99	0.933	4.85558e-48	MRPL23
3.10905e-52	-1.00482	0.273	0.856	5.48249e-48	UTP6
3.13092e-52	-1.02472	0.313	0.883	5.52107e-48	MIA3
3.48079e-52	0.901536	0.997	0.973	6.13802e-48	SUMO3
3.99757e-52	1.08929	0.96	0.696	7.04931e-48	PIH1D1
4.3453e-52	-1.59683	0.773	0.987	7.6625e-48	ZFP36L2
4.37312e-52	-0.717125	0.993	1	7.71156e-48	CAPZB
4.77491e-52	-1.01344	0.713	0.977	8.42008e-48	PGD
4.88376e-52	-0.743699	0.977	1	8.61201e-48	ATP5F1C
5.30432e-52	0.74892	1	1	9.35363e-48	PDCD5
5.98923e-52	0.875032	1	0.973	1.05614e-47	MRPL12
7.75364e-52	1.8389	0.953	0.562	1.36728e-47	CCDC34
1.25536e-51	-1.16961	0.353	0.86	2.2137e-47	PYGL
1.52447e-51	-1.15777	0.25	0.863	2.68825e-47	OCIAD2
1.55467e-51	-1.52701	0.157	0.742	2.7415e-47	DUSP5
1.81273e-51	-2.50204	0.063	0.639	3.19657e-47	FOS
1.83312e-51	-1.1064	0.08	0.676	3.23253e-47	GATA2
2.08121e-51	0.736345	1	1	3.67001e-47	STUB1
2.10202e-51	-1.34073	0.93	0.993	3.70671e-47	NR2F2
2.69265e-51	-0.887286	0.94	1	4.74822e-47	THRAP3
2.76525e-51	-0.975592	0.21	0.803	4.87625e-47	RHBDF1
3.81458e-51	1.00803	0.993	0.91	6.72663e-47	DDX1
4.50942e-51	-0.919499	0.147	0.759	7.95191e-47	TMEM120A
4.93452e-51	0.673774	1	1	8.70153e-47	SNRPD2
5.48294e-51	-0.886854	0.83	0.997	9.66861e-47	UQCRC2
5.54738e-51	-1.27506	0.363	0.87	9.78225e-47	FOXF1
5.68981e-51	-1.0215	0.4	0.91	1.00334e-46	LMF2
5.98029e-51	-0.718396	0.997	1	1.05456e-46	ARPC5
6.62672e-51	-0.970755	0	0.559	1.16856e-46	MBP
6.69747e-51	0.612071	1	1	1.18103e-46	COX7A2
7.61067e-51	-1.01684	0.383	0.91	1.34207e-46	PEPD
8.63659e-51	-0.918137	0.257	0.856	1.52298e-46	UBA3
1.35327e-50	-0.957277	0.593	0.97	2.38636e-46	SAR1B
1.51023e-50	-1.21511	0.06	0.645	2.66313e-46	MIR34AHG
2.04125e-50	-0.937322	0.16	0.766	3.59954e-46	SCPEP1
2.11433e-50	-1.39984	0.193	0.776	3.72842e-46	HSPB6
2.52746e-50	-0.946633	0.82	0.997	4.45692e-46	TGFB1I1
4.01194e-50	-0.6505	1	1	7.07466e-46	GNAI2
4.73877e-50	1.16869	0.617	0.043	8.35635e-46	APOLD1
5.3966e-50	-1.00359	0.9	0.997	9.51637e-46	FKBP10
6.04958e-50	-0.915856	0.003	0.555	1.06678e-45	TRIM22
8.78804e-50	0.888268	0.997	0.95	1.54968e-45	RDX
1.27735e-49	0.859421	0.997	0.94	2.25248e-45	BOLA3
1.56281e-49	-1.54114	0.16	0.722	2.75585e-45	PTGS1
1.65132e-49	0.959114	0.993	0.886	2.91194e-45	HIGD2A
1.68199e-49	-1.24753	0.997	0.997	2.96602e-45	COL6A1
1.70345e-49	-0.919637	0.2	0.786	3.00387e-45	GTF2B
2.00499e-49	-0.853957	0.757	0.997	3.5356e-45	PPP1R7
2.04307e-49	-0.999087	1	1	3.60274e-45	CD44
2.16859e-49	-1.23894	1	1	3.82408e-45	HSP90AA1
2.52666e-49	-1.02375	0.4	0.91	4.45552e-45	BLVRA
2.77907e-49	1.01802	1	0.93	4.90062e-45	CCDC85B
3.77388e-49	-1.07764	0.673	0.99	6.65486e-45	SMARCA5
3.90147e-49	-1.18485	0.407	0.876	6.87985e-45	VASN
3.97119e-49	-1.09497	0.423	0.903	7.00279e-45	NUP37
4.30732e-49	-1.19928	0.957	0.997	7.59553e-45	CTSC
4.89673e-49	1.11565	0.683	0.107	8.6349e-45	PSTK
5.30342e-49	-0.674512	1	1	9.35206e-45	PSMA2
5.67974e-49	0.73041	1	1	1.00157e-44	NDUFB2
5.97142e-49	-0.977787	0.337	0.87	1.053e-44	CRYZ
6.79561e-49	-0.611065	1	1	1.19834e-44	PSMB1
7.01166e-49	-1.00131	0.3	0.836	1.23644e-44	TIGAR
7.0644e-49	-0.943416	0.593	0.963	1.24574e-44	SDHA
8.63506e-49	-1.11449	0.73	0.977	1.52271e-44	MAGI2-AS3
1.01202e-48	-0.932667	0.363	0.906	1.7846e-44	SNX2
1.04881e-48	-1.12487	0.683	0.967	1.84947e-44	QSOX1
1.29163e-48	1.39284	0.913	0.465	2.27766e-44	NFKBIA
1.43014e-48	1.25254	0.733	0.177	2.52191e-44	ADARB1
1.5854e-48	-0.873278	0.16	0.736	2.79569e-44	ACTR6
1.59861e-48	1.34522	0.867	0.351	2.81899e-44	SOX4
1.93941e-48	1.15012	0.983	0.786	3.41996e-44	PLIN2
1.96736e-48	-0.938948	0.707	0.973	3.46924e-44	CYB5B
2.00661e-48	-1.14857	1	1	3.53845e-44	HSPD1
2.01085e-48	-1.50456	0.027	0.575	3.54594e-44	OXTR
2.10717e-48	-0.984459	0.633	0.977	3.71578e-44	DCAF13
2.12351e-48	-0.953926	0.693	0.98	3.74459e-44	SLC25A1
2.13844e-48	1.21851	0.85	0.338	3.77092e-44	DUSP23
2.19493e-48	0.713262	1	1	3.87054e-44	ATP5IF1
2.23028e-48	-0.969291	0.53	0.943	3.93288e-44	VARS
2.35662e-48	-1.39171	0.08	0.645	4.15566e-44	H1F0
2.3923e-48	1.0798	0.94	0.732	4.21857e-44	WDR45B
2.39878e-48	-0.940519	0.25	0.806	4.23e-44	HSD17B4
2.46111e-48	-0.862305	0.01	0.552	4.33993e-44	RARB
2.46477e-48	1.23193	0.543	0.003	4.34638e-44	CASC19
2.68872e-48	-1.23752	0.687	0.95	4.74129e-44	SQLE
2.72332e-48	-1.09921	0.473	0.923	4.8023e-44	GNL2
3.17488e-48	-0.823022	1	1	5.59858e-44	CCT8
3.34919e-48	0.945955	0.603	0.043	5.90595e-44	MIR210HG
3.37105e-48	1.14008	0.8	0.227	5.94451e-44	FHL1
3.98924e-48	0.653054	1	1	7.03463e-44	NDUFB10
4.53435e-48	-0.98097	0.833	0.987	7.99588e-44	NRP1
4.53938e-48	-1.00769	0.433	0.92	8.00475e-44	POLR2B
4.74223e-48	-0.782425	0.94	1	8.36245e-44	TMED10
6.38445e-48	1.1042	0.997	0.709	1.12583e-43	MMP2
7.10503e-48	1.03354	0.97	0.786	1.2529e-43	MSANTD3
9.46013e-48	-1.0139	0.27	0.806	1.6682e-43	UTRN
9.58601e-48	-1.46587	0.247	0.783	1.6904e-43	USP53
9.59184e-48	-1.04749	0.48	0.936	1.69143e-43	PDLIM5
9.60362e-48	-1.18253	0.623	0.963	1.6935e-43	HERC4
1.01717e-47	-0.947592	0.157	0.742	1.79367e-43	VPS13C
1.11097e-47	-0.923	0.703	0.993	1.95909e-43	ARL1
1.17018e-47	-1.01279	0.663	0.973	2.0635e-43	EIF4A3
1.72817e-47	1.27216	0.947	0.649	3.04746e-43	FGF2
1.81583e-47	-0.981088	0.567	0.967	3.20203e-43	OAT
1.82097e-47	0.708434	1	1	3.2111e-43	UBL5
2.03595e-47	-0.955637	0.5	0.953	3.5902e-43	COPS4
2.19006e-47	1.07331	0.93	0.572	3.86195e-43	PAFAH1B3
2.27521e-47	1.19248	0.697	0.124	4.0121e-43	NEFH
2.4474e-47	-0.977636	0.41	0.93	4.31575e-43	ARFGAP3
2.67192e-47	0.850666	0.527	0	4.71166e-43	ZFR2
3.01015e-47	0.686317	1	1	5.30811e-43	TXNL4A
3.03384e-47	-3.706	0	0.528	5.34987e-43	KRT19
3.10918e-47	-0.939966	0.35	0.893	5.48272e-43	WDR41
3.1239e-47	-0.989332	0.517	0.95	5.50868e-43	SUCLG2
3.16683e-47	-1.31516	0.28	0.796	5.58438e-43	MDM2
4.12114e-47	-1.06448	0.813	0.977	7.26722e-43	RCN3
4.62046e-47	0.731973	1	0.983	8.14772e-43	METTL26
5.44321e-47	0.749231	1	0.997	9.59855e-43	TMEM14B
5.84417e-47	-0.901366	0.347	0.883	1.03056e-42	EIF2B2
6.10264e-47	-0.914158	0.153	0.722	1.07614e-42	CAMK2D
6.29255e-47	0.961455	0.977	0.93	1.10963e-42	RBCK1
6.75169e-47	1.07339	0.753	0.191	1.19059e-42	MRAS
7.43741e-47	0.910909	0.993	0.91	1.31151e-42	NDUFAF2
1.05998e-46	-0.712665	1	1	1.86917e-42	EIF4G2
1.09915e-46	-1.07418	0.37	0.876	1.93823e-42	GULP1
1.11039e-46	-0.593226	1	1	1.95807e-42	CAP1
1.1472e-46	-0.894164	0.907	1	2.02298e-42	NANS
1.25384e-46	1.24389	0.85	0.458	2.21102e-42	EPB41L4A-AS1
1.31107e-46	1.09388	0.943	0.709	2.31195e-42	FAM207A
1.39604e-46	-0.803012	0.937	0.993	2.46177e-42	PCMT1
1.51159e-46	-1.02013	0.643	0.973	2.66554e-42	ZEB1
1.78748e-46	1.0855	0.717	0.161	3.15203e-42	CTXN1
1.91059e-46	-1.49727	0.067	0.609	3.36914e-42	MALL
2.44294e-46	-0.617991	0.997	1	4.30787e-42	PPA1
3.08511e-46	-0.993193	0.747	0.963	5.44029e-42	PERP
3.14595e-46	-1.12552	0.317	0.816	5.54757e-42	LAMB1
3.27758e-46	-1.13492	0.003	0.525	5.77968e-42	COX7A1
3.44526e-46	-1.01356	0.667	0.983	6.07538e-42	DKK3
3.55148e-46	-0.906785	0.637	0.977	6.26268e-42	HADHB
3.55553e-46	-0.995902	0.427	0.89	6.26983e-42	MAPK3
3.57951e-46	0.887552	0.99	0.943	6.3121e-42	GPI
3.67151e-46	0.871801	0.55	0.02	6.47434e-42	KCNJ15
4.64658e-46	-0.975601	0.317	0.849	8.19378e-42	TMEM106B
4.75395e-46	-0.87691	0.343	0.88	8.38312e-42	SUCLA2
4.97748e-46	0.842263	0.983	0.93	8.77728e-42	MRPL55
5.03539e-46	0.832704	1	0.993	8.87941e-42	SLC16A3
5.74196e-46	1.1549	0.937	0.589	1.01254e-41	BNIP3L
5.9721e-46	-0.93731	0.683	0.97	1.05312e-41	EIF2A
6.74078e-46	-0.903822	0.057	0.602	1.18867e-41	AASS
6.8457e-46	-0.961038	0.97	0.993	1.20717e-41	PRKDC
7.56297e-46	-1.02626	0.547	0.946	1.33365e-41	ITM2C
7.58383e-46	-0.66054	0.993	1	1.33733e-41	GNB2
8.11284e-46	0.780122	1	0.977	1.43062e-41	LSM4
9.30058e-46	1.04022	0.92	0.689	1.64006e-41	FUNDC2
1.09177e-45	-0.81671	0.967	1	1.92522e-41	MSN
1.28127e-45	-1.00668	0.73	0.977	2.25939e-41	TMEM30A
1.29467e-45	0.74252	1	0.99	2.28303e-41	ZC3H15
1.55952e-45	-1.07234	0.437	0.873	2.75006e-41	SLC44A1
1.66175e-45	-0.919016	0.93	0.993	2.93033e-41	TACC1
1.93984e-45	-1.20567	0.41	0.86	3.42071e-41	SACS
2.09173e-45	-0.874176	0.73	0.993	3.68855e-41	SEC23A
2.42149e-45	1.12414	0.9	0.371	4.27005e-41	SLC43A3
2.43634e-45	-0.714788	1	1	4.29624e-41	CD59
2.79984e-45	-0.868657	0.073	0.615	4.93724e-41	GPX7
2.83454e-45	-1.00156	0.363	0.846	4.99843e-41	NOL11
2.84892e-45	-0.786257	0.99	1	5.02379e-41	PSMD2
3.03655e-45	-1.0646	0.457	0.91	5.35465e-41	IER5
3.2859e-45	-1.25927	0.907	0.96	5.79436e-41	TM4SF1
3.46409e-45	-0.934056	0.647	0.973	6.10857e-41	SEPTIN10
4.30788e-45	-1.55286	0.11	0.649	7.59651e-41	PLK2
4.56762e-45	-0.67074	0.987	1	8.05454e-41	MDH2
4.98688e-45	0.903301	1	0.883	8.79386e-41	CDK4
5.43985e-45	-0.719777	0.993	1	9.59263e-41	TALDO1
6.0635e-45	-0.792188	0.927	0.997	1.06924e-40	UBXN4
6.16036e-45	0.901813	0.99	0.92	1.08632e-40	ISOC2
6.47007e-45	-0.822207	0.93	1	1.14093e-40	TXNDC5
6.73658e-45	-0.959327	0.707	0.973	1.18793e-40	SYPL1
8.15634e-45	0.669371	1	1	1.43829e-40	TBCA
9.23575e-45	0.797978	1	0.97	1.62863e-40	TAX1BP3
1.08356e-44	-1.27209	0.467	0.886	1.91075e-40	MEIS2
1.24817e-44	-1.3427	1	1	2.20102e-40	FN1
1.29987e-44	0.63417	1	0.997	2.2922e-40	ANAPC11
1.31027e-44	-1.97851	0.05	0.585	2.31053e-40	GDF15
1.36881e-44	1.1716	0.887	0.405	2.41376e-40	COL7A1
1.44583e-44	-0.92294	0.333	0.856	2.54957e-40	LTN1
1.51315e-44	-0.882715	0.2	0.769	2.66828e-40	NSDHL
1.60178e-44	0.8566	0.993	0.926	2.82458e-40	TPGS2
1.6884e-44	0.622553	1	1	2.97732e-40	EIF5A
1.84915e-44	0.993035	0.65	0.1	3.2608e-40	RPP25
1.93174e-44	-0.72223	0.997	1	3.40643e-40	PCBP1
1.99754e-44	1.31009	0.71	0.157	3.52246e-40	TXNIP
2.03032e-44	1.55493	0.597	0.06	3.58027e-40	BIRC3
2.29736e-44	-0.981502	0.63	0.953	4.05117e-40	XBP1
2.3229e-44	0.903887	0.593	0.06	4.0962e-40	AC008771.1
2.753e-44	-0.826243	0.43	0.913	4.85463e-40	TM9SF2
3.30006e-44	0.986375	0.927	0.592	5.81932e-40	UBXN6
3.71077e-44	-0.907427	0.173	0.722	6.54358e-40	GUSB
4.12935e-44	-1.00703	0.07	0.605	7.28169e-40	CSPG4
5.1933e-44	0.757255	1	0.993	9.15787e-40	GTF3A
5.40508e-44	0.997031	0.78	0.278	9.53132e-40	WDR70
6.94394e-44	-0.974609	0.487	0.94	1.2245e-39	PGM3
6.97999e-44	-1.34637	0.147	0.689	1.23085e-39	ZFP36
7.18531e-44	-0.835332	0.86	0.99	1.26706e-39	TNPO1
7.66475e-44	-0.942533	0.33	0.819	1.3516e-39	DHRS7
8.86242e-44	-0.947542	0.443	0.896	1.5628e-39	PITPNB
1.05354e-43	-0.863333	0.687	0.983	1.85781e-39	LRPAP1
1.2859e-43	-0.951725	0.81	0.98	2.26755e-39	EIF2S1
1.33092e-43	1.08378	0.94	0.589	2.34694e-39	EMP2
1.41616e-43	1.06183	0.677	0.144	2.49725e-39	CA12
1.70215e-43	1.00813	0.953	0.696	3.00158e-39	CLMP
1.72749e-43	-0.867313	0.343	0.88	3.04626e-39	COPG1
2.45207e-43	-0.876084	0.717	0.98	4.32399e-39	PSMD6
2.50898e-43	1.0857	0.943	0.555	4.42434e-39	C19orf48
2.66313e-43	-0.900273	0.91	0.997	4.69616e-39	BCLAF1
2.77796e-43	-0.887748	0.627	0.97	4.89866e-39	ATIC
2.97442e-43	1.00412	0.97	0.799	5.24509e-39	AK2
3.10208e-43	-0.736046	0.967	1	5.4702e-39	GOLGA4
3.60278e-43	1.27957	0.833	0.321	6.35314e-39	CKB
3.92924e-43	-0.856107	0.86	0.993	6.92882e-39	VASP
4.50047e-43	-0.828932	0.223	0.769	7.93613e-39	MFN1
4.8266e-43	-0.839983	0.72	0.983	8.51122e-39	SND1
5.30661e-43	0.843656	1	1	9.35768e-39	FTL
5.51238e-43	0.782638	1	0.97	9.72053e-39	MYL6B
5.802e-43	0.995183	0.933	0.605	1.02313e-38	GPS2
5.99101e-43	-0.910995	0.697	0.993	1.05645e-38	TMBIM4
7.26733e-43	-0.812172	0.87	0.993	1.28152e-38	PSMD11
7.5716e-43	-0.921544	0.323	0.823	1.33518e-38	PNMA1
9.25709e-43	-0.768745	1	1	1.63239e-38	SLC25A5
1.14024e-42	-0.921508	0.267	0.783	2.0107e-38	MEIS1
1.1489e-42	0.758088	0.997	0.99	2.02597e-38	ACP1
1.4657e-42	-0.948936	0.997	1	2.58462e-38	HNRNPA3
1.46895e-42	-1.06728	0.997	1	2.59035e-38	TUBA1C
1.76913e-42	-1.19979	0.273	0.779	3.11969e-38	IER5L
1.83794e-42	0.689872	1	1	3.24103e-38	COMMD6
1.87795e-42	-0.892731	0.003	0.488	3.31158e-38	TCEAL7
1.99335e-42	-0.818857	0.74	0.977	3.51507e-38	COPS2
2.24221e-42	-1.30273	0.387	0.846	3.95391e-38	RAC2
2.33351e-42	1.04809	0.97	0.642	4.11492e-38	FLNB
2.34462e-42	-0.73263	0.85	0.997	4.1345e-38	OCIAD1
2.34886e-42	-0.930323	0.583	0.957	4.14197e-38	PLS3
2.41721e-42	0.681074	0.997	0.993	4.26251e-38	CNPY2
3.07151e-42	-0.877892	0.617	0.957	5.4163e-38	GLUD1
3.2475e-42	-0.839879	0.18	0.712	5.72665e-38	ARMCX1
3.37895e-42	-0.773322	0.2	0.746	5.95845e-38	STXBP3
3.50843e-42	0.963874	0.937	0.759	6.18677e-38	ZNF580
3.53568e-42	0.770524	1	0.963	6.23482e-38	ZCRB1
4.15406e-42	-0.752026	0.927	0.997	7.32526e-38	GPX8
4.28681e-42	-0.936485	0.47	0.893	7.55935e-38	NOC3L
4.41274e-42	-0.962997	0.513	0.896	7.78142e-38	MTHFD1
5.04247e-42	-1.44892	0.667	0.913	8.8919e-38	KLF6
6.66223e-42	-0.631661	0.993	0.997	1.17482e-37	MAP4
6.93944e-42	-0.871781	0.267	0.796	1.2237e-37	SRFBP1
8.34569e-42	0.855663	0.99	0.923	1.47168e-37	CNOT7
1.0007e-41	-0.881057	0.337	0.849	1.76463e-37	ANXA4
1.02378e-41	-0.81441	0.19	0.726	1.80534e-37	TSPAN9
1.05436e-41	-1.17347	0.207	0.719	1.85926e-37	SERPINF1
1.25869e-41	1.04613	0.933	0.639	2.21957e-37	NMT2
1.28678e-41	-0.881057	0.323	0.853	2.26912e-37	ELOVL6
1.3716e-41	-0.813903	0.407	0.9	2.41868e-37	CTR9
1.65596e-41	0.893656	0.947	0.736	2.92012e-37	NABP2
1.77417e-41	-0.686719	0.97	1	3.12857e-37	GDI2
1.85515e-41	-0.914705	0.513	0.93	3.27137e-37	CCDC47
1.87517e-41	0.834336	0.977	0.92	3.30667e-37	HMGN3
1.98219e-41	-0.961169	0.007	0.485	3.49539e-37	WNK4
2.21633e-41	-0.851437	0.633	0.96	3.90827e-37	TXNDC9
2.43252e-41	-0.860595	0.797	0.98	4.28951e-37	ANKRD28
2.89111e-41	-0.806725	0.32	0.809	5.09817e-37	SLC4A1AP
3.24777e-41	0.958657	0.703	0.191	5.72712e-37	TEN1
3.45527e-41	-0.644897	1	1	6.09302e-37	RCN1
3.61882e-41	0.730755	0.997	0.997	6.38143e-37	BUD31
3.63015e-41	0.697329	1	0.987	6.4014e-37	MRPL57
3.75066e-41	-0.794225	0.313	0.826	6.61391e-37	ARMT1
3.7726e-41	-0.766501	0.843	0.997	6.6526e-37	MRPL47
3.85017e-41	1.37443	0.483	0.007	6.7894e-37	IL1B
4.21254e-41	-0.863438	0.383	0.873	7.42839e-37	P3H1
4.39321e-41	0.927119	0.97	0.763	7.74699e-37	RFC1
4.75082e-41	1.02596	0.717	0.211	8.37759e-37	SNHG9
4.915e-41	-0.836094	0.627	0.973	8.66711e-37	SDHD
6.24727e-41	1.24049	0.81	0.351	1.10164e-36	FOSL1
9.84552e-41	-0.90488	0.933	0.997	1.73616e-36	HSPA9
1.10866e-40	-0.804585	0.403	0.87	1.955e-36	MRPS9
1.12756e-40	-0.859881	0.83	0.983	1.98834e-36	TSPAN5
1.25762e-40	-0.716053	0.93	1	2.21769e-36	CYB5R3
1.28241e-40	-1.18364	0.977	0.98	2.2614e-36	CYBA
1.32883e-40	-0.887633	0.303	0.806	2.34326e-36	GOT1
1.38413e-40	-0.787845	0.803	0.997	2.44077e-36	MRPL13
1.60231e-40	-0.800777	0.13	0.656	2.82552e-36	LRP8
1.79818e-40	-0.863999	0.297	0.809	3.17092e-36	PARP4
1.816e-40	-1.10368	0.3	0.789	3.20233e-36	TNFRSF10D
1.85137e-40	0.873847	0.96	0.839	3.26471e-36	RAB4A
1.96419e-40	0.904362	0.94	0.676	3.46365e-36	AAK1
1.97071e-40	-0.864519	0.423	0.893	3.47514e-36	MED27
2.11971e-40	1.14285	0.9	0.485	3.73789e-36	FAM20C
2.2397e-40	-1.90328	0.03	0.508	3.94949e-36	FOSB
2.46757e-40	-0.712794	0.97	0.993	4.35131e-36	UBE2N
3.16666e-40	-0.993945	0.09	0.599	5.58409e-36	KITLG
3.25518e-40	1.0569	0.82	0.418	5.74019e-36	BRD9
3.28174e-40	-0.967342	0.323	0.799	5.78702e-36	NRIP1
3.2861e-40	-0.847783	0.23	0.739	5.79471e-36	XRN1
3.3037e-40	0.674846	1	0.983	5.82575e-36	HEBP2
3.60494e-40	-0.818513	0.763	0.987	6.35694e-36	PSMC6
3.77807e-40	-0.984004	0.247	0.732	6.66224e-36	AFAP1
4.06458e-40	-0.848149	0.303	0.806	7.16748e-36	PAPSS1
4.17494e-40	0.712475	0.993	0.977	7.36209e-36	UXT
4.20465e-40	0.802385	1	0.913	7.41448e-36	POLD2
4.70091e-40	-0.837276	0.467	0.916	8.28959e-36	RFK
4.8602e-40	0.867175	0.987	0.913	8.57048e-36	SLC25A39
5.62771e-40	-0.779642	0.14	0.656	9.92391e-36	LPCAT3
6.76293e-40	-0.795794	0.197	0.716	1.19257e-35	WDR75
6.77669e-40	0.954736	0.903	0.656	1.195e-35	SYF2
7.51849e-40	-0.755064	0.14	0.659	1.32581e-35	EML2
7.57395e-40	-1.02786	0.47	0.88	1.33559e-35	ADD3
7.87158e-40	1.02621	0.937	0.736	1.38807e-35	WTAP
8.21281e-40	-0.882381	0.213	0.726	1.44825e-35	LIPA
8.94373e-40	-0.833831	0.463	0.913	1.57714e-35	DNAJB14
8.97626e-40	-0.875643	1	1	1.58287e-35	SPARC
9.08462e-40	-0.820646	0.263	0.756	1.60198e-35	NIPSNAP1
9.13121e-40	-0.90038	0.507	0.906	1.6102e-35	2023-03-07
9.38292e-40	0.708173	1	0.983	1.65458e-35	UBXN1
9.46191e-40	-0.816957	0.313	0.833	1.66851e-35	EXTL2
9.62581e-40	-0.850717	0.377	0.846	1.69742e-35	PPIL4
1.01391e-39	-0.788406	0.67	0.983	1.78794e-35	RTN3
1.03126e-39	-0.944305	0.153	0.666	1.81853e-35	ARHGEF28
1.13924e-39	0.894878	0.61	0.104	2.00893e-35	CDIP1
1.38539e-39	1.04416	0.91	0.659	2.44299e-35	PAGR1
1.41355e-39	-0.729838	0.867	1	2.49265e-35	DCTN2
1.78429e-39	0.597196	1	0.993	3.14642e-35	RAB34
1.78954e-39	0.888656	0.967	0.779	3.15567e-35	NPM3
1.93735e-39	0.820591	0.597	0.09	3.41632e-35	XRRA1
2.14583e-39	-0.838975	0.3	0.809	3.78395e-35	TMTC3
2.3611e-39	-0.768433	0.167	0.679	4.16357e-35	SREBF2
2.61539e-39	-0.955467	0.493	0.916	4.61197e-35	FKBP14
2.67962e-39	-0.951046	0.67	0.936	4.72524e-35	TRAM2
2.80562e-39	-1.01424	0.343	0.823	4.94744e-35	HIC1
3.01587e-39	-0.802324	0.57	0.933	5.31819e-35	HDGFL2
3.88696e-39	-0.803904	0.14	0.659	6.85427e-35	MAPRE2
4.04293e-39	0.86402	0.973	0.796	7.1293e-35	CISD2
4.8719e-39	0.868904	0.967	0.789	8.5911e-35	CKLF
5.65601e-39	-1.60196	0.81	0.933	9.97381e-35	TMEM158
6.0678e-39	0.818568	0.997	0.983	1.07e-34	IL6ST
6.2576e-39	-0.890719	0.68	0.95	1.10346e-34	DHX9
6.8366e-39	0.609977	1	1	1.20557e-34	SOD1
7.09092e-39	-1.30592	0.547	0.883	1.25041e-34	FJX1
7.25285e-39	-1.44729	0.957	0.977	1.27897e-34	KRT18
8.15538e-39	0.876482	0.947	0.773	1.43812e-34	PARL
9.66901e-39	-0.836546	0.083	0.579	1.70503e-34	ETV1
9.82866e-39	-1.20239	0.883	0.983	1.73319e-34	CAMK2N1
1.10586e-38	1.01476	0.873	0.575	1.95007e-34	PET100
1.24589e-38	0.897423	0.963	0.445	2.197e-34	TFPI2
1.38598e-38	-1.09189	1	1	2.44403e-34	COL1A1
1.41853e-38	-1.57945	0.083	0.565	2.50144e-34	RARRES1
1.94393e-38	-1.05701	0.19	0.689	3.42793e-34	BHLHE40
2.01642e-38	-0.618003	0.99	1	3.55576e-34	RBX1
2.11527e-38	-1.0994	0.777	0.943	3.73007e-34	UAP1
2.13177e-38	-1.11865	0.613	0.916	3.75916e-34	MYADM
2.14337e-38	-0.765294	0.147	0.662	3.77962e-34	SC5D
2.26165e-38	1.43305	0.787	0.321	3.9882e-34	NPW
2.56942e-38	-0.807833	0.087	0.585	4.53091e-34	GSTA4
2.71766e-38	-0.754902	0.95	0.997	4.79231e-34	APEX1
3.20331e-38	-0.987484	0.96	0.993	5.64872e-34	SFPQ
3.54709e-38	-0.703365	0.28	0.799	6.25494e-34	NEU1
4.11639e-38	-0.849383	0.32	0.786	7.25885e-34	NUDCD1
4.21188e-38	1.36786	0.977	0.645	7.42723e-34	ID3
4.24753e-38	0.959193	0.92	0.716	7.49009e-34	IFNGR2
4.28319e-38	0.919234	0.933	0.739	7.55298e-34	OAZ2
4.36463e-38	-0.860694	0.32	0.803	7.69659e-34	LPIN1
4.45732e-38	-1.76692	0.213	0.689	7.86003e-34	ADAMTS1
4.58729e-38	-0.810875	0.047	0.525	8.08923e-34	PKDCC
5.06408e-38	-0.844429	1	1	8.93e-34	CAV1
5.16928e-38	-0.920865	0.88	0.973	9.1155e-34	SPTBN1
5.30916e-38	1.39318	0.77	0.224	9.36217e-34	CXCL8
5.5678e-38	0.912162	0.467	0.013	9.81825e-34	CSTA
5.89267e-38	-0.768377	0.257	0.753	1.03911e-33	PPIP5K2
6.46057e-38	0.7875	0.993	0.946	1.13926e-33	TIMM8B
9.89783e-38	-0.878253	0.25	0.726	1.74538e-33	CASP3
1.00426e-37	-0.794504	0.37	0.833	1.77091e-33	WBP2
1.032e-37	-0.746814	0.647	0.97	1.81984e-33	TMED7
1.13641e-37	-0.646363	0	0.435	2.00394e-33	ADGRL2
1.20389e-37	1.00999	0.96	0.769	2.12294e-33	GOPC
1.21712e-37	-0.667744	0.99	1	2.14628e-33	CCT7
1.23773e-37	-0.894844	0.08	0.562	2.1826e-33	AK5
1.50333e-37	1.28531	0.967	0.582	2.65098e-33	MT1A
1.5596e-37	-1.1836	0.653	0.96	2.75021e-33	ARHGAP29
1.61787e-37	0.913178	0.7	0.224	2.85296e-33	TLCD5
1.67408e-37	-0.808965	0.537	0.926	2.95208e-33	COMMD8
1.7348e-37	0.84482	0.99	0.88	3.05915e-33	METRN
2.06834e-37	-0.878684	0.313	0.806	3.64731e-33	NAV3
2.15611e-37	0.812061	0.453	0.01	3.80208e-33	CA9
2.58022e-37	-0.692349	0.79	0.997	4.54996e-33	CAPZA2
2.59054e-37	-0.642193	0.993	1	4.56815e-33	COPS6
2.75234e-37	0.791804	1	0.923	4.85348e-33	UCHL1
3.00158e-37	0.883483	0.903	0.662	5.29298e-33	YKT6
3.22093e-37	-0.758494	0.03	0.485	5.67978e-33	SGIP1
3.30932e-37	0.998443	0.783	0.294	5.83565e-33	UCP2
3.40724e-37	0.99972	0.91	0.599	6.00832e-33	NINJ1
3.8124e-37	-1.36186	0.15	0.612	6.72279e-33	THBS2
3.90522e-37	-0.693356	0.03	0.485	6.88647e-33	LRRC1
3.93879e-37	-0.741011	0.21	0.709	6.94567e-33	DUSP11
4.21234e-37	0.833207	0.967	0.87	7.42803e-33	CHMP3
4.2198e-37	-0.792174	0.393	0.856	7.44119e-33	OSTF1
4.37263e-37	-0.806785	0.407	0.839	7.71069e-33	CUL2
4.49126e-37	0.842394	0.97	0.809	7.91989e-33	MRPS33
5.09377e-37	-0.761088	0.55	0.95	8.98236e-33	DPM1
5.1661e-37	-0.835983	0.68	0.957	9.10991e-33	UGDH
5.54254e-37	-0.748087	0.79	0.977	9.77372e-33	VPS28
5.68668e-37	-0.946518	0.01	0.448	1.00279e-32	HHIP-AS1
5.88449e-37	0.809346	0.97	0.88	1.03767e-32	BCKDK
6.40534e-37	1.00993	0.987	0.9	1.12952e-32	ATF4
6.72084e-37	-0.956022	0.36	0.803	1.18515e-32	TSPAN14
7.25978e-37	-0.595704	0.997	1	1.28019e-32	PHB2
7.61914e-37	0.950126	0.693	0.214	1.34356e-32	TMEM45A
9.31658e-37	0.948158	0.897	0.719	1.64289e-32	CARD19
1.08662e-36	0.87419	0.77	0.304	1.91615e-32	GIHCG
1.12408e-36	-0.669179	0.86	0.993	1.9822e-32	NDUFB5
1.12751e-36	-0.780715	0.517	0.91	1.98825e-32	NDUFS1
1.14246e-36	-0.839231	0.45	0.86	2.01461e-32	NUCB1
1.20818e-36	-0.807418	0.743	0.977	2.13051e-32	DNAJB11
1.28104e-36	-0.751674	0.277	0.773	2.25899e-32	GSDMD
1.29623e-36	-0.867715	0.813	0.97	2.28577e-32	MAGED1
1.33818e-36	-0.860475	0.773	0.96	2.35975e-32	ARCN1
1.33821e-36	0.821154	0.477	0.027	2.35979e-32	SAMD11
1.38838e-36	0.806471	0.507	0.047	2.44827e-32	SYNGR3
1.41117e-36	-0.751764	0.743	0.963	2.48845e-32	CPNE1
1.51702e-36	0.950572	0.89	0.602	2.67511e-32	TRIM56
1.67968e-36	-0.829332	0.54	0.92	2.96195e-32	EIF4G3
1.97439e-36	-0.778627	0.053	0.515	3.48163e-32	AC007952.4
2.08481e-36	0.790287	0.533	0.064	3.67636e-32	TRABD2A
2.12949e-36	-0.824996	0.25	0.726	3.75514e-32	MPP1
2.47119e-36	-0.719302	0.263	0.773	4.35769e-32	MFSD14A
2.7142e-36	0.596841	1	0.993	4.78622e-32	SNRPE
3.01768e-36	-1.82049	0.08	0.552	5.32138e-32	RGCC
3.06806e-36	-0.716191	0.37	0.853	5.41022e-32	TM7SF3
3.06904e-36	-0.992539	0.147	0.622	5.41194e-32	THSD4
3.11201e-36	-0.76267	0.54	0.923	5.48772e-32	SAMM50
3.31252e-36	-0.764978	0.597	0.953	5.84131e-32	MRPS22
3.53325e-36	-0.878867	0.827	0.97	6.23053e-32	EPS8
3.5547e-36	0.644289	0.997	0.97	6.26836e-32	ZNHIT1
3.56266e-36	0.694131	1	0.957	6.28239e-32	SNRPG
3.69806e-36	0.902538	0.943	0.773	6.52115e-32	CYB5A
4.40149e-36	-1.80818	0.03	0.472	7.76159e-32	KRT34
4.50881e-36	1.12011	0.7	0.241	7.95084e-32	CSF1
4.96676e-36	-0.805331	0.38	0.829	8.75838e-32	STK39
5.03936e-36	-0.773294	0.86	0.977	8.8864e-32	DDX3X
5.34255e-36	-0.807671	0.63	0.93	9.42105e-32	SPART
5.47774e-36	-1.20079	0.29	0.766	9.65944e-32	PDGFRA
6.11251e-36	-0.65493	0.977	1	1.07788e-31	RAB32
6.25801e-36	0.840285	0.733	0.251	1.10354e-31	MTHFS
6.35113e-36	0.74809	0.543	0.074	1.11996e-31	MXI1
6.95399e-36	-0.818558	0.423	0.853	1.22627e-31	TFB1M
7.30107e-36	-0.754274	0.3	0.783	1.28747e-31	SNX14
7.45728e-36	0.834834	0.993	0.926	1.31502e-31	UGP2
7.62507e-36	0.888584	0.63	0.151	1.34461e-31	LINC00963
8.16742e-36	-0.766874	0.677	0.97	1.44024e-31	TWF2
1.02833e-35	-0.725944	0.72	0.99	1.81337e-31	RAB14
1.03238e-35	0.887548	0.96	0.682	1.82051e-31	RPL39L
1.03292e-35	-0.75689	0.263	0.753	1.82145e-31	TRAPPC12
1.17998e-35	-0.983103	0.543	0.866	2.08078e-31	HAT1
1.18733e-35	-0.858581	0.62	0.92	2.09374e-31	EEA1
1.28121e-35	-1.07384	0.54	0.86	2.25928e-31	PMAIP1
1.28766e-35	1.33675	0.92	0.579	2.27066e-31	ERRFI1
1.34264e-35	-0.807155	0.477	0.89	2.36762e-31	GIGYF2
1.38983e-35	1.02738	0.877	0.522	2.45082e-31	IRS1
1.45975e-35	-0.770352	0.237	0.709	2.57413e-31	KYAT3
1.48306e-35	0.891585	0.983	0.692	2.61523e-31	COL8A1
1.51505e-35	-0.695133	0.707	0.99	2.67164e-31	DBNL
1.56146e-35	0.913288	0.417	0	2.75348e-31	LINC01224
1.67714e-35	1.0553	0.85	0.515	2.95746e-31	PPME1
1.81002e-35	0.886659	0.773	0.308	3.19179e-31	NMB
1.85313e-35	-0.619843	0.987	1	3.2678e-31	REEP5
1.85919e-35	0.934439	0.947	0.719	3.2785e-31	POLR2J3
1.95349e-35	-0.775778	0.543	0.926	3.44479e-31	COPS7A
2.05952e-35	0.762639	0.993	0.977	3.63176e-31	NDUFA1
2.14952e-35	-0.716118	0.25	0.746	3.79046e-31	FBXL5
2.22125e-35	-0.857401	0.043	0.488	3.91694e-31	TMEM171
2.40128e-35	-0.654332	0.957	1	4.23441e-31	SRI
2.4971e-35	-0.756349	0.863	0.997	4.40339e-31	EIF4A2
2.81953e-35	-0.869828	0.833	0.963	4.97196e-31	MYOF
2.9127e-35	0.807169	0.483	0.04	5.13626e-31	SPAG4
2.96003e-35	-0.776312	0.58	0.923	5.21972e-31	DYNC1LI1
2.97116e-35	-0.875869	0.503	0.88	5.23934e-31	ME1
2.98971e-35	-0.821371	0.487	0.883	5.27205e-31	TMX3
2.99698e-35	-0.848458	0.897	0.97	5.28487e-31	ABCE1
3.00202e-35	-0.771274	0.68	0.97	5.29376e-31	TRAPPC4
3.07176e-35	-0.743813	0.913	0.99	5.41674e-31	MRPL3
3.08151e-35	-0.62077	0.947	0.997	5.43394e-31	NDUFB3
3.20876e-35	-1.00482	0.667	0.926	5.65833e-31	TRNP1
3.99682e-35	-1.35037	0.317	0.709	7.048e-31	TRBC2
4.20699e-35	0.906975	0.913	0.689	7.41861e-31	WDR13
4.33158e-35	1.01097	0.94	0.615	7.6383e-31	OGFRL1
4.82973e-35	-0.68368	0.967	0.997	8.51674e-31	DNAJA1
5.6602e-35	-0.605721	0	0.408	9.9812e-31	ISL1
5.8906e-35	-0.798563	0.527	0.906	1.03875e-30	RAB8A
6.17843e-35	-0.58657	0	0.408	1.0895e-30	AC090152.1
6.1877e-35	-0.992295	0.26	0.719	1.09114e-30	CCPG1
7.24237e-35	-0.87322	0.703	0.95	1.27712e-30	GMPS
7.83228e-35	-0.792513	0.543	0.913	1.38114e-30	OS9
8.29175e-35	0.731263	0.547	0.084	1.46217e-30	FNDC10
1.03443e-34	-0.730722	0.323	0.783	1.82412e-30	BTBD1
1.03669e-34	0.670872	0.433	0.013	1.82809e-30	CGREF1
1.04614e-34	-0.859805	0.503	0.886	1.84477e-30	RANBP2
1.05706e-34	-1.4971	0	0.408	1.86402e-30	SCUBE3
1.10569e-34	-0.769217	0.723	0.967	1.94978e-30	ACBD3
1.22276e-34	0.970786	0.537	0.077	2.15621e-30	ZC3H12A
1.22676e-34	-0.832096	0.367	0.806	2.16326e-30	PPP1R10
1.41939e-34	-0.772841	0.553	0.92	2.50295e-30	SRPRA
1.44308e-34	-0.95953	0.577	0.886	2.54473e-30	MXRA8
1.51859e-34	-0.999046	0.447	0.823	2.67788e-30	PAK1IP1
1.58294e-34	-0.662315	0.767	0.993	2.79136e-30	APMAP
1.65412e-34	0.941991	0.993	0.967	2.91687e-30	CCDC80
1.6698e-34	-0.888134	0.247	0.712	2.94453e-30	ITGA4
1.76582e-34	-0.815227	0.677	0.936	3.11385e-30	FAM98A
2.34259e-34	1.04166	0.893	0.605	4.13092e-30	GSTM3
2.57808e-34	-0.72423	0.33	0.793	4.54618e-30	MICU2
2.66302e-34	-0.686969	0.823	0.987	4.69598e-30	RARS
2.68365e-34	0.693022	0.403	0	4.73235e-30	C5orf66-AS1
2.76287e-34	-0.744731	0.25	0.719	4.87205e-30	RIOK2
2.98797e-34	-0.608395	0.02	0.445	5.26899e-30	NAALADL1
3.143e-34	-0.759722	1	1	5.54236e-30	PTGES3
3.19559e-34	-0.793151	0.373	0.819	5.63511e-30	UTP3
3.39842e-34	1.02199	0.99	0.679	5.99277e-30	CKS1B
3.64051e-34	-0.780433	0.007	0.415	6.41967e-30	SYT1
3.7554e-34	-0.708881	0.913	0.997	6.62227e-30	CFL2
4.24098e-34	-0.585927	0.997	0.997	7.47855e-30	NUDC
4.36605e-34	-0.790114	0.433	0.843	7.69909e-30	HPF1
4.42284e-34	-0.857165	0.667	0.943	7.79924e-30	MAGOH
4.45207e-34	0.970037	0.783	0.441	7.85079e-30	YAF2
4.5269e-34	0.835418	0.94	0.823	7.98274e-30	LINC01578
4.67688e-34	0.607232	0.4	0	8.2472e-30	PRKAG2-AS1
4.75111e-34	0.699456	0.997	0.977	8.37811e-30	NDUFC1
4.81129e-34	0.914078	0.67	0.207	8.48422e-30	ENO2
5.08769e-34	0.888566	0.677	0.227	8.97163e-30	TTC39C
5.09925e-34	-0.717137	0.607	0.96	8.99201e-30	PDHB
5.13363e-34	-0.909569	0.177	0.635	9.05264e-30	SLC12A2
6.15021e-34	-0.886364	0.623	0.92	1.08453e-29	ETHE1
7.82647e-34	-0.790417	0.49	0.88	1.38012e-29	CNDP2
7.94357e-34	-1.05619	0.097	0.545	1.40077e-29	OSR2
8.03968e-34	-1.10813	0.61	0.88	1.41772e-29	CCBE1
9.3292e-34	-0.780478	0.03	0.452	1.64511e-29	TNFRSF19
9.7673e-34	-0.810482	0.857	0.987	1.72236e-29	G6PD
9.95258e-34	-0.768034	0.253	0.729	1.75504e-29	GRAMD2B
1.08172e-33	-0.860427	0.41	0.839	1.90751e-29	RGS17
1.13576e-33	-0.706874	0.123	0.589	2.0028e-29	JAM3
1.35926e-33	1.28187	0.773	0.314	2.39693e-29	INHBA
1.38282e-33	-0.885912	0.393	0.813	2.43847e-29	SOCS5
1.6363e-33	-0.797584	0.527	0.903	2.88544e-29	AKAP13
1.77053e-33	-0.727036	0.15	0.622	3.12216e-29	SLC9A3R1
1.89888e-33	-1.14462	0.753	0.916	3.34848e-29	NES
2.56498e-33	0.702592	1	0.923	4.52309e-29	CARHSP1
2.59626e-33	-0.772223	0.513	0.906	4.57825e-29	SGCB
2.65622e-33	-0.650866	0.817	0.987	4.68398e-29	CMPK1
2.87342e-33	0.800506	0.953	0.843	5.06698e-29	MAF1
2.99898e-33	0.958721	0.873	0.592	5.2884e-29	B4GALT1
3.01141e-33	-0.702687	0.757	0.967	5.31032e-29	IK
3.22174e-33	0.738893	0.963	0.796	5.68121e-29	DNAJC19
3.56302e-33	-0.767778	0.57	0.92	6.28303e-29	STT3B
4.06101e-33	-1.03329	0.003	0.398	7.16118e-29	HHIP
4.23444e-33	-0.80916	0.487	0.883	7.46701e-29	DECR1
4.34251e-33	-0.703274	0.38	0.813	7.65759e-29	MRPL44
4.37805e-33	-0.697044	0.753	0.98	7.72025e-29	BTF3L4
4.43164e-33	-0.704063	0.213	0.682	7.81476e-29	IMPA1
4.65634e-33	-0.741783	0.42	0.846	8.21098e-29	GTF2H3
4.88837e-33	0.960334	0.737	0.318	8.62016e-29	AFDN
5.01757e-33	0.974424	0.907	0.525	8.84798e-29	IL7R
5.13818e-33	0.874889	0.843	0.562	9.06066e-29	TAF11
5.1561e-33	0.738009	0.967	0.95	9.09227e-29	CWC15
5.84326e-33	-0.809463	0.48	0.873	1.0304e-28	CFLAR
5.9315e-33	-0.724358	0.707	0.967	1.04596e-28	IMMT
9.04024e-33	0.722164	0.983	0.94	1.59416e-28	POLDIP2
9.10624e-33	-0.792017	0.733	0.95	1.60579e-28	PHC2
9.4566e-33	-0.652606	0.12	0.575	1.66758e-28	PRMT3
1.09095e-32	0.870638	0.897	0.702	1.92379e-28	ZNF428
1.0978e-32	0.865043	0.89	0.435	1.93586e-28	WNT5A
1.13568e-32	-0.757872	0.63	0.93	2.00266e-28	HUWE1
1.16004e-32	0.903952	0.867	0.575	2.04562e-28	MAP4K3-DT
1.20841e-32	-0.599829	0.963	0.997	2.13091e-28	PLIN3
1.30765e-32	-0.692268	0.957	0.983	2.30591e-28	EIF4G1
1.30944e-32	-0.897404	0.63	0.926	2.30906e-28	GOLGB1
1.37019e-32	0.883762	0.887	0.552	2.41619e-28	SYNJ2
1.54051e-32	0.774662	0.497	0.064	2.71653e-28	BHMT2
1.56153e-32	-0.624621	0	0.385	2.75361e-28	HIF3A
1.72675e-32	0.640477	1	0.983	3.04495e-28	MRPS12
1.7789e-32	0.792348	0.94	0.779	3.13692e-28	ITGAE
1.80403e-32	-0.865117	0.423	0.829	3.18123e-28	CLCN3
1.98408e-32	0.672087	0.447	0.033	3.49873e-28	SLC39A8
2.03754e-32	-0.748948	0.707	0.95	3.593e-28	ELOVL1
2.04718e-32	-0.852814	0.787	0.98	3.61e-28	KDELR3
2.05126e-32	-0.833259	0.703	0.916	3.61719e-28	SF3A3
2.22315e-32	-0.661585	0.023	0.428	3.9203e-28	PTGER4
2.22593e-32	0.721572	0.997	0.946	3.9252e-28	HDGF
2.38854e-32	-0.620514	0.993	0.997	4.21195e-28	SF3B2
2.72033e-32	-0.747608	0.147	0.595	4.79704e-28	GK
2.76792e-32	-0.780323	0.663	0.946	4.88096e-28	CPNE3
2.78396e-32	0.749358	0.39	0.003	4.90924e-28	GABRA2
2.80894e-32	-0.793979	0.13	0.579	4.95328e-28	MIR99AHG
2.88055e-32	-0.748076	0.523	0.896	5.07957e-28	KDM1A
2.95879e-32	0.666164	0.997	0.99	5.21753e-28	RHEB
2.99856e-32	0.779738	0.53	0.09	5.28765e-28	C1QTNF1
3.02806e-32	-0.725506	0.49	0.876	5.33969e-28	LRRC41
3.09975e-32	-0.805117	0.273	0.722	5.4661e-28	TJP2
3.28635e-32	0.958657	0.793	0.425	5.79515e-28	SVIP
3.3169e-32	-0.641562	0.003	0.388	5.84902e-28	CLDN7
3.41129e-32	0.935944	0.757	0.351	6.01548e-28	HACD1
3.51874e-32	-0.647938	0.993	1	6.20495e-28	PFDN2
3.89483e-32	-0.727753	0.533	0.89	6.86813e-28	VPS26A
3.96905e-32	0.886098	0.87	0.572	6.99902e-28	TMEM205
4.61694e-32	0.727527	0.997	0.86	8.14151e-28	LSM5
4.62409e-32	-0.712569	0.347	0.789	8.15411e-28	ATXN7L3B
4.66066e-32	1.61917	0.553	0.097	8.2186e-28	CXCL3
4.9075e-32	-0.732642	0.533	0.913	8.65389e-28	BIRC6
5.30835e-32	-0.694274	0.517	0.92	9.36075e-28	MMAB
5.43161e-32	-0.803769	0.217	0.652	9.5781e-28	FAP
5.96499e-32	0.743043	0.587	0.144	1.05187e-27	FBXO25
6.14209e-32	-0.671988	0.607	0.936	1.0831e-27	TSG101
6.26478e-32	0.932131	0.78	0.401	1.10473e-27	ECH1
6.29963e-32	0.867633	0.827	0.395	1.11088e-27	SNHG1
6.54973e-32	-0.972541	0.12	0.555	1.15498e-27	LIFR
6.73373e-32	-0.752486	0.52	0.893	1.18743e-27	NPTN
6.75092e-32	-0.74059	0.43	0.846	1.19046e-27	AP3B1
6.91727e-32	-0.737734	0.53	0.903	1.21979e-27	INTS11
7.33001e-32	-0.827816	0.45	0.836	1.29257e-27	ACTL6A
7.89526e-32	-0.87263	0.4	0.823	1.39225e-27	DYNLT3
8.05095e-32	-0.829189	0.003	0.385	1.41971e-27	USP44
9.71687e-32	0.841363	0.993	0.742	1.71347e-27	HLA-B
9.73217e-32	-0.696064	0.087	0.518	1.71617e-27	SLC35E4
1.14345e-31	-0.725611	0.617	0.926	2.01636e-27	SCFD1
1.1544e-31	-0.777702	0.66	0.95	2.03567e-27	ASCC3
1.21268e-31	-0.690818	0.86	0.993	2.13845e-27	COPA
1.37308e-31	0.648504	0.463	0.047	2.42128e-27	SPECC1
1.41599e-31	0.767974	0.967	0.799	2.49696e-27	TMEM160
1.49161e-31	0.622666	0.997	0.99	2.6303e-27	AP3S1
1.49204e-31	-0.756504	0.143	0.595	2.63107e-27	ENDOD1
1.58565e-31	-0.737366	0.387	0.809	2.79613e-27	PLXNB2
1.62696e-31	-0.879074	0.53	0.89	2.86899e-27	KLF9
1.63433e-31	-0.700881	0.433	0.873	2.88197e-27	USP15
1.66665e-31	-0.683255	0.39	0.86	2.93898e-27	LARP4
1.6728e-31	-0.71916	0.647	0.967	2.94982e-27	DYNC1LI2
1.70071e-31	-0.749533	0.78	0.96	2.99903e-27	IPO5
1.80001e-31	-0.713178	0.437	0.846	3.17414e-27	CASC4
1.8497e-31	0.793646	0.657	0.211	3.26177e-27	BOLA1
1.88253e-31	-0.702805	0.93	0.983	3.31965e-27	RPL7L1
2.10021e-31	-0.750634	0.243	0.689	3.70351e-27	IFNGR1
2.60719e-31	0.901888	0.83	0.528	4.59752e-27	TIMM44
2.85139e-31	-0.717626	0.99	1	5.02815e-27	CCT2
2.95554e-31	-0.754009	0.23	0.662	5.21179e-27	WDR4
3.16823e-31	0.881944	0.833	0.425	5.58686e-27	NETO2
3.56039e-31	-0.723684	0.697	0.963	6.27838e-27	PTPN1
4.39125e-31	-0.649419	0.243	0.702	7.74354e-27	RNPEPL1
4.75588e-31	-0.664607	0.917	1	8.38653e-27	ILK
4.81365e-31	0.709429	0.987	0.886	8.48839e-27	CUEDC2
4.9139e-31	-0.836606	0.657	0.946	8.66517e-27	TGFBR2
5.24079e-31	0.614284	0.987	0.993	9.2416e-27	EI24
5.39713e-31	-0.755437	0.62	0.936	9.5173e-27	DNAJA2
5.93668e-31	-0.658061	0.113	0.552	1.04687e-26	MIPEP
6.1896e-31	-0.722087	0.397	0.826	1.09147e-26	IGF2R
6.65933e-31	0.772164	0.68	0.227	1.17431e-26	LIMD2
7.09966e-31	-0.808897	0.05	0.455	1.25195e-26	MTUS1
7.25629e-31	-0.640703	0.1	0.535	1.27957e-26	INTS8
7.59243e-31	-0.909469	0.55	0.903	1.33885e-26	STOM
1.2971e-30	-0.669779	0.013	0.391	2.2873e-26	FEZ1
1.31716e-30	-0.74035	0.28	0.702	2.32268e-26	IDH3A
1.36682e-30	-0.690137	0.52	0.886	2.41024e-26	UBA6
1.43411e-30	-0.639482	0.803	0.983	2.52892e-26	CDC123
1.53408e-30	0.820168	0.943	0.826	2.7052e-26	GPATCH4
1.58105e-30	0.777236	0.907	0.749	2.78802e-26	UQCC3
1.59383e-30	-0.986063	0.463	0.826	2.81056e-26	GADD45A
2.041e-30	-0.664692	0.19	0.639	3.59911e-26	LSS
2.25272e-30	-0.705566	0.693	0.933	3.97244e-26	KRR1
2.49951e-30	1.08613	1	0.783	4.40763e-26	ID1
2.54712e-30	-0.888328	0.49	0.813	4.4916e-26	SMARCA1
2.68226e-30	-0.70189	0.357	0.806	4.7299e-26	SMU1
2.68559e-30	1.04153	0.84	0.538	4.73578e-26	IRS2
2.70588e-30	-0.631639	0.147	0.592	4.77154e-26	ECD
2.71605e-30	0.77958	0.92	0.753	4.78949e-26	LUZP1
3.23465e-30	0.819026	0.573	0.144	5.70398e-26	NUDT14
3.61758e-30	0.669477	0.993	0.94	6.37925e-26	TSR3
3.62447e-30	-0.904	0.517	0.863	6.3914e-26	CCNL1
4.58272e-30	-0.804948	0.34	0.749	8.08116e-26	SSX2IP
4.9173e-30	-1.26556	0.293	0.719	8.67117e-26	DUSP6
5.4834e-30	-0.695238	0.987	1	9.66943e-26	HLA-C
5.91883e-30	-0.693231	0.743	0.967	1.04373e-25	PPP1R12A
6.19634e-30	-0.686674	0.57	0.9	1.09266e-25	FAF2
6.48048e-30	-0.852098	0.77	0.967	1.14277e-25	NAMPT
7.44341e-30	-0.652904	0.267	0.706	1.31257e-25	PIGK
8.46423e-30	-0.68184	0.457	0.86	1.49258e-25	EIF2B3
8.47157e-30	0.952678	0.917	0.712	1.49388e-25	DCBLD1
9.08846e-30	0.912945	0.637	0.204	1.60266e-25	C16orf95
9.4729e-30	-0.619095	0.117	0.552	1.67045e-25	VPS16
9.61073e-30	-0.693554	0.373	0.776	1.69476e-25	KCTD3
9.67275e-30	-0.71021	0.297	0.756	1.70569e-25	ZC3H7A
1.09643e-29	-0.805676	0.423	0.796	1.93345e-25	H6PD
1.13762e-29	-0.712646	0.997	1	2.00609e-25	PHLDA2
1.1488e-29	-0.619339	0.94	0.997	2.02579e-25	TMEM59
1.15174e-29	-0.698714	0.197	0.632	2.03098e-25	MANEA
1.20966e-29	-0.632361	0.447	0.88	2.13312e-25	ZMPSTE24
1.25824e-29	0.725403	0.557	0.127	2.21878e-25	TBXAS1
1.3392e-29	-0.608763	0.007	0.368	2.36154e-25	JCAD
1.38968e-29	-0.839976	0.003	0.361	2.45057e-25	TNFSF4
1.50877e-29	-0.759399	0.647	0.916	2.66057e-25	MOSMO
1.57089e-29	-0.723916	0.227	0.669	2.7701e-25	NCEH1
1.61135e-29	-0.633892	0.53	0.913	2.84146e-25	SRP68
1.67316e-29	0.847497	0.823	0.542	2.95046e-25	TIMM23
1.69111e-29	0.816994	0.657	0.234	2.98211e-25	AL445524.1
1.71492e-29	-0.715745	0.193	0.625	3.02408e-25	CSGALNACT2
1.76629e-29	-0.699371	0.173	0.605	3.11468e-25	ANKRD35
1.81097e-29	-0.74565	0.56	0.893	3.19347e-25	DNTTIP2
1.83472e-29	-0.660924	0.36	0.796	3.23534e-25	ARHGAP10
1.88107e-29	0.765153	0.62	0.194	3.31708e-25	CSKMT
1.92493e-29	-0.652064	0.673	0.953	3.39442e-25	DERL2
1.9457e-29	-0.673869	0.183	0.612	3.43105e-25	MINPP1
2.02002e-29	0.681817	0.99	0.933	3.5621e-25	UBE2K
2.0377e-29	0.639808	0.36	0.003	3.59328e-25	CES1
2.28999e-29	-0.766603	0.65	0.926	4.03817e-25	NAA15
2.31016e-29	-0.68789	0.18	0.612	4.07373e-25	TST
2.49144e-29	-0.681702	0.013	0.378	4.3934e-25	ARHGAP6
2.51436e-29	-0.680292	0.287	0.732	4.43382e-25	MAGEF1
2.59789e-29	-0.678217	0.15	0.572	4.58113e-25	SLC44A2
2.74562e-29	-0.692403	0.48	0.873	4.84163e-25	SPPL2A
3.3716e-29	0.860882	0.883	0.569	5.94549e-25	SLC38A1
3.59331e-29	-0.734977	0.323	0.732	6.33645e-25	RUFY3
4.07158e-29	-0.661488	0.267	0.702	7.17983e-25	NSMCE3
4.09903e-29	-1.10551	0.357	0.769	7.22823e-25	MDK
4.14517e-29	0.821362	0.973	0.839	7.3096e-25	COX20
4.73928e-29	0.824298	0.803	0.428	8.35724e-25	BCL9L
4.85767e-29	-0.800945	0.23	0.656	8.56602e-25	TOB1
4.86649e-29	-0.691764	0.587	0.913	8.58157e-25	PCID2
5.10104e-29	-1.02528	0.217	0.635	8.99518e-25	CPED1
5.16428e-29	0.822433	0.877	0.642	9.10669e-25	SNRNP27
5.18532e-29	0.656248	0.46	0.06	9.14379e-25	TMEM246
5.37006e-29	1.31711	0.517	0.097	9.46957e-25	CXCL6
5.40398e-29	-0.688573	0.363	0.826	9.52938e-25	PCYOX1
5.58948e-29	0.887584	0.767	0.395	9.85649e-25	SLC2A1
6.94718e-29	0.761947	0.91	0.702	1.22507e-24	PSMG3
6.99046e-29	0.688205	0.963	0.86	1.2327e-24	PAM16
7.27953e-29	-0.670737	0.387	0.796	1.28367e-24	SWAP70
8.00371e-29	-0.772468	0.47	0.833	1.41137e-24	ATP1B1
8.33123e-29	-0.671815	0.9	0.993	1.46913e-24	ACLY
9.44506e-29	-0.66832	0.32	0.746	1.66554e-24	YARS2
1.16626e-28	-0.798366	0	0.344	2.05658e-24	ABI3BP
1.23362e-28	-0.656894	0.45	0.853	2.17536e-24	SNX7
1.27843e-28	-0.648113	0.977	0.997	2.25438e-24	ERCC1
1.29963e-28	-0.772974	0.407	0.806	2.29177e-24	PROCR
1.32454e-28	-0.58978	0.05	0.441	2.33569e-24	ZSCAN18
1.38351e-28	-0.885618	0.903	0.963	2.43968e-24	EZR
1.54251e-28	-0.710247	0.097	0.502	2.72007e-24	RRM2B
1.64375e-28	-0.639999	0.703	0.96	2.8986e-24	AKT1
1.76409e-28	-0.793044	0.56	0.863	3.1108e-24	FARP1
1.87901e-28	-0.695133	0.333	0.763	3.31345e-24	POR
2.11644e-28	-0.625699	0.433	0.819	3.73213e-24	HIBADH
2.22491e-28	0.781889	0.657	0.251	3.92341e-24	DHRS4
2.33732e-28	-0.738613	0.587	0.92	4.12164e-24	ENG
2.36239e-28	-0.648813	0.953	0.983	4.16584e-24	FAM114A1
2.48369e-28	-0.97913	0.427	0.789	4.37974e-24	WNT5B
2.59805e-28	-0.589325	0.86	0.993	4.58141e-24	NAA20
2.78755e-28	0.667941	0.993	0.96	4.91556e-24	MRPL33
2.96717e-28	-0.711031	0.77	0.977	5.23231e-24	PRKAR1A
3.07572e-28	-0.683415	0.667	0.943	5.42372e-24	M6PR
3.08338e-28	0.779104	0.907	0.736	5.43723e-24	RABEP1
3.16731e-28	-0.611735	0.29	0.729	5.58524e-24	ARFIP1
3.18504e-28	0.803767	0.817	0.518	5.61649e-24	UBE2E2
3.20494e-28	-0.739271	0.14	0.548	5.6516e-24	KHDRBS3
3.35557e-28	-0.686593	0.25	0.672	5.91722e-24	ATF7IP
3.56597e-28	-0.672339	0.473	0.883	6.28824e-24	CARS
3.64477e-28	-0.814278	0.4	0.786	6.42718e-24	EVI5
3.65463e-28	-0.635583	0.253	0.696	6.44457e-24	SGCE
3.74083e-28	0.629899	0.373	0.017	6.59657e-24	NPR3
3.76303e-28	0.851609	0.81	0.482	6.63572e-24	GPANK1
3.87235e-28	0.689579	1	0.896	6.8285e-24	DDX46
4.05854e-28	-0.720121	0.897	0.97	7.15684e-24	CLEC11A
4.39038e-28	0.793668	0.863	0.672	7.742e-24	MTLN
5.04426e-28	-0.625254	0.513	0.9	8.89505e-24	CMC1
5.79322e-28	-0.649642	0.31	0.736	1.02158e-23	WASHC4
6.23652e-28	-0.663567	0.393	0.776	1.09975e-23	PDCL3
6.29491e-28	-0.690646	0.607	0.913	1.11004e-23	RAP1GDS1
7.04101e-28	-0.653445	0.47	0.833	1.24161e-23	JKAMP
7.49823e-28	0.632942	0.423	0.047	1.32224e-23	IMPA2
7.86466e-28	-0.704359	0.667	0.95	1.38685e-23	RECQL
8.20338e-28	0.745585	0.813	0.472	1.44658e-23	AHI1
8.5301e-28	-0.772988	0.857	0.987	1.5042e-23	H2AFJ
9.44117e-28	-0.687571	0.333	0.726	1.66486e-23	PHTF2
1.01071e-27	-0.983013	0	0.334	1.78229e-23	PSG5
1.0792e-27	-1.43599	0	0.334	1.90306e-23	TMEM100
1.12946e-27	0.644798	0.457	0.07	1.99169e-23	F12
1.19061e-27	-0.587939	0.847	0.987	2.09952e-23	SSBP4
1.25179e-27	-0.665331	0.543	0.916	2.2074e-23	SLK
1.26671e-27	-0.61982	0.593	0.93	2.23372e-23	MOB4
1.38445e-27	-0.642442	0.473	0.87	2.44134e-23	NBN
1.51899e-27	-0.614269	0.097	0.495	2.67858e-23	HSD17B7
1.52217e-27	-0.675264	0.73	0.98	2.6842e-23	DAP
1.56591e-27	-1.20748	0.61	0.829	2.76132e-23	PCNA
1.57752e-27	0.640088	0.467	0.07	2.7818e-23	CPM
1.61574e-27	-1.84623	0.053	0.421	2.84919e-23	HIST1H1D
1.63108e-27	0.639642	1	0.953	2.87625e-23	DEK
1.77683e-27	-0.663437	0.32	0.732	3.13327e-23	KIDINS220
1.78706e-27	-0.743967	0.277	0.666	3.1513e-23	NUP107
1.82798e-27	0.667705	0.997	0.669	3.22346e-23	THY1
1.96434e-27	-0.658641	0	0.331	3.46392e-23	PTPRN2
2.09867e-27	-1.05221	0.37	0.759	3.70079e-23	RGMB
2.11334e-27	-1.41969	0.787	0.903	3.72666e-23	JUN
2.19099e-27	0.755232	0.4	0.037	3.8636e-23	HIST1H2BJ
2.20899e-27	-2.39988	0	0.331	3.89534e-23	POSTN
2.36841e-27	-0.649955	0.693	0.96	4.17645e-23	VPS25
2.48833e-27	-0.771352	0.7	0.946	4.38793e-23	MYO10
2.54167e-27	0.633275	0.407	0.04	4.48197e-23	ZP1
2.68033e-27	-0.708377	0.487	0.86	4.72649e-23	PJA2
2.94664e-27	0.681324	0.41	0.043	5.19611e-23	ZNF395
3.12833e-27	-0.635988	0.577	0.916	5.51649e-23	NAPA
3.16209e-27	-0.595426	0.117	0.525	5.57604e-23	STK3
3.2419e-27	-0.666821	0.373	0.793	5.71677e-23	RFNG
3.58267e-27	-0.65666	0.543	0.876	6.31767e-23	PMM1
3.77459e-27	0.726021	0.927	0.736	6.65612e-23	DNAJC1
3.80419e-27	-0.651979	0.26	0.686	6.70832e-23	HADH
3.84041e-27	-0.698927	0.687	0.933	6.77217e-23	EWSR1
4.11561e-27	0.740714	0.96	0.773	7.25746e-23	CENPV
4.30403e-27	-0.639668	0.173	0.589	7.58972e-23	HIBCH
4.40852e-27	-0.676271	0.357	0.749	7.77398e-23	SH3BP1
5.06605e-27	-0.591803	0.863	0.983	8.93347e-23	C14orf119
5.59196e-27	-0.977186	0.703	0.849	9.86086e-23	DDX39A
5.87069e-27	-0.65885	0.417	0.796	1.03524e-22	PITRM1
5.94724e-27	-0.608888	0.27	0.689	1.04874e-22	COMMD10
5.96105e-27	-0.614996	0.27	0.686	1.05117e-22	METTL2A
6.28209e-27	0.632613	0.993	0.95	1.10778e-22	PDLIM7
6.98899e-27	0.69661	0.51	0.114	1.23244e-22	SEZ6L2
7.01933e-27	0.634154	0.987	0.957	1.23779e-22	C1orf122
7.24277e-27	0.760107	0.907	0.629	1.27719e-22	POLE3
7.69904e-27	-0.590282	0.847	0.987	1.35765e-22	TECR
7.73764e-27	0.684238	0.97	0.873	1.36445e-22	PXDN
8.29159e-27	-0.718727	0.42	0.793	1.46214e-22	DDX3Y
8.44036e-27	-0.69715	0.56	0.92	1.48837e-22	SPAG9
9.39171e-27	0.716331	0.927	0.702	1.65613e-22	CHTOP
9.64776e-27	-0.830788	0.923	0.987	1.70129e-22	CSRP1
1.00699e-26	-0.594105	0.313	0.753	1.77573e-22	MRPL39
1.07511e-26	-0.732433	0.967	1	1.89585e-22	MT-ND6
1.09557e-26	0.799927	0.917	0.729	1.93193e-22	TIMM9
1.10682e-26	1.16138	0.75	0.378	1.95177e-22	PEG10
1.19138e-26	0.666642	0.947	0.86	2.10087e-22	SPG21
1.21138e-26	-0.627383	0.653	0.93	2.13614e-22	FLII
1.22844e-26	0.737234	0.88	0.696	2.16624e-22	PTRHD1
1.31668e-26	-0.718999	0.33	0.732	2.32184e-22	MAN2A1
1.39024e-26	0.800817	0.86	0.441	2.45154e-22	CHAF1A
1.40198e-26	-0.676901	0.093	0.485	2.47225e-22	LAMA2
1.44413e-26	-0.751569	0.223	0.622	2.54658e-22	TMEM154
1.46517e-26	-0.661713	0.073	0.455	2.58368e-22	EID3
1.64575e-26	-0.753202	0.91	0.993	2.90211e-22	MANF
1.68127e-26	-0.724112	0.127	0.525	2.96476e-22	PLTP
1.72062e-26	-0.631056	0.213	0.629	3.03414e-22	ACYP1
1.73235e-26	-0.641935	0.63	0.94	3.05483e-22	CLIP1
1.92234e-26	-0.861421	0.667	0.88	3.38986e-22	NAV1
2.00185e-26	-0.609375	0.27	0.679	3.53007e-22	PRR14L
2.10109e-26	-0.751897	0.243	0.652	3.70507e-22	CYSTM1
2.14598e-26	0.67169	0.547	0.147	3.78422e-22	PDK1
2.186e-26	-0.627534	0.153	0.559	3.85479e-22	IRF9
2.19872e-26	-0.770868	0.63	0.876	3.87721e-22	BOP1
2.31228e-26	-0.603823	0.357	0.759	4.07747e-22	PRCP
2.42995e-26	-0.682342	0.637	0.913	4.28498e-22	TTC37
2.47948e-26	-0.70716	0.62	0.9	4.37232e-22	BMS1
2.96122e-26	-0.672478	0.8	0.957	5.22182e-22	RUVBL1
3.14126e-26	-0.685079	0.517	0.853	5.53931e-22	LTV1
3.15913e-26	-0.611417	0.213	0.629	5.57081e-22	WWC3
3.18975e-26	-0.69216	0.13	0.528	5.62481e-22	VGLL3
3.1934e-26	0.657689	0.943	0.863	5.63123e-22	SZRD1
3.32524e-26	0.609539	0.983	0.963	5.86373e-22	HAX1
3.47914e-26	0.71139	0.593	0.197	6.13511e-22	LINC00665
3.67115e-26	-0.698032	0.823	0.906	6.47371e-22	SELENOF
4.19097e-26	-0.667782	0.607	0.913	7.39036e-22	TMCO3
4.29629e-26	-0.695133	0.557	0.866	7.57607e-22	FARSB
4.63868e-26	-0.612778	0.723	0.98	8.17985e-22	VBP1
5.20107e-26	-1.63801	0.067	0.438	9.17157e-22	DIO2
5.43304e-26	-0.684542	0.517	0.86	9.58062e-22	ARSJ
5.50432e-26	-0.587178	0.5	0.89	9.70631e-22	ACO2
5.81354e-26	0.723645	0.957	0.873	1.02516e-21	GLIPR1
6.1375e-26	-0.647182	0.497	0.87	1.08229e-21	ARHGAP21
7.48172e-26	-0.602974	0.81	0.983	1.31933e-21	RAB11A
7.49456e-26	0.789259	0.693	0.348	1.32159e-21	TARBP2
7.51827e-26	-0.670671	0.833	0.967	1.32577e-21	MRPL15
7.66498e-26	-0.622829	0.54	0.886	1.35164e-21	CERS2
8.3189e-26	-0.610719	0.393	0.783	1.46696e-21	MAN1B1
8.38095e-26	-0.656894	0.023	0.361	1.4779e-21	C1orf54
8.49677e-26	0.767069	0.667	0.294	1.49832e-21	CDYL
8.51746e-26	-0.635361	0.637	0.92	1.50197e-21	ANKRD17
8.82777e-26	-0.800337	1	1	1.55669e-21	RHOBTB3
8.86388e-26	-0.593838	0.163	0.565	1.56306e-21	ARSK
9.5588e-26	-0.660242	0.037	0.385	1.6856e-21	COL4A5
1.0185e-25	-0.665869	0.343	0.736	1.79602e-21	ZEB2
1.15732e-25	-0.696435	0.46	0.823	2.04081e-21	SAFB
1.25236e-25	-1.62277	0.347	0.682	2.20841e-21	HSD11B1
1.27878e-25	-0.730842	0.45	0.809	2.255e-21	NF2
1.29292e-25	0.654	0.477	0.097	2.27993e-21	PPP1R14B-AS1
1.32183e-25	-0.734459	0.423	0.769	2.33091e-21	TMEM131
1.3418e-25	-0.616189	0.29	0.709	2.36612e-21	PANK3
1.37849e-25	-0.617001	0.16	0.548	2.43082e-21	CNPY4
1.44502e-25	-0.675079	0.003	0.318	2.54814e-21	RASSF6
1.56012e-25	-0.915751	0.817	0.92	2.75111e-21	ITGA2
1.5826e-25	0.824705	0.773	0.411	2.79075e-21	SAP30
1.75995e-25	-0.639168	0.103	0.485	3.1035e-21	GLT8D2
1.76766e-25	-0.61525	0.247	0.662	3.11709e-21	DYNC2H1
1.77961e-25	-0.616131	0.337	0.742	3.13817e-21	TMEM41B
1.78033e-25	-0.588067	0.75	0.987	3.13944e-21	TIPRL
1.78708e-25	-0.622313	0.24	0.635	3.15134e-21	SH3RF1
1.86634e-25	-0.694086	0.67	0.93	3.2911e-21	KPNA4
1.89565e-25	-0.592386	0.523	0.88	3.3428e-21	MAPK1
1.95727e-25	-0.662875	0.2	0.595	3.45144e-21	MAGEH1
2.0087e-25	0.74089	0.927	0.676	3.54214e-21	NXT1
2.14618e-25	-0.614518	0.333	0.722	3.78458e-21	PDZD8
2.14737e-25	-0.646118	0.393	0.763	3.78668e-21	TPP2
2.27686e-25	0.615822	0.977	0.913	4.01501e-21	NBDY
2.33313e-25	-0.624867	1	1	4.11425e-21	CTSB
2.34815e-25	-0.600272	0.303	0.706	4.14073e-21	OSBP
2.43416e-25	-0.750111	0.2	0.595	4.29241e-21	LPXN
2.61564e-25	-0.600427	0.28	0.686	4.61241e-21	DPY19L4
2.75723e-25	0.852131	0.737	0.344	4.8621e-21	ZNF503
2.83632e-25	-0.882413	0.97	0.97	5.00156e-21	CCN1
2.93999e-25	0.772421	0.867	0.662	5.18438e-21	MRPL1
2.9529e-25	-0.61919	0.35	0.742	5.20714e-21	MARS
3.10835e-25	-0.737832	0.453	0.793	5.48127e-21	FAM107B
3.25609e-25	-0.677844	0.697	0.953	5.74178e-21	CRELD2
3.6913e-25	-0.643581	0.22	0.622	6.50924e-21	DOCK1
3.99402e-25	-0.600869	0.33	0.736	7.04306e-21	FASTKD2
4.05028e-25	-0.61935	0.423	0.819	7.14227e-21	UBA5
4.16695e-25	-0.908688	0.55	0.813	7.348e-21	NID2
4.21224e-25	-0.64682	0.283	0.672	7.42786e-21	LTBP3
4.33917e-25	-0.745501	0.03	0.365	7.65169e-21	WNT7B
4.38192e-25	-0.713354	0.727	0.93	7.72709e-21	NAE1
4.56317e-25	0.787075	0.843	0.602	8.04669e-21	YDJC
5.15096e-25	-0.686184	1	1	9.0832e-21	CST3
5.34888e-25	-0.692665	0.417	0.783	9.43221e-21	APC
5.79437e-25	-0.692107	0.24	0.629	1.02178e-20	PARP14
5.82881e-25	-0.626387	0.793	0.953	1.02785e-20	BZW2
6.24609e-25	0.61318	0.473	0.1	1.10144e-20	DLL3
6.58801e-25	-0.735749	0.593	0.873	1.16173e-20	FUBP1
7.9976e-25	0.662266	0.39	0.047	1.4103e-20	SYNPO
8.0758e-25	-0.636528	0.653	0.91	1.42409e-20	PLOD3
8.18226e-25	-0.69196	0.36	0.726	1.44286e-20	TCF12
8.25645e-25	-0.626915	0.42	0.783	1.45594e-20	UBLCP1
8.31951e-25	0.691305	0.907	0.799	1.46706e-20	RPS6KB2
9.22271e-25	-0.6366	0.21	0.609	1.62633e-20	CCDC92
9.72716e-25	0.67756	0.907	0.729	1.71529e-20	CREB3
1.01693e-24	-0.638589	0.833	0.967	1.79325e-20	ATRX
1.06628e-24	-0.70414	0.453	0.779	1.88028e-20	PNPT1
1.09964e-24	-0.612606	1	1	1.9391e-20	KPNB1
1.12461e-24	0.764299	0.683	0.284	1.98314e-20	TES
1.19189e-24	-0.680382	0.457	0.796	2.10178e-20	SMC6
1.22517e-24	-0.678411	0.19	0.572	2.16046e-20	MAFF
1.23931e-24	0.624018	0.967	0.89	2.1854e-20	NSD3
1.3391e-24	-0.614811	0.767	0.97	2.36137e-20	SCARB2
1.35412e-24	-0.709041	0.287	0.669	2.38786e-20	PRIM2
1.4862e-24	-0.666494	0.503	0.829	2.62076e-20	FIP1L1
1.49593e-24	0.657588	0.957	0.893	2.63792e-20	RNASEH2C
1.49749e-24	0.745205	0.85	0.652	2.64068e-20	ZCCHC9
1.49986e-24	-0.66046	0.507	0.853	2.64486e-20	SETX
1.70155e-24	0.737532	0.71	0.375	3.00051e-20	SLC4A2
1.8559e-24	-0.744933	0.983	0.997	3.2727e-20	LGALS3
1.88299e-24	-0.716814	0.213	0.595	3.32047e-20	PDP1
1.92836e-24	-0.593591	0.44	0.813	3.40047e-20	RNPEP
2.06254e-24	-0.62355	0.693	0.943	3.63708e-20	HPRT1
2.41365e-24	-0.612098	0.357	0.739	4.25623e-20	SETD2
2.63078e-24	0.750541	0.9	0.759	4.63912e-20	EGFR
2.67418e-24	-0.599231	0.653	0.963	4.71564e-20	ECHDC1
2.74049e-24	-0.592961	0.807	0.967	4.83257e-20	G3BP2
2.74854e-24	-0.657558	0.217	0.622	4.84677e-20	MYEOV
2.82898e-24	-0.65218	0.617	0.91	4.98862e-20	TUBGCP2
2.85506e-24	-0.609789	0.7	0.967	5.03461e-20	CUL3
2.85821e-24	-0.666214	0.47	0.826	5.04017e-20	WWTR1
2.88731e-24	-0.721708	0.477	0.819	5.09149e-20	BLVRB
2.97437e-24	-0.661142	0.793	0.97	5.24501e-20	BAG2
3.1731e-24	-0.600972	0.307	0.712	5.59545e-20	RAB3GAP1
3.17632e-24	0.728177	0.92	0.816	5.60112e-20	SRGAP1
3.2524e-24	0.756148	0.733	0.398	5.73529e-20	SH2D4A
3.42107e-24	-0.714889	0.963	0.993	6.03272e-20	MYH9
3.45913e-24	-0.674668	0.633	0.91	6.09983e-20	CTSD
3.65742e-24	-0.594729	0.243	0.635	6.44949e-20	EP300
3.7063e-24	-0.68796	0.883	0.946	6.53569e-20	ALYREF
3.87232e-24	-0.848759	0.62	0.883	6.82844e-20	PAPSS2
4.61807e-24	-0.652017	0.303	0.702	8.14351e-20	VPS13A
4.65914e-24	-0.714983	0.45	0.759	8.21594e-20	OXCT1
4.71318e-24	-0.618179	0.67	0.933	8.31123e-20	ACO1
4.7147e-24	-0.752739	0.373	0.726	8.31391e-20	NFAT5
4.87042e-24	-0.588586	0.26	0.656	8.58849e-20	TTYH3
4.94902e-24	-0.640219	0.173	0.545	8.7271e-20	MAGI2
5.13196e-24	0.927382	1	0.532	9.0497e-20	G0S2
5.33137e-24	-0.688269	0.2	0.575	9.40134e-20	LOXL3
5.45931e-24	-0.588503	0.233	0.619	9.62695e-20	MICU3
5.8253e-24	0.802026	0.923	0.749	1.02723e-19	P4HA1
6.06044e-24	-0.645708	0.96	0.987	1.0687e-19	HNRNPH3
6.20595e-24	0.597886	0.937	0.883	1.09436e-19	MRPL54
6.6914e-24	-0.609301	0.987	0.997	1.17996e-19	TOP1
6.98176e-24	-0.659027	0.84	0.963	1.23116e-19	GTPBP4
7.21488e-24	0.730489	0.787	0.495	1.27227e-19	THUMPD3-AS1
7.53578e-24	-0.608218	0.827	0.97	1.32886e-19	PGRMC1
8.49879e-24	-0.657263	0.683	0.91	1.49868e-19	SPTSSA
8.80913e-24	0.727487	0.713	0.368	1.5534e-19	SLC27A5
9.31339e-24	-0.586713	0.593	0.913	1.64232e-19	RSU1
9.50303e-24	0.624711	0.497	0.13	1.67576e-19	HK2
9.83076e-24	-0.636362	0.853	0.943	1.73356e-19	RBBP7
1.03977e-23	-0.66378	0.013	0.318	1.83353e-19	ARL4C
1.12891e-23	-0.58752	0.3	0.702	1.99073e-19	MAP3K5
1.20713e-23	-0.661305	0.533	0.856	2.12865e-19	RABGGTB
1.20865e-23	-0.596601	0.32	0.712	2.13134e-19	APPBP2
1.23178e-23	-0.64458	0.17	0.538	2.17212e-19	C2CD2
1.29654e-23	-0.610161	0.087	0.438	2.28631e-19	ATP8B1
1.43312e-23	-0.645419	0.773	0.96	2.52717e-19	STK17A
1.53429e-23	-0.601461	0.273	0.669	2.70556e-19	GBP3
1.64526e-23	0.712967	0.397	0.06	2.90125e-19	PLCB4
1.79433e-23	-0.586643	0.617	0.906	3.16411e-19	TM9SF1
1.82031e-23	-0.90048	0.003	0.294	3.20993e-19	ESM1
1.84133e-23	-0.592502	0.663	0.95	3.24699e-19	ABCF2
1.84651e-23	-0.604623	0.3	0.682	3.25614e-19	TBL3
1.91792e-23	-0.679099	1	1	3.38207e-19	IFITM3
1.93676e-23	0.650535	0.903	0.806	3.41529e-19	GTF2E2
2.28946e-23	-0.941281	0.287	0.662	4.03724e-19	CLU
2.66084e-23	-0.595054	0.497	0.856	4.69213e-19	SPATC1L
2.76188e-23	-0.587039	0.463	0.819	4.8703e-19	CCNDBP1
2.96422e-23	-0.668923	0.483	0.823	5.22711e-19	ZNF638
3.00933e-23	-0.668152	0.58	0.873	5.30665e-19	LRPPRC
3.13747e-23	-0.596682	0.507	0.87	5.53262e-19	WDR46
3.15892e-23	-0.640026	0.72	0.916	5.57043e-19	TUBG1
3.2601e-23	-1.14516	0.067	0.401	5.74886e-19	HIST1H1E
3.26694e-23	0.626712	0.363	0.037	5.76093e-19	TNNT1
3.39596e-23	0.607071	0.933	0.863	5.98844e-19	PSME3
3.81188e-23	-0.58978	0.267	0.669	6.72188e-19	GFPT2
3.83217e-23	0.664095	0.91	0.819	6.75765e-19	ERI3
3.84133e-23	-0.700057	0.38	0.712	6.7738e-19	UTP20
3.88292e-23	0.732756	0.763	0.421	6.84714e-19	CENPS
4.12989e-23	0.716373	0.903	0.796	7.28264e-19	PFDN1
4.23776e-23	0.667405	0.92	0.846	7.47286e-19	DMAC1
4.36016e-23	-0.607844	0.567	0.863	7.68871e-19	PKN2
4.8903e-23	1.32676	0.827	0.502	8.62355e-19	FST
4.92315e-23	0.648451	0.92	0.769	8.68148e-19	VMA21
5.73792e-23	-0.605158	0.557	0.886	1.01182e-18	ADAM10
6.39694e-23	-0.622908	0.55	0.866	1.12804e-18	ARHGEF12
6.41749e-23	-0.639602	0.14	0.508	1.13166e-18	SPRY2
6.62312e-23	-0.816155	0.37	0.719	1.16792e-18	S1PR3
6.62658e-23	0.717213	0.853	0.609	1.16853e-18	DYNLL2
6.86193e-23	0.760718	0.763	0.411	1.21003e-18	ING2
6.91228e-23	-0.606582	0.62	0.886	1.21891e-18	GLS
7.52103e-23	0.708501	0.863	0.645	1.32626e-18	FUOM
7.70943e-23	0.588094	0.567	0.194	1.35948e-18	HOMER1
7.88964e-23	-0.633691	0.007	0.294	1.39126e-18	ASB5
7.9038e-23	-0.707087	0.01	0.301	1.39376e-18	MT1M
8.61668e-23	0.648746	0.923	0.699	1.51947e-18	CEBPZ
8.70451e-23	-0.611114	0.177	0.538	1.53495e-18	FAS
9.76391e-23	-0.640264	0.41	0.753	1.72177e-18	THOC3
9.80654e-23	-0.599975	0.627	0.906	1.72928e-18	NF1
1.03735e-22	-0.58978	0.393	0.763	1.82927e-18	PHKB
1.11539e-22	-0.610439	0.313	0.679	1.96688e-18	DNAJC13
1.12609e-22	-0.594185	0.623	0.913	1.98574e-18	SEC24D
1.14496e-22	-0.620037	0.15	0.508	2.01903e-18	CACNA2D1
1.14895e-22	0.633432	0.983	0.833	2.02605e-18	VAMP5
1.20786e-22	-0.592363	0.203	0.579	2.12994e-18	FZD6
1.25254e-22	0.74431	0.827	0.575	2.20873e-18	TMEM54
1.26816e-22	-0.648498	0.6	0.89	2.23628e-18	DDR2
1.28102e-22	-0.634989	0.76	0.943	2.25895e-18	TAF7
1.35336e-22	0.678803	0.843	0.649	2.38652e-18	CACUL1
1.51728e-22	-0.65391	0.427	0.769	2.67557e-18	AHCTF1
1.55908e-22	-0.597433	0.21	0.582	2.74928e-18	MYO6
1.62158e-22	-0.695861	0.973	0.993	2.8595e-18	MAP4K4
1.87186e-22	-0.59975	0.687	0.923	3.30084e-18	LUC7L2
1.88582e-22	-0.64204	0.437	0.776	3.32545e-18	ECPAS
1.98713e-22	0.729391	0.673	0.331	3.50411e-18	ALKBH2
2.09584e-22	-0.649201	0.497	0.836	3.6958e-18	DRAM1
2.10283e-22	-0.616321	0.7	0.97	3.70813e-18	ERG28
2.1318e-22	0.714826	0.847	0.639	3.75921e-18	CENPN
2.14547e-22	-0.588874	0.507	0.836	3.78333e-18	APOBEC3C
2.14898e-22	0.598556	0.98	0.953	3.78951e-18	NDUFA2
2.15922e-22	0.784069	0.807	0.642	3.80758e-18	FDX2
2.26086e-22	-0.602547	0	0.274	3.9868e-18	ISLR
2.36638e-22	0.738532	0.71	0.381	4.17288e-18	ASPHD1
2.4162e-22	-0.609835	0.713	0.936	4.26073e-18	TEAD1
2.46172e-22	-0.658705	0.547	0.833	4.34099e-18	UTP18
2.57676e-22	0.831684	0.747	0.492	4.54386e-18	SLC39A14
2.58714e-22	-0.663336	0.083	0.415	4.56217e-18	SYTL2
2.58928e-22	0.672041	0.927	0.803	4.56593e-18	DNAJC2
2.72793e-22	-0.82648	0.003	0.281	4.81043e-18	APCDD1
2.82367e-22	0.658482	0.72	0.341	4.97925e-18	PLPP2
3.06935e-22	-0.619044	0.42	0.786	5.41249e-18	MID1IP1
3.10096e-22	0.675005	0.663	0.328	5.46824e-18	SNX24
3.45908e-22	0.731116	0.82	0.572	6.09974e-18	COMMD5
3.5339e-22	-0.641469	0.467	0.813	6.23169e-18	TCF4
3.60703e-22	-0.611858	0.527	0.833	6.36063e-18	GOLGA3
3.79505e-22	-0.617872	0.707	0.933	6.69218e-18	ZFR
3.97874e-22	-0.691722	0.123	0.475	7.0161e-18	PLAC9
4.29476e-22	-0.634395	0.083	0.418	7.57338e-18	MOXD1
4.34209e-22	0.723528	0.87	0.522	7.65684e-18	PNRC1
4.6903e-22	0.641496	0.96	0.659	8.27088e-18	BCL2L12
4.81042e-22	0.706036	0.857	0.726	8.48269e-18	UROS
4.93412e-22	-0.673873	0.527	0.853	8.70083e-18	SMTN
4.97372e-22	0.685893	0.647	0.298	8.77066e-18	MEPCE
5.15848e-22	0.678709	0.94	0.876	9.09647e-18	CFDP1
5.62026e-22	0.881184	0.967	0.706	9.91076e-18	IER3
5.94265e-22	-0.666876	0.273	0.656	1.04793e-17	SLC7A2
5.97966e-22	-0.629259	0.95	0.987	1.05445e-17	CAV2
6.10192e-22	0.699225	0.81	0.542	1.07601e-17	LONP1
7.09182e-22	-0.666146	0.62	0.903	1.25057e-17	WLS
7.23649e-22	-0.655233	0.417	0.746	1.27608e-17	ARHGAP5
7.46858e-22	-1.27923	0.307	0.632	1.31701e-17	FGF7
8.56677e-22	0.663323	0.913	0.625	1.51066e-17	HSBP1L1
8.69495e-22	-0.670604	0.367	0.719	1.53327e-17	DDB2
9.01435e-22	-0.876661	0	0.268	1.58959e-17	SULF1
9.18355e-22	0.686326	1	0.749	1.61943e-17	PCLAF
9.58952e-22	-0.706071	0.257	0.629	1.69102e-17	MLLT11
9.80008e-22	-0.659476	0.967	0.977	1.72815e-17	FSTL1
1.01817e-21	-0.909058	0.087	0.411	1.79543e-17	FMN1
1.11409e-21	-0.63514	0.287	0.642	1.96459e-17	PGM2
1.16076e-21	0.74543	0.49	0.147	2.04689e-17	PRR34-AS1
1.23532e-21	0.689047	0.92	0.662	2.17836e-17	DHFR
1.26154e-21	-0.665492	0.133	0.498	2.2246e-17	PTN
1.2707e-21	0.732149	0.713	0.378	2.24076e-17	EGLN1
1.28371e-21	-0.604516	0.433	0.779	2.26369e-17	PTBP3
1.29775e-21	-0.58978	0.217	0.579	2.28846e-17	KIAA0586
1.32086e-21	-0.766761	0.16	0.495	2.32921e-17	STMN3
1.32723e-21	0.672362	0.92	0.742	2.34043e-17	MAD2L2
1.37075e-21	0.658632	0.753	0.435	2.41719e-17	TLCD3A
1.37178e-21	-0.591987	0.623	0.903	2.419e-17	UHMK1
1.58472e-21	0.651314	0.873	0.739	2.7945e-17	MANBAL
1.91998e-21	-0.65943	0.557	0.886	3.38569e-17	PPP1R15A
2.45832e-21	0.642167	0.903	0.776	4.33501e-17	PAFAH1B2
2.48284e-21	0.604697	0.52	0.154	4.37824e-17	KRT7
2.61367e-21	-0.708042	0.25	0.605	4.60895e-17	CMBL
2.93416e-21	-0.609917	0.097	0.428	5.1741e-17	SYNE1
2.94273e-21	-0.624143	0.937	0.983	5.18921e-17	BUB3
3.22201e-21	-0.674276	0.047	0.351	5.68169e-17	TM7SF2
3.58252e-21	-0.766144	0.44	0.746	6.31742e-17	SERPINB1
3.64382e-21	-0.752586	0.667	0.903	6.42552e-17	SMURF2
3.65177e-21	0.608527	0.283	0.01	6.43953e-17	C15orf48
4.27363e-21	0.71877	0.823	0.629	7.53612e-17	MPHOSPH6
4.49405e-21	-0.590787	0.403	0.766	7.92481e-17	SEL1L
4.56385e-21	0.670911	0.73	0.428	8.0479e-17	ZNF770
4.6686e-21	0.653077	0.53	0.181	8.23261e-17	ZSCAN16-AS1
4.80426e-21	-0.620961	0.557	0.866	8.47183e-17	GFPT1
5.35321e-21	0.726517	0.723	0.381	9.43985e-17	CDC25B
5.98141e-21	-0.590665	0.513	0.826	1.05476e-16	SF3B4
6.13516e-21	-0.594812	0.413	0.769	1.08187e-16	DOCK7
7.09252e-21	-1.18989	0.693	0.836	1.2507e-16	DUSP1
7.19587e-21	-0.605861	0.553	0.833	1.26892e-16	AATF
7.71742e-21	0.743468	0.82	0.582	1.36089e-16	C3orf14
7.75941e-21	-0.592745	0.62	0.916	1.36829e-16	DNAJC10
7.81988e-21	-0.626933	0.343	0.719	1.37896e-16	RASSF8
8.0588e-21	0.75711	0.643	0.318	1.42109e-16	A1BG
8.97137e-21	-0.643219	0.06	0.368	1.58201e-16	PRDM8
1.15799e-20	0.644184	0.877	0.746	2.04199e-16	FAM133B
1.22518e-20	0.635563	0.49	0.151	2.16049e-16	MIR4458HG
1.26158e-20	-0.610841	0.65	0.88	2.22467e-16	TRIP11
1.30588e-20	0.618527	0.93	0.769	2.30278e-16	ZNF511
1.32258e-20	-0.643698	0.6	0.876	2.33223e-16	CTPS1
1.64422e-20	-0.604106	0.097	0.421	2.89942e-16	FGD4
1.80359e-20	0.777478	0.793	0.548	3.18045e-16	HCFC1R1
2.30645e-20	0.703333	0.673	0.371	4.06719e-16	ACAA2
2.3599e-20	-0.892295	0.707	0.9	4.16146e-16	BRIX1
2.3676e-20	-0.706736	0	0.251	4.17503e-16	CLEC14A
2.3794e-20	-0.605721	0	0.251	4.19584e-16	CDH6
2.46331e-20	-0.968739	0.78	0.896	4.3438e-16	KPNA2
2.62916e-20	0.667315	0.823	0.615	4.63626e-16	RNMT
2.74166e-20	-0.644758	0.187	0.532	4.83465e-16	MIR22HG
3.15286e-20	-0.609125	0.613	0.87	5.55975e-16	SNRNP40
4.09559e-20	0.593061	0.973	0.9	7.22217e-16	IMP3
4.46579e-20	0.609997	0.913	0.876	7.87498e-16	SUPT4H1
4.90278e-20	0.668501	0.57	0.237	8.64557e-16	TRIM25
5.35008e-20	0.663936	0.8	0.562	9.43434e-16	NCOR2
5.67194e-20	-0.636095	0.413	0.729	1.00019e-15	ZFC3H1
5.89848e-20	0.633338	0.68	0.361	1.04014e-15	C2orf49
6.35829e-20	0.701452	0.667	0.348	1.12122e-15	LINC00662
6.59311e-20	-0.605633	0.87	0.957	1.16263e-15	PALM2-AKAP2
7.59695e-20	-0.683255	0.86	0.957	1.33965e-15	LAMC1
7.6031e-20	0.824168	0.387	0.077	1.34073e-15	IL6
8.30346e-20	-0.673437	0.52	0.769	1.46423e-15	MTAP
9.75843e-20	-0.617379	0.507	0.799	1.7208e-15	ATP13A3
9.78562e-20	0.649431	0.867	0.746	1.7256e-15	TUSC2
1.11258e-19	0.686887	0.593	0.258	1.96192e-15	FERMT1
1.245e-19	0.700799	0.867	0.649	2.19544e-15	MARCKSL1
1.24883e-19	0.654431	0.863	0.712	2.20219e-15	PLEKHO1
1.37017e-19	-0.612113	0.897	0.983	2.41616e-15	YWHAH
1.64247e-19	0.665999	0.997	0.746	2.89633e-15	ADM
1.7072e-19	0.647532	0.73	0.398	3.01048e-15	CDCA7L
1.78497e-19	0.64789	0.913	0.719	3.14762e-15	MTHFD2
1.85707e-19	0.666508	0.84	0.669	3.27475e-15	AZI2
2.17029e-19	0.605745	0.6	0.268	3.82709e-15	SDR39U1
2.68107e-19	0.657233	0.75	0.438	4.7278e-15	ST5
2.69011e-19	-0.790313	0.013	0.268	4.74374e-15	DIRAS3
3.07564e-19	-0.682301	0.02	0.281	5.42358e-15	INMT
3.34766e-19	0.682418	0.87	0.689	5.90327e-15	NSRP1
3.37977e-19	0.664559	0.753	0.452	5.95988e-15	PTPRF
3.49658e-19	0.613402	0.753	0.462	6.16586e-15	UPF2
3.57172e-19	-0.617794	0.22	0.548	6.29837e-15	GALNT7
3.83187e-19	0.622325	0.83	0.612	6.75712e-15	ERVK3-1
4.84583e-19	-0.598095	0.13	0.448	8.54513e-15	SPRY4
5.13499e-19	0.596087	0.243	0.003	9.05505e-15	IL1A
5.92731e-19	-0.630337	0.793	0.923	1.04522e-14	NIFK
6.42038e-19	0.612891	0.52	0.197	1.13217e-14	EVA1C
7.43801e-19	0.750764	0.67	0.344	1.31162e-14	CSRP2
7.6282e-19	-0.593705	0.667	0.893	1.34516e-14	BCL2L1
7.94888e-19	0.694296	0.74	0.475	1.40171e-14	HOTAIRM1
8.75557e-19	-0.700964	0.373	0.682	1.54396e-14	SLFN5
9.46914e-19	-1.26307	0.16	0.472	1.66979e-14	PAPPA
9.49829e-19	-0.811496	0.553	0.776	1.67493e-14	PDLIM3
1.03016e-18	0.709824	0.77	0.488	1.81658e-14	SLC16A1-AS1
1.10336e-18	-0.76643	0.613	0.819	1.94566e-14	MIR100HG
1.27318e-18	0.632613	0.873	0.712	2.24513e-14	RBM27
1.30242e-18	0.635395	0.843	0.679	2.29669e-14	RAD1
1.39151e-18	-0.642811	0.16	0.482	2.45378e-14	SOCS1
1.55808e-18	-0.618977	0.213	0.535	2.74751e-14	PCMTD1
1.66269e-18	-1.01372	0.06	0.338	2.93198e-14	BMP4
1.6847e-18	-0.646417	0.657	0.883	2.9708e-14	SEC14L1
1.80385e-18	0.635102	0.687	0.425	3.18091e-14	NARF
1.96982e-18	0.616671	0.51	0.194	3.47357e-14	LINC00467
2.108e-18	-0.63058	0.107	0.411	3.71724e-14	CFH
2.21958e-18	-0.608888	0	0.227	3.914e-14	NDN
2.45054e-18	0.665214	0.96	0.763	4.32128e-14	LYAR
2.60961e-18	-0.617111	0.42	0.729	4.60179e-14	CYBRD1
2.66429e-18	0.638783	0.693	0.411	4.69821e-14	RITA1
2.87649e-18	-1.34061	0.487	0.642	5.0724e-14	ANLN
2.94807e-18	0.616446	0.86	0.659	5.19864e-14	DEXI
3.52386e-18	0.651477	0.79	0.545	6.21397e-14	FAM216A
3.68877e-18	-0.78424	1	1	6.50477e-14	SERPINE1
3.77033e-18	-0.622286	0.617	0.856	6.6486e-14	NIP7
4.20415e-18	0.628672	0.627	0.298	7.41359e-14	AC027031.2
4.3267e-18	-0.613149	0.15	0.458	7.6297e-14	RESF1
4.47364e-18	-0.627232	0.483	0.799	7.88882e-14	CKAP5
5.35751e-18	-0.700279	0.477	0.742	9.44744e-14	POLR3G
6.13538e-18	0.623624	0.613	0.294	1.08191e-13	SAMD1
6.15464e-18	0.673567	0.787	0.599	1.08531e-13	SURF1
6.69479e-18	0.626376	0.777	0.585	1.18056e-13	RNASEH2B
7.09399e-18	0.606411	0.84	0.719	1.25095e-13	AVEN
7.97919e-18	0.627073	0.813	0.615	1.40705e-13	PGM1
8.38392e-18	-0.679338	0.643	0.87	1.47842e-13	FAM92A
8.39562e-18	0.620025	0.84	0.559	1.48048e-13	SLC38A5
1.03765e-17	-0.685127	0.07	0.344	1.82978e-13	AHNAK2
1.08607e-17	-0.608888	0.07	0.348	1.91517e-13	JUP
1.14162e-17	0.629592	0.697	0.395	2.01313e-13	DBNDD2
1.19226e-17	-0.634664	0.06	0.338	2.10242e-13	BGN
1.58014e-17	-0.818404	0.173	0.465	2.78642e-13	DHRS3
1.7061e-17	-0.58978	0.723	0.92	3.00854e-13	RNF115
1.833e-17	0.609489	0.82	0.605	3.23232e-13	RNF5
2.02123e-17	0.773004	0.79	0.595	3.56423e-13	OAF
2.08277e-17	0.608309	0.873	0.739	3.67276e-13	PRPF4B
2.55677e-17	0.652658	0.81	0.575	4.5086e-13	SREK1IP1
3.28099e-17	-0.619837	0.233	0.538	5.78569e-13	SRPX2
3.42099e-17	-0.866403	0.047	0.301	6.03258e-13	IL13RA2
3.62471e-17	0.734975	0.257	0.02	6.39182e-13	NPTX1
3.76095e-17	-1.04835	0.387	0.602	6.63206e-13	LMNB1
4.12046e-17	0.590726	0.313	0.05	7.26602e-13	CRABP2
4.35072e-17	0.612914	0.867	0.676	7.67206e-13	ITGA3
4.60116e-17	0.586054	0.88	0.739	8.11369e-13	MCUR1
4.68474e-17	0.670524	0.85	0.622	8.26107e-13	CDCP1
5.36082e-17	-0.657642	0.47	0.729	9.45326e-13	EXOSC9
5.62851e-17	0.640399	0.807	0.622	9.92532e-13	ENDOG
6.49652e-17	0.70417	0.69	0.418	1.1456e-12	ABLIM3
7.62368e-17	-0.883712	0.427	0.669	1.34436e-12	RHOB
9.16614e-17	-0.625131	0.32	0.615	1.61636e-12	MET
9.24057e-17	0.604676	0.827	0.635	1.62948e-12	RNF24
9.79499e-17	-0.632967	0.67	0.873	1.72725e-12	PLD3
1.03133e-16	-0.828808	0.443	0.676	1.81864e-12	DIAPH3
1.05511e-16	0.732149	0.413	0.124	1.86058e-12	HIST1H2AC
1.38095e-16	-0.667265	0.34	0.625	2.43517e-12	SLC2A3
1.53132e-16	0.601405	0.72	0.468	2.70033e-12	KIFC3
2.08995e-16	0.604646	0.737	0.508	3.68542e-12	FBXO17
2.23729e-16	0.696045	0.727	0.525	3.94524e-12	BIRC2
3.57595e-16	0.72777	0.53	0.237	6.30584e-12	TNFAIP2
4.24425e-16	0.638026	0.737	0.518	7.4843e-12	RSRC1
4.74834e-16	-0.71088	0.313	0.605	8.37322e-12	SLC7A11
4.85246e-16	-0.812379	0.98	0.963	8.55683e-12	GAS6
5.43375e-16	0.963474	0.407	0.127	9.58187e-12	IL11
6.35659e-16	-0.649629	0.487	0.753	1.12092e-11	LBR
7.62979e-16	0.617037	0.797	0.605	1.34544e-11	AC245297.3
7.91842e-16	0.599324	0.773	0.575	1.39633e-11	CNOT1
8.29096e-16	-0.687849	1	0.886	1.46203e-11	STMN1
8.72488e-16	0.66097	0.64	0.351	1.53855e-11	SPDL1
9.2792e-16	-0.879286	0.443	0.669	1.63629e-11	MFGE8
9.65251e-16	0.587653	0.8	0.639	1.70212e-11	NMRAL1
1e-15	0.620019	0.65	0.378	1.7634e-11	TFDP2
1.19786e-15	-0.648068	0.34	0.635	2.1123e-11	NFKBIZ
1.37199e-15	-0.628836	0.753	0.866	2.41936e-11	NOP58
1.57463e-15	-0.801614	0.47	0.696	2.7767e-11	MSH6
2.11727e-15	-1.14218	1	0.99	3.7336e-11	NEAT1
2.6732e-15	-0.692259	0.607	0.806	4.71391e-11	GPRC5A
2.77717e-15	-0.696111	0.157	0.425	4.89726e-11	FRY
3.17711e-15	0.601191	0.637	0.378	5.60252e-11	PANX1
3.20505e-15	-0.764925	0.39	0.645	5.65178e-11	TMTC1
4.0408e-15	0.629961	0.537	0.264	7.12555e-11	INSIG2
6.15148e-15	0.615016	0.61	0.355	1.08475e-10	NFIL3
6.80916e-15	-0.615671	0.413	0.686	1.20073e-10	MIR222HG
8.74045e-15	0.664029	0.82	0.495	1.54129e-10	TOP2A
8.93652e-15	-0.606268	0.38	0.632	1.57587e-10	TOX2
9.26052e-15	0.677271	1	0.916	1.633e-10	UBE2S
9.66706e-15	-0.63747	0.533	0.793	1.70469e-10	FRMD4A
1.02546e-14	0.609893	0.827	0.669	1.8083e-10	PDCD11
1.1169e-14	-0.606753	0.103	0.358	1.96954e-10	MXRA5
1.64357e-14	-0.759845	0.217	0.472	2.89828e-10	BUB1
1.8356e-14	0.610125	0.72	0.522	3.2369e-10	MSRB1
2.00476e-14	0.608634	0.657	0.391	3.53519e-10	SLC7A5
3.68804e-14	-0.692433	0.06	0.291	6.50349e-10	ACTG2
4.27224e-14	-1.04222	0.467	0.609	7.53368e-10	DLGAP5
4.85295e-14	0.628401	0.58	0.291	8.55769e-10	APCDD1L-DT
5.61444e-14	-0.742101	0.753	0.863	9.90051e-10	IER2
8.90274e-14	0.586176	0.747	0.602	1.56991e-09	BET1
9.19656e-14	-0.710498	0.053	0.274	1.62172e-09	COL15A1
1.00433e-13	-1.15179	0.117	0.355	1.77104e-09	VWA5A
1.00996e-13	-0.631967	0.67	0.763	1.78096e-09	EXOSC8
1.09026e-13	-0.672307	0.733	0.903	1.92257e-09	SLC3A2
1.25417e-13	-0.744483	0.937	0.88	2.2116e-09	NASP
1.33229e-13	-1.33779	0.66	0.696	2.34936e-09	CCNB1
2.02183e-13	-0.946756	0.363	0.609	3.56529e-09	SERPINE2
3.0509e-13	-0.665085	0.437	0.619	5.37995e-09	LDOC1
3.80377e-13	-0.588568	0.697	0.86	6.70757e-09	CRIM1
4.14847e-13	-0.595222	0.37	0.592	7.31541e-09	VRK1
4.49396e-13	-0.591268	0.607	0.813	7.92465e-09	LRP1
4.86228e-13	0.594162	0.673	0.445	8.57414e-09	ZNF37A
5.06985e-13	-1.38461	0.117	0.361	8.94018e-09	HIST1H1A
5.45166e-13	-0.619527	0.06	0.274	9.61346e-09	KLF2
5.86538e-13	-1.02673	0.65	0.773	1.0343e-08	TRPA1
8.0962e-13	-0.769215	0.743	0.836	1.42768e-08	H1FX
8.81558e-13	-1.11938	0.577	0.773	1.55454e-08	TAGLN
1.21367e-12	-0.716541	0.79	0.926	2.14018e-08	CCDC71L
1.21797e-12	-0.728344	0.33	0.579	2.14777e-08	TSC22D3
1.24489e-12	-0.972396	0.543	0.709	2.19524e-08	HAS2
2.15388e-12	0.68431	0.227	0.033	3.79815e-08	CCL20
3.27854e-12	-0.724334	0.54	0.692	5.78137e-08	DPYSL3
4.32265e-12	0.646519	0.58	0.291	7.62256e-08	TIMP3
4.99559e-12	0.689279	0.547	0.274	8.80923e-08	CXCL5
5.51119e-12	-0.636459	0.293	0.538	9.71843e-08	SOCS3
7.55041e-12	-0.809239	0.31	0.525	1.33144e-07	C1R
7.70074e-12	-1.55084	0.087	0.298	1.35795e-07	HIST1H1B
1.15047e-11	-0.668221	0.123	0.338	2.02873e-07	FAM111B
1.4191e-11	-0.588856	0.483	0.672	2.50244e-07	SCARA3
2.86846e-11	-0.6646	0.563	0.742	5.05825e-07	KCNQ1OT1
5.85874e-11	-0.697839	0	0.134	1.03313e-06	ALDH1A1
8.39339e-11	-0.643481	0.42	0.625	1.48009e-06	FENDRR
9.56216e-11	-0.632901	0.957	0.796	1.68619e-06	TYMS
2.36187e-10	-0.907909	0.323	0.512	4.16493e-06	CLEC2B
2.60016e-10	-0.829961	0.183	0.391	4.58513e-06	VCAM1
3.72099e-10	0.644525	0.28	0.087	6.56159e-06	CXCL2
1.47428e-09	-1.01249	0.097	0.281	2.59974e-05	KRTAP1-5
8.30866e-09	-1.17345	0.733	0.766	0.000146515	PLAU
1.56641e-08	-0.957937	0.997	0.95	0.00027622	IGFBP6
1.75771e-08	-0.807265	0.447	0.562	0.000309955	CDA
2.78207e-08	-0.58978	0.24	0.415	0.00049059	KNL1
7.14914e-08	-0.699215	0.613	0.696	0.00126068	UBE2T
8.8324e-08	-1.03523	0.147	0.304	0.0015575	SNCA
1.73467e-07	-0.714586	0.093	0.244	0.00305891	CCNA1
1.81518e-07	-2.05223	0.477	0.569	0.00320088	CCL2
1.88301e-07	0.586259	0.15	0.03	0.00332049	CSF2
2.2662e-07	-0.668152	0.533	0.672	0.00399621	LOX
1.03572e-06	-0.713221	0.667	0.642	0.018264	PRC1
1.51077e-06	-0.620401	0.777	0.696	0.026641	MCM7

## Sheet: SFT1
p_val	avg_log2FC	pct.1	pct.2	p_val_adj	gene
1.05403e-128	-2.3515	0.013	0.967	1.85868e-124	TRPV2
1.40392e-120	4.36187	0.992	0.003	2.47568e-116	SAA1
2.8056e-120	4.14892	0.99	0	4.9474e-116	CHI3L1
4.85645e-120	-1.96087	0	0.91	8.56387e-116	AEBP1
2.85276e-117	-5.05579	0.76	1	5.03056e-113	PLAT
4.49201e-116	3.63446	1	0.134	7.92121e-112	PITX1
6.46789e-116	-2.86932	0.005	0.893	1.14055e-111	RGS4
1.43128e-112	2.48102	1	1	2.52391e-108	SNHG5
1.44301e-112	2.14361	1	1	2.5446e-108	RPL38
1.45135e-112	1.97051	1	1	2.55931e-108	TOMM7
1.48463e-112	2.49058	1	0.997	2.61799e-108	RPL31
1.51079e-112	1.60431	1	1	2.66413e-108	RPL36A
1.51145e-112	1.71319	1	1	2.66529e-108	RPS21
1.57419e-112	1.63645	1	1	2.77593e-108	RPS28
1.58162e-112	2.30763	1	1	2.78902e-108	RPS27
1.59235e-112	1.75884	1	1	2.80795e-108	RPL37A
1.60905e-112	-1.87425	1	1	2.8374e-108	MT-CYB
1.70651e-112	-1.37268	1	1	3.00926e-108	MT-CO3
2.03221e-112	3.22444	1	0.883	3.5836e-108	ATP5ME
2.03944e-112	2.31535	1	0.96	3.59635e-108	SNHG6
2.33193e-112	-2.32493	1	1	4.11213e-108	MT-ATP6
2.54535e-112	1.55503	1	1	4.48846e-108	ATP5F1E
2.7392e-112	-1.14408	1	1	4.83031e-108	MT-CO1
2.91428e-112	2.65073	1	0.983	5.13904e-108	ZFAS1
3.73127e-112	1.49477	1	1	6.57972e-108	RPS20
3.8598e-112	1.89516	1	1	6.80636e-108	UQCRQ
3.89517e-112	2.77721	1	1	6.86874e-108	RPS29
4.7023e-112	1.93276	1	0.997	8.29203e-108	TMA7
8.32612e-112	1.31332	1	1	1.46823e-107	RPL37
1.05958e-111	-3.86997	0.599	0.993	1.86847e-107	SPON2
1.26519e-111	-2.1718	0.008	0.873	2.23104e-107	PRSS3
1.36144e-111	-2.71072	0.117	0.94	2.40076e-107	LRRC17
1.93045e-111	2.0461	1	1	3.40416e-107	HSPB1
2.03356e-111	-1.83939	1	1	3.58598e-107	TKT
2.21885e-111	-1.37817	1	1	3.91273e-107	SLC25A3
2.60777e-111	-1.42294	1	1	4.59854e-107	LGALS1
3.2031e-111	-1.70577	0.997	1	5.64835e-107	PDIA6
3.52631e-111	-1.7081	1	1	6.2183e-107	ACTB
4.32113e-111	1.14938	1	1	7.61989e-107	RPL39
4.45807e-111	2.80256	0.997	0.719	7.86137e-107	NDUFB1
4.6146e-111	2.19978	1	1	8.13738e-107	GAS5
6.37358e-111	2.48465	1	0.639	1.12392e-106	SNHG32
8.08017e-111	3.11851	0.997	0.197	1.42486e-106	GREM1
8.3457e-111	-1.56798	1	1	1.47168e-106	CALR
1.02681e-110	-2.51103	0.194	0.98	1.81068e-106	MSMO1
1.45047e-110	-1.97801	1	1	2.55776e-106	VIM
1.93685e-110	1.15785	1	1	3.41543e-106	RPL27A
2.10746e-110	-3.98375	0.661	0.98	3.7163e-106	SRGN
2.22047e-110	-0.849897	1	1	3.91557e-106	TPT1
2.34071e-110	-1.98748	0.099	0.94	4.12761e-106	SEMA3A
3.18882e-110	1.11582	1	1	5.62316e-106	RPS17
3.63713e-110	-1.04723	1	1	6.41371e-106	MT-ND4
6.58709e-110	2.6273	1	0.592	1.16157e-105	ROMO1
8.35671e-110	-1.93078	1	1	1.47362e-105	ANXA2
8.41719e-110	1.82649	1	0.97	1.48429e-105	TMEM258
8.9575e-110	1.43102	1	1	1.57957e-105	COX7C
1.03946e-109	0.845454	1	1	1.83298e-105	RPLP2
1.29914e-109	-1.85548	0	0.853	2.29091e-105	PCDH7
2.08109e-109	1.0561	1	1	3.66979e-105	RPL34
2.67496e-109	-1.01838	1	1	4.71703e-105	MT-CO2
2.74725e-109	0.701431	1	1	4.8445e-105	RPL41
4.44215e-109	0.843028	1	1	7.8333e-105	RPL36
5.18538e-109	-1.40186	1	1	9.1439e-105	MT-ND5
5.39508e-109	2.73177	1	0.431	9.51369e-105	CDKN2A
7.55258e-109	-1.73631	0.01	0.863	1.33182e-104	OCIAD2
9.53943e-109	0.980643	1	1	1.68218e-104	RPL13A
1.71013e-108	-1.53213	1	1	3.01564e-104	EIF4A1
1.94528e-108	-1.51028	1	1	3.43031e-104	ANXA5
2.04502e-108	-1.38985	0.995	1	3.60619e-104	DAD1
2.54577e-108	1.51706	1	1	4.48922e-104	UQCR11
2.64902e-108	2.57873	0.949	0.094	4.67128e-104	SNHG25
3.62371e-108	2.58097	1	0.936	6.39005e-104	BNIP3
4.16713e-108	-1.8206	0.974	1	7.34833e-104	PDIA3
4.37592e-108	-2.22513	0.819	0.997	7.71651e-104	LTBP1
4.64658e-108	2.44269	1	0.595	8.19379e-104	AKR1B1
5.98964e-108	1.01469	1	1	1.05621e-103	TMSB10
7.62882e-108	-1.98517	1	1	1.34527e-103	ANXA1
1.46268e-107	-1.90326	0.064	0.906	2.57929e-103	ANPEP
1.5813e-107	-2.32363	0.992	1	2.78847e-103	HSPA5
2.82376e-107	-2.10503	0.939	1	4.97942e-103	FDPS
5.84403e-107	-1.61911	0.992	1	1.03054e-102	BZW1
6.76364e-107	1.58211	1	1	1.1927e-102	ATP5MD
8.39353e-107	-2.26043	0.735	0.993	1.48011e-102	NT5E
9.05262e-107	-1.30352	1	1	1.59634e-102	CLIC1
4.38371e-106	-1.57721	0.14	0.963	7.73024e-102	MTRNR2L12
4.52961e-106	-1.34189	1	1	7.98751e-102	RTN4
9.00043e-106	-1.98898	0.615	0.997	1.58714e-101	FDFT1
9.48759e-106	-1.38692	0.997	1	1.67304e-101	EID1
2.34258e-105	-1.34278	1	1	4.1309e-101	CD63
5.9516e-105	-2.51292	0.985	1	1.04951e-100	CLDN11
7.8611e-105	-2.00358	0.783	1	1.38623e-100	SCD
8.04351e-105	-3.78608	0.23	0.94	1.41839e-100	TNFRSF6B
1.41184e-104	-1.42385	1	1	2.48963e-100	MYL12A
1.91708e-104	2.05458	0.995	0.599	3.38057e-100	NMT1
2.50375e-104	2.5021	0.908	0.01	4.41512e-100	C1QL1
3.51074e-104	-1.55593	1	1	6.19084e-100	PPIB
5.27937e-104	1.80372	1	0.846	9.30964e-100	POLE4
7.23324e-104	1.33028	1	1	1.27551e-99	EIF2S2
1.18147e-103	2.5147	0.995	0.391	2.08341e-99	CDK5RAP2
1.34903e-103	-1.6596	0.594	1	2.37889e-99	ATXN10
3.31233e-103	1.64976	1	0.93	5.84097e-99	METAP2
8.40195e-103	-1.26245	1	1	1.4816e-98	ACTG1
1.61108e-102	-1.6042	0.005	0.819	2.84098e-98	LIN7A
1.62785e-102	-1.83621	1	1	2.87055e-98	UBC
2.45858e-102	-2.46264	0.015	0.829	4.33545e-98	QPRT
2.52195e-102	-2.70634	0.745	1	4.4472e-98	NR2F1
5.09259e-102	-2.52585	0.962	1	8.98027e-98	DCBLD2
6.07604e-102	-0.65808	1	1	1.07145e-97	RPL9
1.14543e-101	1.4754	1	0.94	2.01985e-97	SIVA1
8.13108e-101	-1.83152	0.702	1	1.43383e-96	ACSL3
9.62129e-101	0.874677	1	1	1.69662e-96	UQCRH
9.73559e-101	-1.37777	0	0.799	1.71677e-96	HOXB2
1.24838e-100	-2.25637	0.352	0.983	2.20139e-96	INSIG1
1.38908e-100	-1.61213	0.056	0.873	2.4495e-96	GNG2
1.51219e-100	1.93056	1	0.796	2.6666e-96	EIF3J
2.8208e-100	-0.848215	1	1	4.9742e-96	CFL1
3.07078e-100	-1.2636	0.997	1	5.41501e-96	MYL12B
6.56139e-100	-1.89742	0.474	0.997	1.15704e-95	ACAT2
1.0812e-99	1.27866	1	1	1.90659e-95	ATP5MPL
1.29306e-99	-1.77338	0.148	0.93	2.28017e-95	ANTXR2
1.39195e-99	-1.88023	0.247	0.98	2.45457e-95	LDLR
1.51429e-99	-1.52515	0.801	1	2.67029e-95	COPB2
1.88326e-99	-0.745414	1	1	3.32094e-95	RPS10
2.3427e-99	2.20362	0.888	0.02	4.13112e-95	ASS1
2.354e-99	-1.38866	0.997	1	4.15104e-95	GSTO1
4.05042e-99	-1.80396	0.209	0.946	7.14251e-95	DHCR7
6.63526e-99	1.702	1	0.836	1.17006e-94	SNHG8
8.67425e-99	-2.40622	0.992	1	1.52962e-94	TUBA1A
9.68885e-99	-1.49086	0.974	1	1.70853e-94	CNN3
2.62221e-98	1.90765	0.98	0.455	4.624e-94	LAGE3
2.71941e-98	-1.33436	0.982	1	4.7954e-94	ACTR3
7.4021e-98	1.54126	1	0.977	1.30529e-93	EIF5B
7.76935e-98	1.58033	1	0.98	1.37005e-93	SLIRP
8.05305e-98	-1.2833	1	1	1.42008e-93	PRDX1
9.49464e-98	-0.6061	1	1	1.67429e-93	RPL7A
1.89031e-97	1.00837	1	1	3.33338e-93	NAP1L1
3.11865e-97	-1.92691	0.992	1	5.49942e-93	UACA
7.05873e-97	-1.52188	0.043	0.836	1.24474e-92	VEPH1
7.47484e-97	1.80807	0.878	0.027	1.31811e-92	AK4
1.00528e-96	-1.38104	1	1	1.77271e-92	HSP90B1
1.59663e-96	-1.09301	0.995	1	2.81549e-92	RBM3
1.82951e-96	1.02337	1	1	3.22615e-92	NDUFA11
1.95998e-96	-2.47038	0.247	0.95	3.45623e-92	LXN
2.003e-96	0.75018	1	1	3.5321e-92	RPS26
2.4717e-96	1.11428	1	1	4.3586e-92	POLR2L
4.0063e-96	1.69519	1	0.863	7.06472e-92	AP2B1
4.31675e-96	-2.03568	0.321	0.977	7.61216e-92	IDI1
1.09114e-95	-1.40876	0.01	0.786	1.92412e-91	ALDH1A3
1.13598e-95	-1.50848	0.962	1	2.0032e-91	XRCC6
1.79136e-95	-2.10993	0.753	0.987	3.15888e-91	TUBB3
1.80246e-95	-1.47165	1	1	3.17846e-91	PRDX6
3.80666e-95	-2.25884	0.041	0.816	6.71267e-91	ITGA6
3.97496e-95	1.10863	1	1	7.00945e-91	UBL5
4.72117e-95	1.97943	0.946	0.321	8.32531e-91	SMIM4
5.75328e-95	-1.07125	1	1	1.01453e-90	CDC42
7.38423e-95	1.70721	0.992	0.662	1.30213e-90	NDUFA3
1.13644e-94	-2.20753	0.069	0.839	2.00399e-90	MAP1A
1.38818e-94	-1.32978	0.997	1	2.44791e-90	XRCC5
3.19528e-94	2.36158	0.967	0.355	5.63456e-90	NUPR1
7.86116e-94	-1.41368	0.926	1	1.38624e-89	EIF3D
8.55786e-94	-3.95232	0.444	0.963	1.50909e-89	PTX3
1.04897e-93	-1.11262	0.997	1	1.84976e-89	CD99
1.33322e-93	-1.38409	0.944	1	2.351e-89	PSMA3
1.51581e-93	2.0627	0.918	0.157	2.67297e-89	ABCC3
1.82144e-93	1.01392	1	1	3.21192e-89	ELOB
2.13372e-93	-0.990595	1	1	3.76261e-89	SSR2
2.46108e-93	-1.0829	1	1	4.33986e-89	ARPC3
5.14107e-93	-4.07069	0.457	0.93	9.06577e-89	SFRP1
1.00867e-92	-1.57774	0.454	0.987	1.77869e-88	DEGS1
1.41517e-92	1.52215	1	0.923	2.4955e-88	DYNC1I2
1.45331e-92	-1.37491	0.117	0.896	2.56276e-88	C1GALT1C1
5.53246e-92	1.22933	1	0.987	9.75594e-88	NAA38
6.0879e-92	-1.62407	0.003	0.753	1.07354e-87	PAMR1
6.21728e-92	1.84372	1	0.967	1.09635e-87	CCDC80
7.49881e-92	1.90885	0.98	0.495	1.32234e-87	TFRC
9.29256e-92	-1.15449	1	1	1.63865e-87	NPM1
1.0198e-91	-1.5333	0.296	0.977	1.79832e-87	CD46
3.2381e-91	1.81413	0.99	0.639	5.71007e-87	NMT2
3.60086e-91	-1.13443	0.997	1	6.34975e-87	ACTN1
4.52129e-91	1.13239	1	1	7.97284e-87	GPX4
7.74812e-91	-2.09373	0.064	0.819	1.3663e-86	HGF
8.73647e-91	-2.21605	0.033	0.783	1.54059e-86	ADIRF
1.08734e-90	-1.36684	0.724	0.997	1.91741e-86	DDOST
2.25476e-90	1.47818	1	0.893	3.97605e-86	RBMX
6.18192e-90	-1.79389	0.548	0.987	1.09012e-85	ITPRID2
7.25889e-90	-1.74469	0.865	1	1.28003e-85	JUND
7.96718e-90	-1.36857	0.959	1	1.40493e-85	DYNC1H1
8.05627e-90	1.99884	0.952	0.395	1.42064e-85	RNF145
9.84333e-90	1.10849	1	1	1.73577e-85	MRPS24
9.95973e-90	1.26117	1	0.977	1.7563e-85	NME4
1.30776e-89	-1.67791	0.171	0.923	2.3061e-85	F2R
1.79738e-89	2.16363	0.901	0.161	3.16949e-85	STC2
2.25367e-89	1.9714	0.987	0.659	3.97413e-85	FAM162A
7.22263e-89	-1.17352	0.985	1	1.27364e-84	LAPTM4A
7.82562e-89	1.22549	1	0.983	1.37997e-84	COPS9
1.27951e-88	-1.67995	0.467	0.99	2.25629e-84	CYP51A1
1.54609e-88	-1.82208	0.974	1	2.72637e-84	FHL2
3.3658e-88	1.10599	1	1	5.93525e-84	ATP5MF
4.81992e-88	-1.18271	0.98	1	8.49944e-84	MCFD2
8.06174e-88	1.42478	1	0.866	1.42161e-83	ANAPC16
1.0908e-87	-1.57032	0.005	0.732	1.92353e-83	PRRX1
2.31308e-87	-4.42908	0.457	0.9	4.07888e-83	IGFBP2
4.14627e-87	-2.35697	0.737	0.973	7.31153e-83	FBLN1
7.00794e-87	-1.469	0.189	0.936	1.23578e-82	PDLIM5
9.7103e-87	-1.58529	0.298	0.963	1.71231e-82	LGALS3BP
1.14535e-86	2.11522	0.939	0.268	2.01971e-82	GAL
2.58793e-86	-1.27418	1	1	4.56356e-82	TUBA1B
2.75868e-86	-1.01309	0.992	1	4.86466e-82	PSMD8
3.43458e-86	-0.930296	1	1	6.05654e-82	P4HB
3.91407e-86	-1.31411	0.666	0.997	6.90207e-82	PSMC4
4.35386e-86	1.86231	0.962	0.468	7.6776e-82	ELL2
5.32265e-86	-0.968017	1	1	9.38596e-82	LMNA
7.18069e-86	-1.24779	0.967	1	1.26624e-81	BAX
1.17336e-85	1.62318	1	0.943	2.06911e-81	ATP2B1
1.37557e-85	-1.18413	0.885	1	2.42568e-81	ADH5
5.16877e-85	-2.11505	0.962	0.997	9.11461e-81	AKAP12
5.41393e-85	-1.05888	0.974	1	9.54693e-81	VCP
6.18795e-85	-1.24317	0.98	1	1.09118e-80	MSN
6.86e-85	-0.950534	1	1	1.20969e-80	TUBB
1.06249e-84	1.73142	0.992	0.629	1.87359e-80	CMSS1
1.54292e-84	-1.11028	1	1	2.72078e-80	CALM2
2.01458e-84	-1.21278	0.99	1	3.55251e-80	SSB
2.03471e-84	1.92401	0.832	0.074	3.58802e-80	S100A2
2.39058e-84	-1.34274	0.281	0.973	4.21555e-80	DIMT1
2.65168e-84	1.38144	0.997	0.906	4.67598e-80	NOP53
4.32717e-84	2.58009	0.875	0.197	7.63054e-80	HILPDA
8.27025e-84	-1.86743	0	0.699	1.45838e-79	FLT1
1.18152e-83	-1.6002	0.666	0.987	2.08349e-79	FASN
1.19895e-83	1.97646	0.98	0.425	2.11423e-79	MT1X
1.20892e-83	-1.08256	1	1	2.13181e-79	CSTB
1.46421e-83	-1.58716	0.207	0.916	2.58199e-79	NBL1
1.52331e-83	-1.06405	1	1	2.6862e-79	SSR3
2.32031e-83	-1.6158	0.214	0.906	4.09163e-79	SLIT2
3.31687e-83	-0.955804	1	1	5.84897e-79	CD81
3.93286e-83	-1.23735	0.88	0.997	6.9352e-79	ADAM9
6.47839e-83	-1.91971	0.995	0.997	1.1424e-78	CCND1
7.38667e-83	-1.54199	0.992	1	1.30257e-78	CCT5
1.07097e-82	1.34729	1	0.809	1.88855e-78	RTF1
1.77241e-82	-0.911867	1	1	3.12546e-78	ARF1
2.04609e-82	-1.36616	0.982	1	3.60807e-78	PRMT1
2.68367e-82	-1.66547	0.559	0.973	4.73238e-78	FBN1
3.60513e-82	-1.31939	0.064	0.779	6.35729e-78	COL13A1
4.45452e-82	1.87254	1	0.579	7.85509e-78	DDIT4
6.03857e-82	-1.51339	0.957	1	1.06484e-77	APLP2
8.35664e-82	0.869152	1	1	1.47361e-77	OST4
8.46764e-82	-1.48818	0.551	0.977	1.49318e-77	MVP
8.70899e-82	-1.02729	0.987	1	1.53574e-77	MDH2
1.12693e-81	-1.56914	1	1	1.98722e-77	COL6A2
1.66314e-81	-1.39446	0.717	0.983	2.93279e-77	DBN1
2.39357e-81	-1.48336	0	0.682	4.22083e-77	CD248
2.50729e-81	-1.31866	0.418	0.98	4.42135e-77	SRP54
2.6884e-81	-1.29862	0.88	1	4.74073e-77	TRIOBP
4.24793e-81	-1.57193	0.579	0.977	7.49079e-77	ARHGAP18
4.58744e-81	1.1049	1	0.993	8.08949e-77	SNHG16
4.63716e-81	-1.47618	0.497	0.983	8.17717e-77	FADS2
5.76905e-81	1.42316	1	0.983	1.01731e-76	IL6ST
6.18488e-81	1.10561	1	0.987	1.09064e-76	NSA2
7.80155e-81	-1.73362	1	1	1.37572e-76	HSP90AA1
7.83942e-81	-1.12722	0.997	1	1.3824e-76	CCT4
2.73863e-80	-0.955924	1	1	4.82929e-76	TSPO
2.97953e-80	-1.24279	0.071	0.783	5.25411e-76	STARD4
3.06882e-80	-0.923989	1	1	5.41155e-76	CALM1
3.40842e-80	-0.979304	0.997	1	6.01042e-76	CCT3
3.43411e-80	-0.951144	0.995	1	6.05571e-76	CAPZB
3.92586e-80	-1.33771	0.518	0.983	6.92286e-76	RDH11
4.83719e-80	1.68638	0.949	0.308	8.52991e-76	RAMP1
6.77246e-80	-1.08697	0.995	1	1.19425e-75	DDX5
1.08248e-79	-1.69343	0.145	0.849	1.90885e-75	TBX2
2.29797e-79	-1.01673	0.98	1	4.05224e-75	UBE2L3
2.51e-79	-0.908907	1	1	4.42613e-75	S100A11
3.24659e-79	-1.45299	0.033	0.719	5.72504e-75	SERPINF1
3.50929e-79	0.863787	1	1	6.18828e-75	DSTN
4.0216e-79	-1.60471	0.005	0.676	7.0917e-75	FGF5
6.63132e-79	0.804036	1	1	1.16937e-74	COX7A2
7.1945e-79	-1.48626	0.852	0.987	1.26868e-74	PLAUR
7.36059e-79	-1.32303	0.717	0.997	1.29797e-74	PSMD12
9.60785e-79	-1.13478	0.939	1	1.69425e-74	ANXA6
1.32586e-78	1.92754	0.977	0.331	2.33801e-74	MEST
1.72342e-78	-1.04742	1	1	3.03909e-74	CD59
2.25968e-78	-1.07086	0.929	1	3.98472e-74	RCN2
2.76974e-78	-2.01222	0.923	1	4.88416e-74	COL3A1
3.50618e-78	-1.0322	1	1	6.18279e-74	RHOC
6.33351e-78	-1.10053	0.934	1	1.11685e-73	SPCS2
6.57571e-78	-1.50412	0.584	0.977	1.15956e-73	CD9
7.45465e-78	-1.39192	0.816	0.993	1.31455e-73	LIMA1
9.90121e-78	-1.21045	0.765	0.997	1.74598e-73	TGFB1I1
1.18938e-77	1.03223	1	1	2.09736e-73	ATOX1
2.26231e-77	-1.0492	0.997	1	3.98936e-73	ARF4
2.6507e-77	-1.81551	0.117	0.803	4.67425e-73	HMGCS1
2.87809e-77	1.39929	0.98	0.659	5.07523e-73	TNRC6A
4.14332e-77	-1.24267	0.888	1	7.30634e-73	NANS
6.82506e-77	1.21435	1	0.977	1.20353e-72	NDUFA1
7.37668e-77	-1.2986	0.992	1	1.3008e-72	CCT6A
8.24549e-77	-1.34457	0.587	0.993	1.45401e-72	SNRPD3
9.95655e-77	1.40218	0.98	0.602	1.75574e-72	WDR54
1.0781e-76	1.93037	0.816	0.117	1.90111e-72	NDRG1
1.22139e-76	-1.02287	0.99	1	2.1538e-72	ACTR2
1.26783e-76	-1.02873	0.872	0.997	2.2357e-72	PSMD13
2.15224e-76	-0.968673	0.992	1	3.79527e-72	SEPTIN7
2.5001e-76	-1.03925	0.967	1	4.40868e-72	PSMA5
2.82872e-76	1.13447	1	0.967	4.98817e-72	POLR2J
3.40405e-76	-1.71264	0.051	0.722	6.0027e-72	PTGS1
9.43156e-76	-1.70004	0.089	0.763	1.66316e-71	SGK1
1.12282e-75	1.23821	0.997	0.9	1.97998e-71	C4orf48
1.15545e-75	-0.854321	1	1	2.03752e-71	ASPH
1.15851e-75	-1.67824	0.064	0.742	2.04292e-71	DUSP5
2.06747e-75	-1.46576	0.194	0.866	3.64577e-71	ECM1
2.35361e-75	-1.36133	0.946	0.993	4.15036e-71	DST
5.72371e-75	0.914234	1	1	1.00932e-70	SNRPD2
7.51103e-75	1.03384	1	1	1.3245e-70	ATP5IF1
1.15407e-74	-1.18047	0.934	0.997	2.03509e-70	ESD
1.73567e-74	1.17075	0.997	0.91	3.06067e-70	NENF
1.97415e-74	0.927818	1	1	3.48122e-70	COMMD6
2.05282e-74	-1.34451	0.138	0.819	3.61994e-70	FAT1
2.10364e-74	-0.766638	1	1	3.70956e-70	CALU
2.30661e-74	0.821476	1	1	4.06748e-70	COX4I1
2.53161e-74	-2.41585	0.332	0.896	4.46424e-70	PDE5A
3.33569e-74	-1.20382	0.783	1	5.88215e-70	PUF60
5.68656e-74	-1.20468	0.421	0.99	1.00277e-69	RTCB
7.00274e-74	1.12169	1	0.933	1.23486e-69	POLR2I
7.93314e-74	-1.62834	0.995	1	1.39893e-69	GLRX
9.16899e-74	1.80279	0.834	0.157	1.61686e-69	TXNIP
9.59124e-74	-0.775759	1	1	1.69132e-69	TPM4
1.32166e-73	-1.00957	0.934	1	2.33061e-69	PSMD1
2.08668e-73	0.870826	1	1	3.67965e-69	SEM1
2.39158e-73	1.86085	0.964	0.525	4.21731e-69	SOD2
3.05479e-73	-0.623059	1	1	5.38681e-69	PKM
3.37151e-73	1.39091	0.709	0	5.94532e-69	CALHM6
3.59768e-73	1.15543	1	0.94	6.34414e-69	HMGN2
4.24786e-73	0.990461	1	0.987	7.49068e-69	MZT2A
5.42401e-73	-0.777261	0.997	1	9.5647e-69	TOMM20
5.50767e-73	1.08484	1	0.943	9.71222e-69	LSM3
5.83824e-73	1.17826	1	0.977	1.02952e-68	NDUFC1
6.20077e-73	-1.59693	0.997	0.997	1.09344e-68	TUBB4B
8.61465e-73	-1.12721	0.872	1	1.51911e-68	HSPA4
9.62182e-73	-0.843358	0.997	1	1.69671e-68	PPA1
1.1123e-72	-1.33266	0.003	0.629	1.96143e-68	OTULINL
1.14156e-72	-1.30077	0.724	0.983	2.01303e-68	TFPI
1.43936e-72	-1.41955	0.875	1	2.53816e-68	CTSL
1.46356e-72	0.639811	1	1	2.58084e-68	MZT2B
1.50586e-72	-1.09916	0.992	1	2.65544e-68	TUBB6
1.53246e-72	-1.22577	0.242	0.93	2.70233e-68	ARFGAP3
1.59763e-72	-1.14896	0.663	0.997	2.81726e-68	ANXA7
1.72598e-72	1.56854	0.824	0.167	3.0436e-68	ZFAND2A
1.75166e-72	-0.796009	1	1	3.08888e-68	DBI
1.92621e-72	-1.25762	0.508	0.98	3.39668e-68	CAPN1
1.97208e-72	-2.77447	0.753	0.93	3.47757e-68	CCN2
1.97963e-72	-1.26436	0.518	0.99	3.49087e-68	HEXB
2.0223e-72	-1.02097	0.939	1	3.56613e-68	CYB5R3
2.18706e-72	-0.984464	0.99	1	3.85666e-68	LMAN1
2.26057e-72	-1.02601	0.985	1	3.98629e-68	TALDO1
2.26495e-72	1.54381	0.893	0.381	3.99401e-68	REXO4
2.38303e-72	1.70246	0.821	0.147	4.20223e-68	CRISPLD2
2.8265e-72	-1.167	0.24	0.916	4.98426e-68	RFK
3.30297e-72	-0.638994	1	1	5.82445e-68	LDHB
3.76799e-72	1.21297	0.995	0.906	6.64447e-68	CREB3L1
4.48385e-72	-0.867681	0.997	1	7.90682e-68	OSTC
4.53761e-72	1.43231	0.709	0.007	8.00162e-68	KLHL35
4.94444e-72	1.84303	0.852	0.241	8.71903e-68	CSF1
6.37929e-72	0.913629	1	1	1.12492e-67	NDUFB2
6.72302e-72	0.864126	1	1	1.18554e-67	SEC61G
9.57087e-72	-1.14448	0.895	0.99	1.68773e-67	ARL6IP5
9.71498e-72	-1.00978	0.048	0.706	1.71314e-67	MVK
1.07412e-71	1.6573	0.816	0.167	1.89411e-67	AVPI1
1.22884e-71	-1.18563	0.268	0.923	2.16693e-67	TPMT
1.28358e-71	-0.902627	0.997	1	2.26347e-67	ARPC5
1.28919e-71	-1.62315	0.23	0.87	2.27336e-67	FBN2
1.60986e-71	-1.75626	0.071	0.709	2.83882e-67	TRBC2
1.67962e-71	-1.28962	0.997	0.997	2.96184e-67	MARCKS
1.82495e-71	-1.03771	0.089	0.766	3.21811e-67	SCPEP1
2.09663e-71	1.50675	0.903	0.431	3.6972e-67	CHMP4B
2.24753e-71	1.01085	1	0.99	3.9633e-67	NDUFB9
2.41979e-71	0.787032	1	1	4.26706e-67	ATP5MG
2.48397e-71	-1.09156	0.242	0.913	4.38024e-67	PLRG1
4.11831e-71	2.37862	1	0.505	7.26224e-67	HIST1H4C
5.85965e-71	-0.96708	0.003	0.615	1.03329e-66	GPX7
6.23577e-71	-1.59169	0.929	0.993	1.09962e-66	NR2F2
6.89954e-71	0.786596	1	1	1.21667e-66	C19orf53
6.92077e-71	1.5214	0.737	0.043	1.22041e-66	APOLD1
7.96585e-71	-1.26334	1	1	1.4047e-66	HMGA1
9.49237e-71	1.14989	1	0.983	1.67388e-66	C4orf3
1.63001e-70	1.42988	0.987	0.749	2.87435e-66	P4HA1
1.79224e-70	-0.864795	0.995	1	3.16043e-66	EIF3M
1.97535e-70	-1.1445	0	0.609	3.48333e-66	ZFHX4
2.18939e-70	1.60829	0.811	0.177	3.86076e-66	ADARB1
2.45023e-70	-1.74247	0.288	0.883	4.32074e-66	SIX1
3.02402e-70	1.57384	0.995	0.445	5.33256e-66	DCN
3.15615e-70	-1.10503	0.89	0.997	5.56556e-66	SEC31A
5.64179e-70	-1.20154	0.222	0.883	9.94873e-66	PCYT2
6.20371e-70	-1.42818	0.11	0.766	1.09396e-65	ACTA2
6.64234e-70	-1.24556	0.357	0.96	1.17131e-65	CORO1B
7.16097e-70	-1.32277	0.181	0.846	1.26277e-65	MVD
7.66814e-70	1.23198	0.997	0.783	1.3522e-65	MEA1
9.28257e-70	-1.36707	0.987	1	1.63689e-65	TXNRD1
9.73452e-70	-0.930037	0.992	1	1.71658e-65	PSMD7
1.0926e-69	-1.70427	0.908	0.983	1.92669e-65	CAMK2N1
1.34781e-69	-1.46312	0.026	0.649	2.37672e-65	PCDH9
1.4088e-69	-0.806172	1	1	2.48428e-65	TPM3
1.67403e-69	1.08957	1	0.95	2.95198e-65	RDX
1.76499e-69	-1.05298	0.783	0.993	3.11238e-65	USP14
2.13999e-69	-1.18977	0.265	0.91	3.77365e-65	BLVRA
2.38928e-69	-1.32861	0.112	0.759	4.21326e-65	HMGCR
2.84668e-69	-1.21459	0.426	0.98	5.01983e-65	FH
3.5492e-69	-1.4715	0.026	0.645	6.25867e-65	H1F0
3.72868e-69	-0.805493	1	1	6.57515e-65	EIF3I
3.77137e-69	-0.763171	1	1	6.65044e-65	TMED9
4.57873e-69	-1.03103	0	0.599	8.07414e-65	TOX
6.33721e-69	-2.0209	0.962	0.977	1.1175e-64	KRT18
6.44914e-69	-1.03739	0.908	0.993	1.13724e-64	COPB1
7.1067e-69	-1.12402	0.773	0.993	1.25319e-64	VASP
7.18938e-69	0.878346	1	1	1.26778e-64	TBCA
1.05453e-68	-1.66567	0.612	0.946	1.85956e-64	LMO7
1.39139e-68	0.82308	0.997	1	2.45357e-64	KTN1
1.54664e-68	1.30269	0.982	0.702	2.72734e-64	COX17
1.62445e-68	-1.04732	0.844	0.997	2.86456e-64	GNAI3
1.62958e-68	1.51368	0.707	0.027	2.87361e-64	SAMD11
1.82028e-68	-0.991216	0.952	1	3.20989e-64	EPRS
2.09706e-68	-0.846623	1	1	3.69795e-64	ATP5F1B
2.63038e-68	-0.856736	0.982	1	4.63841e-64	ATP5F1C
3.05338e-68	-0.776854	1	1	5.38433e-64	TMBIM6
3.62728e-68	1.11733	0.997	0.943	6.39634e-64	GPI
4.60921e-68	-1.07333	0.972	0.997	8.12789e-64	ITM2B
4.71175e-68	1.52785	0.916	0.405	8.3087e-64	COL7A1
5.23687e-68	-1.01392	0.133	0.786	9.2347e-64	GTF2B
5.40385e-68	1.28316	0.964	0.732	9.52916e-64	WDR45B
5.47869e-68	-1.99294	1	1	9.66113e-64	TIMP1
8.00958e-68	1.29333	0.962	0.656	1.41241e-63	SYF2
1.268e-67	-1.37265	0.536	0.963	2.23599e-63	TUBB2A
1.62909e-67	-1.35567	0.918	0.98	2.87275e-63	MAP1B
1.70973e-67	-1.07883	0.513	0.983	3.01495e-63	HARS
2.19406e-67	-0.753489	1	1	3.86901e-63	GNAI2
3.0611e-67	-0.93839	0	0.585	5.39795e-63	PRSS12
3.35009e-67	1.21814	0.995	0.926	5.90755e-63	UGP2
3.6816e-67	-1.28414	0.332	0.923	6.49213e-63	GNL2
4.2902e-67	0.918843	1	0.987	7.56534e-63	CBX3
4.69786e-67	-0.913944	1	1	8.2842e-63	HSP90AB1
7.66511e-67	-1.46498	0.339	0.91	1.35167e-62	GSN
8.53026e-67	-1.14081	0.13	0.773	1.50423e-62	FDXR
9.5761e-67	-1.2623	0.033	0.645	1.68865e-62	MIR34AHG
1.0436e-66	1.39977	0.911	0.475	1.84028e-62	YTHDC1
1.58288e-66	-1.1137	0.199	0.836	2.79125e-62	TIGAR
1.65548e-66	-1.24564	0	0.582	2.91928e-62	ABCA8
1.67496e-66	-1.23338	0	0.582	2.95362e-62	NTM
2.36398e-66	0.742538	1	1	4.16863e-62	NDUFS5
2.44333e-66	0.951978	0.995	0.977	4.30856e-62	POLR1D
2.46756e-66	-0.711071	1	1	4.3513e-62	MYDGF
2.6034e-66	-2.44166	0.87	0.916	4.59084e-62	IGFBP7
3.5174e-66	-1.01679	0	0.579	6.20259e-62	MFAP2
4.5185e-66	-1.69631	0.324	0.883	7.96791e-62	FJX1
5.4535e-66	-1.26869	0.893	0.983	9.61671e-62	PCOLCE
5.70392e-66	-1.09191	1	1	1.00583e-61	HSPA8
6.16083e-66	-1.18341	0.64	0.987	1.0864e-61	PRNP
1.00258e-65	-0.748846	1	1	1.76796e-61	SKP1
1.00557e-65	-1.07946	0.645	0.993	1.77323e-61	ARL1
1.03668e-65	-1.11185	0.173	0.819	1.82808e-61	DHRS7
1.10167e-65	-0.962882	0.995	1	1.94269e-61	PSMD2
1.6283e-65	-1.36139	0.985	0.997	2.87135e-61	CTSC
2.18851e-65	-0.917633	0.985	1	3.85921e-61	CLTC
2.19143e-65	-1.1425	0.51	0.977	3.86436e-61	DCAF13
2.19685e-65	-1.21602	0.941	0.997	3.87392e-61	LOXL2
2.27353e-65	-1.21958	0.401	0.953	4.00914e-61	CRELD2
3.76926e-65	-1.11987	0.173	0.806	6.64671e-61	NAV3
3.82799e-65	-0.934263	0.934	0.993	6.75027e-61	PCMT1
6.7073e-65	-1.13303	0.247	0.87	1.18277e-60	ALDH7A1
7.10372e-65	-1.06951	0.181	0.826	1.25267e-60	KIF1BP
7.57396e-65	-0.94051	0.849	0.997	1.33559e-60	CD164
8.45568e-65	-1.06984	0.202	0.853	1.49108e-60	ELOVL6
1.14518e-64	-0.935291	0.888	1	2.01942e-60	MDH1
1.25209e-64	0.874364	1	0.993	2.20794e-60	SNRPE
1.54481e-64	-0.790539	1	1	2.72412e-60	GSTP1
1.57554e-64	1.31541	0.946	0.602	2.77832e-60	TRIM56
1.67689e-64	-1.03132	0.186	0.856	2.95703e-60	OSTF1
2.00094e-64	-0.998499	0.852	0.993	3.52847e-60	PSMD11
2.29495e-64	-0.792424	0.992	1	4.04692e-60	RTRAF
4.12412e-64	-1.13211	0.776	0.99	7.27248e-60	CCNG1
4.61835e-64	-0.958704	1	1	8.14399e-60	HNRNPA2B1
4.93852e-64	-0.995723	0.982	1	8.70859e-60	CAPN2
5.91405e-64	-1.54874	0.026	0.609	1.04288e-59	MALL
7.6889e-64	0.973698	1	0.957	1.35586e-59	SNRPG
8.3568e-64	-1.43687	0.102	0.712	1.47364e-59	FBLN5
1.01493e-63	-1.25246	0.281	0.896	1.78973e-59	GCNT1
1.09183e-63	-1.10079	0.278	0.91	1.92533e-59	LMF2
1.33533e-63	1.78349	0.967	0.579	2.35472e-59	ERRFI1
1.49357e-63	-0.968287	1	1	2.63377e-59	AHNAK
1.64558e-63	-1.00858	0.054	0.656	2.90181e-59	SCN9A
1.77237e-63	-1.0773	0.314	0.936	3.12539e-59	LAP3
2.41017e-63	-0.970755	0	0.559	4.2501e-59	MBP
2.86655e-63	-1.01909	0.171	0.816	5.05487e-59	EMC2
3.52931e-63	-0.951879	0.941	0.993	6.22359e-59	UBE2N
3.65819e-63	-1.2025	0.398	0.946	6.45086e-59	ITM2C
3.70635e-63	0.710178	1	1	6.53579e-59	COX6B1
3.97508e-63	-0.922398	0.974	1	7.00966e-59	THRAP3
4.80702e-63	2.81746	0.707	0.05	8.4767e-59	AREG
6.6572e-63	-0.936207	0.98	1	1.17393e-58	MPG
9.11931e-63	-1.37701	0.987	1	1.6081e-58	TRAM1
9.4843e-63	1.29409	1	1	1.67246e-58	MT1E
1.3452e-62	0.821809	1	1	2.37212e-58	BRI3
1.53451e-62	-1.08189	0.301	0.916	2.70596e-58	BCL10
1.71022e-62	-0.916385	0.798	1	3.01579e-58	NDUFS2
1.87384e-62	-1.18668	0.342	0.903	3.30433e-58	NUP37
2.01311e-62	-1.02009	0.278	0.903	3.54991e-58	HNRNPH2
2.2683e-62	1.22516	0.972	0.589	3.99992e-58	BNIP3L
2.76962e-62	0.649518	1	1	4.88394e-58	SLC25A6
4.14072e-62	-1.06561	0.51	0.987	7.30175e-58	HSD17B12
5.04853e-62	-0.794943	1	1	8.90258e-58	H3F3B
6.07059e-62	-1.03114	0.658	0.993	1.07049e-57	SDCBP
7.84979e-62	-1.03154	0.964	0.997	1.38423e-57	ERCC1
9.40201e-62	-1.172	0.482	0.953	1.65795e-57	XBP1
1.31024e-61	-0.721268	1	1	2.31047e-57	CAP1
1.31535e-61	-1.81261	0.663	0.913	2.31949e-57	KLF6
1.46409e-61	-0.775596	0.995	1	2.58178e-57	NDUFV2
1.53282e-61	1.37496	0.936	0.485	2.70298e-57	FAM20C
1.81015e-61	-0.877599	0.99	1	3.19203e-57	COPS6
1.85542e-61	1.33344	0.898	0.395	3.27185e-57	SNHG1
2.29622e-61	1.9264	0.63	0.003	4.04915e-57	KRT81
2.4308e-61	-1.15861	0.321	0.893	4.28647e-57	MICA
2.74913e-61	-1.05894	0.492	0.96	4.84782e-57	TXNDC9
2.85309e-61	-1.00348	0.217	0.856	5.03114e-57	UTP6
3.28043e-61	-1.21748	0.783	0.99	5.78471e-57	MACF1
5.02876e-61	-0.71426	0.997	1	8.86771e-57	PSMA2
5.07498e-61	-1.18268	0.776	0.98	8.94922e-57	KDELR3
6.04624e-61	-0.94475	0.847	0.987	1.06619e-56	NECTIN2
1.35527e-60	0.810978	1	0.993	2.38988e-56	TIMM13
1.49186e-60	0.752504	1	1	2.63075e-56	SELENOH
1.72204e-60	-1.11778	0.663	0.987	3.03665e-56	SCP2
2.0044e-60	-1.20098	0.247	0.853	3.53456e-56	SMTN
2.07963e-60	-0.762102	1	1	3.66721e-56	PSMA1
3.04416e-60	-1.29151	0.291	0.87	5.36807e-56	FOXF1
4.13646e-60	1.27036	0.883	0.408	7.29424e-56	C8orf33
5.40376e-60	-1.06543	0.079	0.666	9.529e-56	NFE2L3
5.54992e-60	-0.952291	0.801	0.993	9.78673e-56	CTNNA1
6.35676e-60	-1.65762	0.758	0.957	1.12095e-55	RND3
6.94077e-60	-0.990258	0.362	0.96	1.22394e-55	ACTR10
7.73781e-60	0.867972	1	0.983	1.36448e-55	RBM39
8.73655e-60	-0.862014	0.01	0.552	1.5406e-55	RARB
1.14768e-59	-1.50606	1	1	2.02382e-55	FN1
1.41466e-59	-1.14391	0.821	0.977	2.49461e-55	RCN3
1.67891e-59	-0.926639	0.038	0.602	2.96059e-55	AASS
1.96883e-59	-1.04234	1	1	3.47184e-55	CAV1
2.16328e-59	-1.943	0.788	0.933	3.81473e-55	TMEM158
2.31883e-59	-1.29075	0.281	0.876	4.08903e-55	DNAJB4
2.32162e-59	-1.06851	1	1	4.09394e-55	COL6A3
3.60131e-59	-0.738031	1	1	6.35055e-55	ARPC1B
3.69594e-59	-1.00984	0.949	0.993	6.51742e-55	TACC1
4.16177e-59	-1.56592	0.862	0.987	7.33886e-55	ZFP36L2
4.23567e-59	1.42002	0.86	0.351	7.46918e-55	SOX4
4.41972e-59	0.952268	1	0.91	7.79373e-55	FBL
8.08154e-59	-1.04551	0.612	0.977	1.4251e-54	DNAJB11
9.08078e-59	1.38236	0.77	0.211	1.60131e-54	SNHG9
1.12073e-58	1.2501	0.895	0.575	1.9763e-54	PET100
1.13347e-58	-1.1445	0	0.525	1.99876e-54	COX7A1
1.44851e-58	-1.04722	0.459	0.973	2.5543e-54	PDCD6IP
1.45543e-58	1.17603	0.974	0.689	2.56651e-54	TMA16
2.03184e-58	-0.986424	0.02	0.562	3.58295e-54	AK5
2.05528e-58	-3.70232	0.003	0.528	3.62428e-54	KRT19
2.24583e-58	1.34891	0.865	0.458	3.9603e-54	EPB41L4A-AS1
2.69271e-58	-1.30276	0.332	0.896	4.74833e-54	CUL4B
2.82772e-58	-0.784724	0.997	1	4.9864e-54	KDELR1
3.87221e-58	-1.0636	0.929	0.993	6.82826e-54	ILF2
5.8198e-58	0.873932	1	1	1.02626e-53	COX7B
5.98473e-58	0.918544	1	0.95	1.05535e-53	RAB13
6.96615e-58	-0.955207	0.181	0.796	1.22841e-53	SRFBP1
7.69022e-58	-0.813636	0.99	1	1.35609e-53	EIF6
8.27004e-58	-0.923187	0.788	0.99	1.45834e-53	UFD1
8.43535e-58	-1.50231	0.219	0.783	1.48749e-53	USP53
8.47672e-58	1.40096	0.86	0.391	1.49478e-53	NRP2
1.08696e-57	-0.89151	0.02	0.555	1.91675e-53	TRIM22
1.21983e-57	-0.857746	0.982	1	2.15106e-53	ARHGDIA
1.22381e-57	1.52641	0.602	0.003	2.15807e-53	CASC19
1.35709e-57	0.990541	0.987	0.886	2.39309e-53	HIGD2A
1.56029e-57	1.09246	0.992	0.833	2.75142e-53	ABCF1
1.8085e-57	-0.899474	0.156	0.759	3.18911e-53	TMEM120A
1.83287e-57	1.15822	0.906	0.562	3.23209e-53	CIAO2A
2.09482e-57	0.979383	0.995	0.91	3.69401e-53	NDUFAF2
2.28462e-57	0.656226	1	1	4.0287e-53	GUK1
2.37959e-57	-2.41471	0.084	0.639	4.19616e-53	FOS
2.58928e-57	-1.00127	0.48	0.97	4.56594e-53	SAR1B
3.13506e-57	-0.821343	0.952	1	5.52837e-53	VPS29
3.65021e-57	-0.916521	0.865	0.997	6.43678e-53	APP
4.14265e-57	-1.05655	0.288	0.896	7.30514e-53	PITPNB
4.67562e-57	-1.27563	0.327	0.86	8.24498e-53	SACS
5.94994e-57	-0.859822	0.087	0.662	1.04921e-52	SC5D
6.65064e-57	1.0298	0.959	0.749	1.17277e-52	SNRNP25
7.2577e-57	-1.49537	0.324	0.843	1.27982e-52	LOXL1
8.69498e-57	-1.03084	0.051	0.605	1.53327e-52	CSPG4
9.68806e-57	-0.977733	0.143	0.726	1.70839e-52	LIPA
1.06385e-56	-0.903158	0.036	0.579	1.876e-52	ETV1
1.27061e-56	-0.781936	1	1	2.2406e-52	RPS27L
1.98276e-56	-1.02782	0.349	0.913	3.49639e-52	ERP44
2.06316e-56	-0.947407	0.283	0.883	3.63817e-52	EIF2B2
2.20527e-56	-0.994599	0.352	0.926	3.88878e-52	COPS7A
2.2233e-56	-1.44464	0.306	0.846	3.92057e-52	RAC2
2.99498e-56	-0.844189	0.964	1	5.28136e-52	GOLGA4
3.09238e-56	-0.858897	0.082	0.656	5.45311e-52	LRP8
4.66535e-56	-0.945717	0.301	0.906	8.22687e-52	SNX2
4.97777e-56	-0.896201	0.207	0.819	8.7778e-52	SREBF1
5.25152e-56	-0.980796	0.276	0.87	9.26052e-52	CRYZ
5.81775e-56	-0.946707	0.709	0.98	1.0259e-51	SLC25A1
6.00729e-56	-0.935735	0.217	0.829	1.05933e-51	LEO1
6.35901e-56	1.59833	0.997	0.645	1.12135e-51	ID3
6.80031e-56	-0.793237	0.977	1	1.19917e-51	RPN2
7.45499e-56	-1.09742	0.222	0.823	1.31461e-51	DYNLT3
1.03957e-55	-1.06398	1	1	1.83318e-51	PHLDA2
1.13745e-55	1.19771	0.941	0.555	2.00578e-51	C19orf48
1.39304e-55	-1.00783	0.559	0.973	2.45649e-51	SEPTIN10
1.53625e-55	-0.924194	0.181	0.769	2.70902e-51	NSDHL
1.61561e-55	-0.857321	0.046	0.595	2.84897e-51	GK
1.69845e-55	1.00133	0.992	0.9	2.99505e-51	ATF4
1.91874e-55	-1.07111	0.383	0.936	3.3835e-51	UFL1
2.45936e-55	-0.795646	0.997	0.997	4.33684e-51	NUDC
3.87792e-55	-0.937149	0.888	0.993	6.83832e-51	DDX39B
4.88799e-55	1.11277	0.972	0.763	8.61948e-51	RFC1
4.95995e-55	-0.995051	0.051	0.595	8.74637e-51	LPXN
5.55398e-55	-0.936593	0.156	0.742	9.79389e-51	VPS13C
6.39986e-55	1.16003	0.99	0.709	1.12855e-50	MMP2
6.54962e-55	-0.886212	0.913	0.99	1.15496e-50	SF3B1
6.75786e-55	-1.63901	0.038	0.565	1.19168e-50	RARRES1
6.8714e-55	-0.890279	0.023	0.548	1.2117e-50	KHDRBS3
6.90763e-55	-1.11884	0.878	0.983	1.21809e-50	YWHAH
7.04798e-55	1.54021	0.987	0.582	1.24284e-50	MT1A
1.07527e-54	-1.1133	0.39	0.91	1.89613e-50	CEP170
1.17584e-54	-0.834746	0.98	1	2.07347e-50	RAB32
1.22804e-54	-0.887202	0.253	0.856	2.16553e-50	UBA3
1.49799e-54	-0.642055	1	1	2.64155e-50	PSMB1
1.83333e-54	-0.973202	0.288	0.883	3.2329e-50	MIA3
1.934e-54	1.15334	0.962	0.642	3.41042e-50	FLNB
1.96139e-54	-0.847934	1	1	3.45871e-50	SLC25A5
1.96255e-54	-0.903466	0.895	1	3.46076e-50	ILK
1.99736e-54	-1.05422	0.247	0.833	3.52215e-50	ATP1B1
2.03329e-54	-1.19681	0.906	0.987	3.58551e-50	CSRP1
2.39894e-54	-0.911198	0.204	0.803	4.23029e-50	RHBDF1
2.49313e-54	-0.608956	1	1	4.39639e-50	ATP5F1A
2.50937e-54	-0.939074	0.735	0.993	4.42502e-50	TMBIM4
2.5632e-54	0.825707	1	0.99	4.51995e-50	ITGB1BP1
2.9799e-54	-0.876135	0.135	0.712	5.25475e-50	ARMCX1
3.54062e-54	0.98576	0.992	0.876	6.24353e-50	CFDP1
7.3863e-54	-0.897532	0	0.488	1.3025e-49	TCEAL7
8.82611e-54	0.984247	1	0.883	1.5564e-49	EIF4EBP1
1.00334e-53	1.09094	0.997	0.826	1.76929e-49	AXL
1.04857e-53	-0.856286	0.967	0.997	1.84905e-49	MGST3
1.72816e-53	0.666315	1	0.997	3.04744e-49	ANAPC11
1.94372e-53	1.83288	0.837	0.378	3.42756e-49	PEG10
2.00559e-53	-0.890833	0.281	0.88	3.53666e-49	SUCLA2
2.28824e-53	-1.0921	0.898	0.993	4.03509e-49	MANF
2.53818e-53	-0.936943	0.39	0.923	4.47582e-49	SAMM50
2.56632e-53	-0.941846	0.265	0.856	4.52544e-49	LTN1
2.77387e-53	-0.84428	0.138	0.726	4.89144e-49	TSPAN9
3.02197e-53	-0.725263	1	1	5.32895e-49	RAN
3.24147e-53	-1.05914	0.847	0.97	5.71602e-49	CLEC11A
3.29893e-53	-0.928612	0.952	0.997	5.81734e-49	BCLAF1
4.20565e-53	-1.43614	0.054	0.575	7.41623e-49	OXTR
4.51264e-53	-1.11256	0.487	0.946	7.95759e-49	MYO10
5.0514e-53	1.23847	0.778	0.227	8.90764e-49	FHL1
5.3377e-53	0.780418	1	1	9.4125e-49	PGK1
5.91116e-53	-1.01681	0.163	0.736	1.04237e-48	MOSPD2
6.16096e-53	-2.00134	0.061	0.585	1.08642e-48	GDF15
8.11737e-53	0.938819	0.985	0.87	1.43142e-48	CHMP3
8.80039e-53	-1.16046	0.255	0.823	1.55186e-48	ZMAT3
9.21519e-53	-0.797462	0.003	0.485	1.62501e-48	SGIP1
9.36764e-53	-0.804946	0.115	0.679	1.65189e-48	SREBF2
9.38214e-53	-0.71172	1	1	1.65445e-48	RCN1
1.07937e-52	-1.0393	0.482	0.936	1.90336e-48	FAM98A
1.50193e-52	-0.970741	0.76	0.963	2.6485e-48	PERP
1.67293e-52	-1.14479	0.985	0.983	2.95005e-48	HNRNPF
1.77157e-52	-0.980545	0.003	0.485	3.12399e-48	KRBOX1
1.8558e-52	-1.22894	0.923	0.987	3.27252e-48	FADS1
2.64265e-52	-0.628524	1	1	4.66004e-48	KDELR2
2.71258e-52	0.988343	0.969	0.803	4.78337e-48	ZCCHC17
2.83207e-52	-1.03051	0.574	0.973	4.99407e-48	ZEB1
2.98205e-52	-1.09889	1	1	5.25855e-48	HSPD1
3.15046e-52	-1.26386	0.699	0.943	5.55551e-48	UAP1
3.22558e-52	-0.949312	0.61	0.983	5.68799e-48	PSMC2
3.42353e-52	-0.932289	0.666	0.98	6.03706e-48	PSMD6
4.15436e-52	-0.797201	0.786	0.997	7.3258e-48	PPP1R7
4.48024e-52	-1.37385	0.643	0.96	7.90046e-48	ARHGAP29
4.80598e-52	-0.906546	0.375	0.95	8.47487e-48	DPM1
5.1885e-52	-1.25107	0.569	0.926	9.1494e-48	ITGBL1
6.41252e-52	1.04135	0.974	0.799	1.13078e-47	AK2
7.3854e-52	-0.859632	0.758	0.993	1.30234e-47	RPN1
9.12342e-52	1.07611	0.559	0.007	1.60882e-47	MT1F
9.21327e-52	1.30924	0.801	0.338	1.62467e-47	RAB31
9.32022e-52	-0.808934	0.12	0.682	1.64353e-47	IMPA1
1.08954e-51	1.27639	0.643	0.07	1.92129e-47	CPM
1.23819e-51	1.06735	0.99	0.799	2.18342e-47	DDX18
1.26289e-51	-1.6394	0.349	0.849	2.22697e-47	PCDH18
1.31852e-51	-1.10923	0.161	0.719	2.32507e-47	CCPG1
1.53734e-51	-0.848589	0.059	0.585	2.71095e-47	GSTA4
1.94015e-51	1.15905	0.62	0.06	3.42127e-47	AC008771.1
2.05324e-51	-0.806571	0.906	0.983	3.62068e-47	SBDS
2.1652e-51	-0.820039	0.962	1	3.81812e-47	TXNDC5
2.25094e-51	-0.659287	0.997	1	3.96931e-47	TMED2
2.26435e-51	-0.767323	0.959	0.997	3.99295e-47	COMT
2.27645e-51	0.974704	0.977	0.759	4.0143e-47	CISD3
2.47172e-51	0.681125	1	1	4.35863e-47	JTB
2.64488e-51	1.24448	0.893	0.555	4.66398e-47	TNIP1
2.73548e-51	-0.937622	0.531	0.97	4.82374e-47	TWF2
3.27303e-51	0.685342	1	1	5.77166e-47	PDCD5
3.51271e-51	-0.670617	0.99	1	6.19432e-47	GNB2
3.74581e-51	-1.23784	0.235	0.789	6.60536e-47	WNT5B
3.76556e-51	-0.863578	0.227	0.833	6.64019e-47	EXTL2
3.78432e-51	1.17502	0.559	0.01	6.67327e-47	CA9
3.91933e-51	-0.815563	0.168	0.736	6.91134e-47	ACTR6
3.96667e-51	1.13148	0.972	0.712	6.99482e-47	DCBLD1
4.45929e-51	-0.913113	0.763	0.98	7.86352e-47	ANKRD28
6.05736e-51	-0.800024	0.941	0.997	1.06816e-46	UBXN4
6.24965e-51	-0.842364	0.824	0.987	1.10206e-46	PSMC6
6.80801e-51	-0.939734	0.401	0.926	1.20052e-46	COMMD8
7.37463e-51	-0.774001	0.992	1	1.30044e-46	CANX
7.41916e-51	1.31665	0.888	0.522	1.3083e-46	IRS1
1.45621e-50	-0.767638	0.962	1	2.56789e-46	REEP5
1.62884e-50	-0.944559	0.995	1	2.8723e-46	CCT2
2.00071e-50	-0.722579	1	1	3.52804e-46	EIF3A
2.0451e-50	0.726843	1	1	3.60633e-46	RAB5IF
2.53355e-50	-0.881087	0.12	0.669	4.46767e-46	NCEH1
2.58632e-50	0.988464	0.952	0.676	4.56071e-46	AAK1
2.74445e-50	-0.89216	0.684	0.977	4.83957e-46	VPS28
2.87856e-50	-0.818063	0.26	0.853	5.07606e-46	TM7SF3
3.28685e-50	-0.638192	1	1	5.79603e-46	WDR1
3.80495e-50	-1.84448	0.005	0.472	6.70964e-46	KRT34
4.14933e-50	-0.827225	0.112	0.659	7.31693e-46	MAPRE2
4.69222e-50	-0.821262	0.801	0.987	8.27426e-46	RARS
5.39897e-50	0.851437	1	0.946	9.52055e-46	TIMM8B
5.71639e-50	0.956324	0.957	0.746	1.00803e-45	UBE2F
5.95417e-50	-0.915889	0.253	0.806	1.04996e-45	GOT1
6.4227e-50	1.2731	0.704	0.181	1.13258e-45	AC012146.1
7.12461e-50	-0.901288	0.015	0.488	1.25635e-45	TMEM171
7.66862e-50	1.1835	0.765	0.304	1.35228e-45	GIHCG
8.08225e-50	-0.902914	0.314	0.893	1.42522e-45	WDR41
8.34026e-50	-0.863475	0.952	0.99	1.47072e-45	MRPL3
1.26261e-49	-1.13434	1	1	2.22649e-45	RANBP1
1.26887e-49	-0.91758	0.265	0.823	2.23752e-45	PNMA1
1.44724e-49	-0.85829	0.747	0.967	2.55207e-45	ACBD3
1.51978e-49	1.35978	0.997	0.783	2.67998e-45	ID1
1.52705e-49	0.92089	0.982	0.87	2.6928e-45	VTI1B
1.61993e-49	-0.875387	0.25	0.833	2.85658e-45	WBP2
1.65502e-49	-0.779102	0.722	0.997	2.91845e-45	CAPZA2
1.74296e-49	-0.952126	0.712	0.983	3.07354e-45	DKK3
1.99154e-49	1.21944	0.842	0.478	3.51187e-45	UPP1
2.29813e-49	-1.01741	0.742	0.967	4.05252e-45	QSOX1
2.3468e-49	-0.823787	0.605	0.99	4.13834e-45	DBNL
2.5484e-49	-0.840666	0.186	0.756	4.49385e-45	NIPSNAP1
2.63999e-49	1.14218	0.972	0.615	4.65536e-45	OGFRL1
2.76955e-49	-0.856256	0.079	0.595	4.88382e-45	ENDOD1
2.81552e-49	1.673	0.531	0	4.96488e-45	SAA2
2.8516e-49	-1.94812	0.168	0.682	5.02851e-45	HSD11B1
3.12253e-49	-0.900326	0.605	0.977	5.50627e-45	SMARCB1
3.381e-49	-0.784091	0.829	0.997	5.96206e-45	MRPL47
3.60604e-49	-0.972723	0.702	0.96	6.35889e-45	STK17A
4.7082e-49	-1.89886	0.033	0.508	8.30244e-45	FOSB
5.63849e-49	-0.775372	0.194	0.773	9.94291e-45	MFSD14A
5.81384e-49	-0.871496	0.087	0.622	1.02521e-44	MYEOV
6.02925e-49	-0.69175	0.987	1	1.0632e-44	SNX6
6.51757e-49	-1.00696	0.997	0.993	1.14931e-44	HNRNPU
6.86213e-49	-0.903504	1	1	1.21007e-44	PTGES3
6.8846e-49	-0.987949	0.258	0.806	1.21403e-44	PROCR
6.9901e-49	1.11325	0.849	0.562	1.23263e-44	TAF11
7.23027e-49	-0.833548	0.926	0.987	1.27498e-44	SPCS3
9.20027e-49	-1.03108	0.347	0.86	1.62238e-44	PYGL
9.61089e-49	-0.922972	0.714	0.98	1.69478e-44	ATP6AP2
1.0191e-48	-0.997483	0.982	0.993	1.79709e-44	MYH9
1.11266e-48	-0.604759	1	1	1.96207e-44	RER1
1.20938e-48	-0.837224	0.041	0.525	2.13262e-44	PKDCC
1.30124e-48	-0.918751	0.839	0.98	2.29461e-44	EIF2S1
1.82791e-48	0.994843	0.941	0.709	3.22334e-44	FAM207A
2.07138e-48	-0.646363	0	0.445	3.65267e-44	NAALADL1
2.18372e-48	-1.22078	0.255	0.796	3.85078e-44	MDM2
2.41827e-48	-1.27513	0.276	0.776	4.26437e-44	PDLIM3
2.70108e-48	1.10477	0.995	0.742	4.76308e-44	HLA-B
3.09152e-48	-0.758231	0.204	0.799	5.45159e-44	NEU1
3.33289e-48	0.673733	1	1	5.87721e-44	FTH1
4.29149e-48	-0.804918	0.084	0.605	7.56762e-44	ANKRD35
4.41674e-48	-1.18946	0.587	0.916	7.78847e-44	MYADM
4.69253e-48	-0.875275	0.426	0.96	8.27481e-44	PDHB
6.46283e-48	-0.979126	0.258	0.799	1.13965e-43	NRIP1
7.95846e-48	0.73351	1	0.977	1.40339e-43	UXT
1.09926e-47	-0.819806	0.171	0.719	1.93843e-43	RIOK2
1.1374e-47	0.840617	0.513	0	2.00569e-43	ZFR2
1.15462e-47	-1.04457	0.281	0.823	2.03605e-43	HIC1
1.50589e-47	-1.02165	0.423	0.91	2.65548e-43	IER5
1.60549e-47	-0.918546	0.653	0.973	2.83112e-43	SYPL1
1.62574e-47	-1.38106	0.117	0.612	2.86682e-43	THBS2
1.7169e-47	-0.889895	0.365	0.913	3.02758e-43	DNAJB14
1.84833e-47	0.791994	0.997	0.973	3.25935e-43	TMCO1
2.068e-47	-0.859212	0.184	0.726	3.6467e-43	MPP1
2.58981e-47	-1.01859	0.855	0.96	4.56686e-43	MGLL
3.01045e-47	1.67209	0.645	0.124	5.30863e-43	ANGPTL4
3.64657e-47	-0.867326	0.469	0.953	6.43036e-43	MRPS22
3.69763e-47	-0.646363	0	0.435	6.52039e-43	ADGRL2
4.50277e-47	0.998161	0.959	0.763	7.94018e-43	PRMT2
4.81463e-47	0.898948	0.98	0.789	8.49012e-43	CKLF
5.27527e-47	-0.857927	0.666	0.973	9.30241e-43	CYB5B
5.78848e-47	0.944414	0.969	0.823	1.02074e-42	LINC01578
7.43051e-47	-0.944833	0.686	0.967	1.3103e-42	MRPL15
7.87937e-47	1.00914	0.954	0.719	1.38945e-42	POLR2J3
8.13436e-47	-0.863892	0.25	0.809	1.43441e-42	PARP4
8.63955e-47	-0.864639	0.01	0.455	1.5235e-42	MTUS1
1.04388e-46	-0.973397	0.329	0.863	1.84078e-42	IDH1
1.37587e-46	-0.899543	0.344	0.9	2.42621e-42	DESI1
1.42342e-46	-0.632604	0.995	1	2.51005e-42	RBX1
1.68021e-46	-0.910203	0.268	0.806	2.96289e-42	UTRN
2.00012e-46	-0.839298	0.199	0.749	3.52702e-42	SH3BP1
2.01234e-46	-1.09167	0.061	0.545	3.54855e-42	OSR2
2.53768e-46	-0.935748	0.467	0.94	4.47494e-42	PGM3
2.73258e-46	0.909128	0.967	0.763	4.81863e-42	LAPTM4B
2.89757e-46	-0.985779	0.972	0.993	5.10958e-42	MAP4K4
3.68366e-46	-1.09383	0.686	0.95	6.49577e-42	SQLE
3.72109e-46	-0.730741	0.88	1	6.56177e-42	DCTN2
4.1772e-46	-0.782524	0.245	0.826	7.36608e-42	ARMT1
7.80352e-46	-0.965324	0.51	0.916	1.37607e-41	MOSMO
7.98358e-46	-1.09156	0.247	0.742	1.40783e-41	POLR3G
9.23326e-46	-0.713239	0.168	0.712	1.62819e-41	SGSM3
9.28028e-46	1.08284	0.528	0.02	1.63648e-41	AL355916.1
9.66377e-46	0.74632	1	0.963	1.70411e-41	ZCRB1
1.03401e-45	-0.999545	0.589	0.946	1.82337e-41	TGFBR2
1.30375e-45	-0.871056	0.401	0.91	2.29903e-41	PEPD
1.74837e-45	0.931398	1	0.803	3.08307e-41	SERINC2
1.93389e-45	-0.814072	0.737	0.983	3.41022e-41	CDC123
2.05739e-45	-0.693498	0.987	1	3.62801e-41	PRPF40A
2.35192e-45	1.03017	0.839	0.482	4.14737e-41	MCRIP2
2.46364e-45	0.822478	1	0.94	4.34438e-41	BOLA3
2.6019e-45	-1.44195	0.156	0.649	4.58819e-41	PLK2
2.73083e-45	-0.917428	0.342	0.846	4.81554e-41	NOL11
2.73179e-45	-0.676174	0.99	1	4.81724e-41	NDUFAB1
2.79416e-45	-1.28692	0.179	0.689	4.92722e-41	ZFP36
2.96412e-45	0.859621	0.985	0.923	5.22693e-41	CNOT7
3.50866e-45	1.02982	0.921	0.696	6.18717e-41	CLMP
3.59198e-45	-0.873473	0.49	0.943	6.33411e-41	VARS
4.76942e-45	-0.85435	0.319	0.849	8.4104e-41	ANXA4
5.28872e-45	-1.1421	0.957	0.96	9.32612e-41	TM4SF1
5.76195e-45	-0.91658	0.033	0.485	1.01606e-40	WNK4
5.86476e-45	1.03888	0.622	0.107	1.03419e-40	PSTK
5.94826e-45	0.88714	0.987	0.893	1.04892e-40	FAM174C
6.65449e-45	-0.851723	0.594	0.97	1.17345e-40	ATIC
7.19397e-45	-1.06128	0.319	0.823	1.26858e-40	PAK1IP1
7.54678e-45	1.05661	0.633	0.114	1.3308e-40	SEZ6L2
7.69694e-45	1.19177	0.852	0.592	1.35728e-40	B4GALT1
8.16839e-45	-0.781498	0.25	0.793	1.44041e-40	MICU2
8.76876e-45	0.589787	1	1	1.54628e-40	MRPL51
9.34181e-45	0.805173	1	1	1.64733e-40	UBB
1.0707e-44	1.17509	0.798	0.425	1.88807e-40	SVIP
1.08175e-44	1.1366	0.827	0.528	1.90755e-40	TIMM44
1.08438e-44	-0.935369	0.161	0.676	1.9122e-40	GATA2
1.09443e-44	-0.97066	0.393	0.873	1.92993e-40	SLC44A1
1.13236e-44	-1.22296	0.474	0.88	1.9968e-40	CCBE1
1.15872e-44	-0.91418	0.429	0.906	2.04329e-40	2023-03-07
1.16019e-44	0.936052	0.995	0.96	2.04589e-40	SARS
1.25133e-44	-0.730267	0.883	1	2.20659e-40	RRP36
1.35367e-44	-0.935339	0.015	0.448	2.38706e-40	HHIP-AS1
1.39589e-44	-0.67788	0.921	0.997	2.46151e-40	UQCRC2
1.40238e-44	-0.929718	0.212	0.732	2.47296e-40	AFAP1
1.46869e-44	-1.00369	0.13	0.622	2.58989e-40	THSD4
1.50312e-44	-1.0934	0.556	0.926	2.6506e-40	TRNP1
1.96296e-44	-0.777571	0.242	0.783	3.46148e-40	BTBD1
2.19216e-44	-0.849569	0.401	0.923	3.86565e-40	CYFIP1
2.2662e-44	-1.06534	0.281	0.789	3.99622e-40	TNFRSF10D
2.33276e-44	-0.982343	0.515	0.92	4.11358e-40	ETHE1
2.46138e-44	0.84319	0.99	0.93	4.3404e-40	RBCK1
2.82351e-44	-1.09136	0.73	0.957	4.97897e-40	COL12A1
3.19009e-44	-0.814516	0.314	0.86	5.62541e-40	EIF2B3
3.32611e-44	-0.843059	0.411	0.913	5.86526e-40	RSU1
3.49104e-44	-1.26472	0.263	0.759	6.15611e-40	RGMB
3.5422e-44	-0.870244	0.293	0.849	6.24632e-40	TMEM106B
3.63795e-44	-0.907134	0.153	0.652	6.41515e-40	CYSTM1
3.68822e-44	1.06077	0.969	0.786	6.5038e-40	PLIN2
3.7064e-44	-0.870092	0.291	0.819	6.53586e-40	UTP3
3.7404e-44	-0.937092	0.311	0.836	6.59581e-40	ACTL6A
4.57451e-44	-0.829234	0.314	0.846	8.06669e-40	GTF2H3
4.58322e-44	1.08908	0.913	0.649	8.08206e-40	FGF2
4.67063e-44	0.854284	0.964	0.779	8.23619e-40	ITGAE
4.93648e-44	-0.824537	0.276	0.809	8.70499e-40	TMTC3
5.14234e-44	-0.838695	1	0.993	9.068e-40	TNFRSF12A
5.64911e-44	-0.868339	1	1	9.96163e-40	CST3
6.60666e-44	-1.04409	0.179	0.689	1.16502e-39	BHLHE40
6.93918e-44	-0.866464	0.436	0.923	1.22365e-39	CDC27
7.69583e-44	-0.605721	0	0.408	1.35708e-39	ISL1
7.7025e-44	-1.85637	0.084	0.552	1.35826e-39	RGCC
8.34291e-44	-0.58657	0	0.408	1.47119e-39	AC090152.1
8.62727e-44	-0.792497	0.324	0.89	1.52133e-39	ACO2
8.77325e-44	-0.786343	0.003	0.415	1.54707e-39	SYT1
9.0722e-44	-0.618349	0	0.408	1.59979e-39	RANBP17
1.1587e-43	-0.842198	0.661	0.97	2.04326e-39	EIF2A
1.1813e-43	-1.11134	0.367	0.829	2.08311e-39	ARHGAP22
1.22066e-43	1.08249	0.546	0.047	2.15252e-39	HES4
1.30678e-43	-0.870488	0.204	0.722	2.30437e-39	TJP2
1.40707e-43	0.838349	0.99	0.933	2.48122e-39	MRPL23
1.64522e-43	-0.852612	0.61	0.963	2.90117e-39	PTPN1
1.66806e-43	0.738775	1	0.99	2.94146e-39	SNF8
1.82753e-43	0.791069	0.997	0.99	3.22266e-39	SNRPF
1.83256e-43	0.821526	1	0.86	3.23153e-39	LSM5
1.89108e-43	-0.912351	0.605	0.95	3.33473e-39	PHC2
1.90224e-43	-0.755746	0.821	0.993	3.35441e-39	NAA20
1.99608e-43	-0.775758	0.724	0.983	3.51989e-39	LRPAP1
2.22976e-43	-0.889838	0.153	0.666	3.93196e-39	ARHGEF28
2.5547e-43	-1.08604	0.365	0.843	4.50495e-39	VEGFC
2.77708e-43	-0.75021	0.227	0.769	4.89711e-39	MFN1
3.21491e-43	-0.754413	0.273	0.809	5.66917e-39	SLC4A1AP
3.22732e-43	-0.767051	0.663	0.987	5.69106e-39	TIPRL
3.50715e-43	-0.843476	0.385	0.893	6.1845e-39	MED27
3.75101e-43	-0.753278	0.13	0.629	6.61453e-39	ACYP1
4.57746e-43	0.869693	0.987	0.893	8.07189e-39	ENAH
4.67074e-43	-0.798066	0.219	0.739	8.23638e-39	XRN1
5.56658e-43	-0.662513	0.041	0.488	9.81611e-39	ZNF585A
5.73569e-43	-0.929804	0.663	0.95	1.01143e-38	GMPS
5.7495e-43	-0.768149	0.324	0.88	1.01387e-38	ZMPSTE24
5.8988e-43	-0.984324	1	1	1.04019e-38	TUBA1C
6.10644e-43	-0.862488	0.707	0.973	1.07681e-38	EIF4A3
6.47503e-43	0.879471	0.997	0.749	1.14181e-38	PCLAF
7.62716e-43	0.769838	1	0.99	1.34497e-38	ACP1
7.63326e-43	1.30529	0.776	0.321	1.34605e-38	CKB
7.68837e-43	-0.789626	0.253	0.776	1.35577e-38	PDCL3
7.85392e-43	1.19122	0.546	0.05	1.38496e-38	CRABP2
8.10098e-43	-1.23664	1	1	1.42853e-38	SERPINE1
8.76356e-43	0.657717	1	0.997	1.54537e-38	TOMM5
8.84662e-43	-0.84774	0.431	0.906	1.56001e-38	RAB8A
9.37883e-43	-1.19707	0.467	0.849	1.65386e-38	DDX39A
9.50309e-43	-0.687853	0.048	0.495	1.67578e-38	HSD17B7
9.516e-43	-0.814786	0.554	0.983	1.67805e-38	RTN3
1.03437e-42	-0.816315	0.324	0.856	1.824e-38	SPATC1L
1.05151e-42	-0.869823	0.783	0.987	1.85424e-38	EBP
1.09937e-42	0.882775	1	0.977	1.93863e-38	SLC38A2
1.17002e-42	-0.83401	0.27	0.786	2.06322e-38	NUDCD1
1.19577e-42	-0.647215	0.923	0.997	2.10863e-38	OCIAD1
1.22531e-42	1.09779	0.791	0.418	2.16072e-38	BRD9
1.30906e-42	-0.631062	0.954	0.993	2.3084e-38	TFG
1.33809e-42	0.905713	0.931	0.722	2.35959e-38	ANAPC15
1.35508e-42	-0.607436	0.018	0.441	2.38954e-38	HACD4
1.80954e-42	-0.890752	0.944	0.983	3.19094e-38	BUB3
1.84891e-42	-0.805746	0.878	0.983	3.26037e-38	TSPAN5
1.86111e-42	-0.799329	0.209	0.722	3.28188e-38	GUSB
1.92099e-42	-0.788136	0.27	0.819	3.38747e-38	PARVB
2.44705e-42	-0.683447	0.987	1	4.31512e-38	ANXA11
2.78808e-42	-1.48976	0.005	0.408	4.91649e-38	SCUBE3
2.85938e-42	-0.648689	0.992	1	5.04223e-38	PCBP1
2.90746e-42	-0.840666	0.699	0.96	5.12701e-38	DHCR24
3.50687e-42	-0.877686	0.536	0.936	6.18402e-38	FAM3C
3.74552e-42	-0.768182	0.355	0.9	6.60484e-38	CTR9
3.82595e-42	1.0355	0.839	0.575	6.74668e-38	MAP4K3-DT
3.86838e-42	1.10778	0.747	0.318	6.82151e-38	A1BG
4.3134e-42	-0.910114	0.656	0.977	7.60625e-38	EMILIN1
5.17379e-42	-0.68156	0.844	0.993	9.12346e-38	NDUFB5
5.34112e-42	-0.933545	0.742	0.967	9.41853e-38	MAGED2
5.41238e-42	-0.622771	1	1	9.54419e-38	C1QBP
5.61201e-42	-0.729996	0.939	0.997	9.89622e-38	TMEM59
6.47017e-42	-0.723645	0.148	0.656	1.14095e-37	LPCAT3
6.59205e-42	-0.800022	0.964	0.997	1.16244e-37	FKBP10
6.78176e-42	0.698259	1	0.97	1.1959e-37	ZNHIT1
8.16155e-42	-0.894679	0.209	0.712	1.43921e-37	ITGA4
9.58703e-42	-0.681362	0.14	0.635	1.69058e-37	TFB2M
1.02333e-41	-1.03442	0.003	0.398	1.80454e-37	HHIP
1.05625e-41	-0.631892	1	1	1.8626e-37	RNH1
1.10226e-41	-0.759135	0.237	0.746	1.94372e-37	YARS2
1.19797e-41	-0.799762	0.324	0.839	2.11251e-37	CUL2
1.22909e-41	-0.840141	0.14	0.629	2.16738e-37	MLLT11
1.25624e-41	-0.751758	0.064	0.515	2.21525e-37	AC007952.4
1.8096e-41	-1.10013	0.533	0.93	3.19104e-37	NID1
2.32383e-41	-0.669326	0.018	0.428	4.09785e-37	PTGER4
2.4146e-41	-0.760194	0.27	0.796	4.25791e-37	ARHGAP10
2.43598e-41	0.74141	1	0.983	4.29561e-37	UQCC2
2.61481e-41	-0.863612	0.543	0.957	4.61095e-37	PLS3
2.65605e-41	-0.920424	0.059	0.495	4.68368e-37	STMN3
2.88655e-41	-0.787692	0.898	0.987	5.09014e-37	NRP1
2.89747e-41	-0.95309	0.872	0.963	5.10939e-37	SDF2L1
2.91546e-41	-0.667594	0.181	0.719	5.14113e-37	ATP6V1B2
3.03725e-41	-0.694489	0.209	0.746	5.35588e-37	STXBP3
3.40613e-41	-0.778312	0.298	0.819	6.00638e-37	UBA5
3.61734e-41	0.966731	0.526	0.047	6.37882e-37	SYNPO
4.21457e-41	-0.808948	0.406	0.893	7.43197e-37	HYAL2
4.48932e-41	0.744342	0.995	0.926	7.91647e-37	TPGS2
4.56859e-41	-0.772648	0.166	0.662	8.05626e-37	WDR4
5.03998e-41	-0.699067	0.163	0.659	8.88751e-37	EML2
5.45099e-41	-0.723667	0.12	0.589	9.61227e-37	JAM3
5.50186e-41	-0.925222	0.291	0.803	9.70198e-37	TSPAN14
5.51386e-41	-0.811159	0.224	0.742	9.72315e-37	MFSD1
5.60273e-41	-0.783836	0.469	0.936	9.87985e-37	TSG101
5.66019e-41	0.830168	0.964	0.809	9.98118e-37	MRPS33
5.91759e-41	-0.692703	0.168	0.679	1.04351e-36	PRR14L
6.292e-41	-0.681866	0.964	1	1.10953e-36	SRI
6.85011e-41	1.02284	0.671	0.194	1.20795e-36	CSKMT
7.18045e-41	-0.624621	0	0.385	1.2662e-36	HIF3A
8.49474e-41	-0.710901	0.194	0.709	1.49796e-36	DUSP11
8.64356e-41	-0.83399	0	0.385	1.5242e-36	USP44
8.78698e-41	-0.828409	0.587	0.973	1.5495e-36	LAMP2
8.91572e-41	0.819294	0.883	0.331	1.5722e-36	LUM
9.25281e-41	0.945691	0.875	0.689	1.63164e-36	FUNDC2
9.85348e-41	-0.651542	0.997	1	1.73756e-36	CCT8
1.05549e-40	-0.797851	0.462	0.92	1.86125e-36	KATNBL1
1.0858e-40	-0.690215	0.977	0.993	1.91471e-36	CLTB
1.08856e-40	-0.789407	0.37	0.886	1.91957e-36	UBA6
1.13272e-40	-0.714755	0.974	0.997	1.99744e-36	DNAJA1
1.14402e-40	-0.879715	0.298	0.779	2.01737e-36	PNPT1
1.45011e-40	-0.642687	0.003	0.388	2.55712e-36	CLDN7
1.50204e-40	1.03	0.811	0.371	2.64869e-36	SLC43A3
1.57307e-40	-0.686194	0.977	1	2.77395e-36	TOMM22
1.6283e-40	-1.08099	0.306	0.779	2.87135e-36	IER5L
2.04588e-40	1.08965	0.893	0.605	3.60771e-36	GSTM3
2.20424e-40	0.763963	1	0.953	3.88695e-36	DEK
2.31589e-40	-0.90413	0.327	0.829	4.08384e-36	CLCN3
2.55765e-40	0.786701	0.997	0.883	4.51016e-36	CDK4
2.76539e-40	0.882965	0.477	0.017	4.87648e-36	NPR3
3.03882e-40	-0.681546	0.005	0.391	5.35866e-36	FEZ1
3.13168e-40	-0.758471	0.776	0.977	5.5224e-36	PGD
3.30913e-40	-0.803763	0.245	0.753	5.83532e-36	THOC3
3.40785e-40	0.857154	0.99	0.846	6.00941e-36	COPRS
3.81315e-40	-0.610938	0.995	1	6.7241e-36	PRDX4
4.23735e-40	0.920656	0.946	0.662	7.47214e-36	DHFR
4.5147e-40	0.835534	0.918	0.739	7.96123e-36	LYRM4
4.65165e-40	-0.729102	0.288	0.813	8.20272e-36	MRPL44
4.98123e-40	-0.831152	0.301	0.806	8.78389e-36	PPP1R10
6.25933e-40	-0.786495	0.518	0.953	1.10377e-35	COPS4
6.5017e-40	-0.795621	0.077	0.525	1.14651e-35	PLTP
6.80103e-40	-1.0405	0.429	0.86	1.19929e-35	PMAIP1
7.14352e-40	-0.827772	0.413	0.89	1.25969e-35	MAPK3
7.8577e-40	0.985704	0.87	0.458	1.38563e-35	TUBA4A
8.14567e-40	-0.820556	0.755	0.957	1.43641e-35	RUVBL1
8.47543e-40	-0.801429	0.997	1	1.49456e-35	CD44
8.47781e-40	0.633728	1	0.997	1.49498e-35	TMEM14B
8.9521e-40	-0.874485	0.344	0.839	1.57861e-35	RGS17
9.19761e-40	0.862305	0.513	0.043	1.62191e-35	MIR210HG
9.6616e-40	0.757274	1	0.923	1.70373e-35	CARHSP1
1.09317e-39	-0.758712	0.212	0.729	1.9277e-35	GRAMD2B
1.22657e-39	-0.66577	0.092	0.552	2.16293e-35	MIPEP
1.29929e-39	0.817832	0.444	0	2.29117e-35	MEIOB
1.36623e-39	0.983042	0.86	0.642	2.40921e-35	SNRNP27
1.41643e-39	-0.77305	0.628	0.957	2.49773e-35	GLUD1
1.77318e-39	-0.595953	0.008	0.395	3.12682e-35	CD40
1.91126e-39	-0.817734	0.464	0.913	3.37031e-35	RAP1GDS1
1.99536e-39	1.11497	0.668	0.214	3.51862e-35	TMEM45A
2.05171e-39	-0.796299	0.543	0.933	3.61799e-35	KRR1
2.05392e-39	-0.719901	0.219	0.722	3.62188e-35	PDZD8
2.20231e-39	-0.698794	0.957	0.997	3.88355e-35	CFL2
2.20886e-39	0.82017	0.995	0.833	3.89511e-35	VAMP5
2.26824e-39	-0.693345	0.232	0.746	3.99982e-35	FBXL5
2.28036e-39	0.902356	0.508	0.043	4.02119e-35	LRRC61
2.284e-39	-0.788177	0.314	0.829	4.02761e-35	STK39
2.38278e-39	0.976074	0.709	0.268	4.20179e-35	FAM229B
2.45758e-39	-0.786664	0.99	0.997	4.33369e-35	SYNCRIP
2.67121e-39	-0.69701	0.077	0.518	4.71042e-35	SLC35E4
3.67542e-39	-0.701782	0.202	0.702	6.48123e-35	NSMCE3
3.72301e-39	-0.632644	0.918	0.99	6.56516e-35	PPP4C
3.79629e-39	0.772127	0.995	0.96	6.69437e-35	MRPL33
4.11162e-39	-0.716421	0.247	0.753	7.25044e-35	MRPL39
4.7437e-39	-0.732628	0.066	0.508	8.36504e-35	SPRY2
4.79313e-39	-0.919643	0.98	0.993	8.45221e-35	SFPQ
4.83159e-39	-0.732461	0.375	0.87	8.52002e-35	MRPS9
4.90191e-39	-0.738573	0.959	0.997	8.64403e-35	PDIA4
5.40866e-39	-0.751916	0.163	0.632	9.53763e-35	MANEA
5.46347e-39	-0.76759	0.301	0.836	9.63428e-35	APOBEC3C
5.53848e-39	-0.710765	0.138	0.612	9.76655e-35	TST
5.59063e-39	-0.762748	0.599	0.973	9.85852e-35	SDHD
5.79909e-39	-0.68782	0.194	0.709	1.02261e-34	PANK3
5.98815e-39	0.991873	0.995	0.91	1.05595e-34	DDX1
6.20143e-39	-0.819318	0.242	0.732	1.09356e-34	MAN2A1
6.24842e-39	-0.726239	0.964	0.997	1.10185e-34	CBR1
7.63634e-39	0.900193	0.564	0.09	1.34659e-34	XRRA1
8.21139e-39	-0.787779	0.429	0.916	1.448e-34	SLK
8.22602e-39	0.880146	0.921	0.736	1.45058e-34	WTAP
8.74141e-39	-0.911228	0.987	0.997	1.54146e-34	LGALS3
8.95598e-39	0.685688	1	0.987	1.5793e-34	TMEM147
1.08004e-38	-0.878197	0.395	0.876	1.90454e-34	GULP1
1.1873e-38	-0.877596	0.406	0.87	2.09369e-34	ATAD3A
1.22398e-38	-0.693469	0.005	0.378	2.15837e-34	ARHGAP6
1.47142e-38	0.86516	0.967	0.682	2.5947e-34	RPL39L
1.51648e-38	-0.752346	0.23	0.722	2.67416e-34	CAMK2D
1.6444e-38	-0.599439	0.972	0.99	2.89973e-34	HADHA
1.6493e-38	-0.817206	0.423	0.893	2.90838e-34	NOC3L
1.69257e-38	-0.716108	0.773	0.993	2.98467e-34	SEC23A
1.80547e-38	0.838624	0.921	0.729	3.18377e-34	TIMM9
1.99674e-38	-0.792807	0	0.365	3.52104e-34	WNT7B
2.36798e-38	0.900935	0.969	0.773	4.1757e-34	CYB5A
2.36908e-38	-0.629081	0.954	1	4.17764e-34	TMED10
2.76235e-38	0.912783	0.875	0.569	4.87112e-34	SLC38A1
2.7796e-38	0.851889	0.505	0.047	4.90154e-34	SYNGR3
2.98824e-38	-0.754837	0.043	0.452	5.26947e-34	TNFRSF19
3.37916e-38	-0.792807	0.434	0.903	5.95882e-34	MCRIP1
3.39718e-38	0.847452	0.497	0.043	5.99058e-34	ZNF395
3.62282e-38	-0.622751	0.107	0.569	6.38849e-34	EDEM2
3.75483e-38	-0.766076	0.362	0.846	6.62126e-34	PPIL4
4.07674e-38	-0.665676	0.923	0.99	7.18892e-34	TNPO1
4.60578e-38	0.898592	0.898	0.599	8.12183e-34	NINJ1
5.51429e-38	0.913476	0.941	0.676	9.7239e-34	ITGA3
6.43897e-38	-0.616444	0.089	0.532	1.13545e-33	GATD3B
6.44993e-38	-1.31492	0.253	0.719	1.13738e-33	DUSP6
6.93787e-38	0.733295	0.995	0.953	1.22342e-33	NDUFA2
7.06865e-38	0.983794	0.694	0.251	1.24649e-33	MTHFS
9.36454e-38	-0.84203	0.49	0.896	1.65134e-33	MTHFD1
1.05013e-37	-0.820071	0.166	0.622	1.85179e-33	TMEM154
1.13463e-37	-0.677361	0.048	0.458	2.00081e-33	MAST4
1.17125e-37	-0.704016	0.156	0.622	2.06539e-33	SLC9A3R1
1.20544e-37	-0.683755	0.283	0.786	2.12567e-33	METTL2B
1.51452e-37	-1.87868	0.033	0.421	2.6707e-33	HIST1H1D
1.61831e-37	0.891284	0.487	0.037	2.85373e-33	KYNU
1.6842e-37	-0.678995	0.24	0.753	2.96991e-33	PPIP5K2
1.79158e-37	0.736073	0.992	0.913	3.15928e-33	NBDY
1.87074e-37	-0.784011	0.543	0.943	3.29886e-33	M6PR
1.90993e-37	-0.611007	0.005	0.368	3.36797e-33	JCAD
1.97629e-37	-0.790868	0.138	0.595	3.48499e-33	PDP1
2.027e-37	-0.672121	0.944	0.993	3.57442e-33	DAZAP1
2.33143e-37	0.588917	1	0.997	4.11125e-33	MRPL14
2.41947e-37	-0.721852	0.309	0.806	4.2665e-33	HSD17B4
2.46597e-37	-0.841101	0.003	0.361	4.34849e-33	TNFSF4
2.71251e-37	0.773384	0.987	0.926	4.78325e-33	C7orf50
3.14153e-37	-0.712063	0.699	0.963	5.53977e-33	CPNE1
3.31669e-37	-0.700012	0.681	0.977	5.84865e-33	HADHB
3.75594e-37	1.06155	0.895	0.525	6.62323e-33	IL7R
3.80528e-37	-0.84322	0.329	0.809	6.71022e-33	NF2
3.95911e-37	0.771153	0.421	0	6.98149e-33	C5orf66-AS1
3.99394e-37	0.978526	0.753	0.401	7.04292e-33	ECH1
4.07799e-37	0.638175	0.997	0.99	7.19113e-33	DGUOK
4.13588e-37	-0.95225	0.492	0.846	7.29321e-33	GGH
4.29027e-37	0.816192	0.52	0.064	7.56546e-33	TRABD2A
4.33155e-37	0.938843	0.855	0.635	7.63826e-33	NFE2L1
4.39145e-37	-1.83568	0.411	0.779	7.74388e-33	CDKN1A
4.48269e-37	0.879845	0.86	0.672	7.90478e-33	MTLN
4.76041e-37	-0.729914	0.393	0.88	8.39451e-33	COPG1
6.18307e-37	-0.769982	0.293	0.783	1.09032e-32	MEIS1
6.57884e-37	-0.68173	0.222	0.716	1.16011e-32	WDR75
6.74118e-37	0.756133	0.944	0.773	1.18874e-32	PARL
7.03726e-37	-0.652271	0.99	1	1.24095e-32	ATP1B3
7.38695e-37	-0.718283	0.753	0.967	1.30261e-32	PPP1R12A
7.56064e-37	-0.642481	0.952	0.99	1.33324e-32	FAM50A
7.6909e-37	-0.729944	0.145	0.595	1.35621e-32	MAGEH1
7.76938e-37	-0.907072	0.73	0.967	1.37005e-32	NAMPT
8.87135e-37	-0.723981	0.584	0.97	1.56437e-32	TMED7
9.1516e-37	1.00299	0.597	0.144	1.61379e-32	CA12
9.31984e-37	0.762177	0.987	0.873	1.64346e-32	PXDN
9.56557e-37	-0.710809	0.36	0.86	1.68679e-32	LARP4
9.87574e-37	-0.903941	0.362	0.816	1.74149e-32	LAMB1
1.06215e-36	-0.683242	0.635	0.973	1.87299e-32	NDUFA9
1.0623e-36	-0.765698	0.997	1	1.87326e-32	HNRNPA3
1.12981e-36	-0.734819	0.556	0.953	1.99231e-32	DERL2
1.1583e-36	-0.65793	0.217	0.706	2.04255e-32	OSBP
1.17562e-36	-0.667289	0.222	0.726	2.07309e-32	STX12
1.34757e-36	0.842549	0.969	0.779	2.37631e-32	POP7
1.34818e-36	-0.730683	0.082	0.502	2.37737e-32	RRM2B
1.36432e-36	-0.800058	0.538	0.936	2.40585e-32	DNAJA2
1.5025e-36	-0.651064	0.804	0.987	2.6495e-32	CMPK1
1.58547e-36	-0.975671	0.577	0.903	2.79582e-32	SMURF2
1.77381e-36	-0.757401	0.388	0.856	3.12794e-32	TMEM98
1.91779e-36	0.923571	0.865	0.669	3.38182e-32	AZI2
2.15485e-36	-0.651225	0.99	0.99	3.79987e-32	GSPT1
2.18252e-36	-0.633979	0.115	0.552	3.84865e-32	SCFD2
2.31958e-36	-1.00702	0.393	0.826	4.09035e-32	GADD45A
2.37868e-36	-0.798487	0.964	0.987	4.19457e-32	CAV2
2.43966e-36	-0.795626	0.329	0.796	4.30209e-32	SMC6
2.63688e-36	-2.31031	0.592	0.766	4.64987e-32	PLAU
2.83861e-36	-0.847663	0.344	0.813	5.0056e-32	SOCS5
2.85523e-36	-0.849718	0.855	0.946	5.03492e-32	ALYREF
2.95951e-36	0.598307	1	1	5.2188e-32	FTL
3.24967e-36	1.11082	0.806	0.515	5.73047e-32	PPME1
3.44902e-36	-0.771613	0.406	0.88	6.08201e-32	CNDP2
3.90783e-36	-0.684439	0.217	0.709	6.89106e-32	KYAT3
3.97129e-36	-0.783026	0.592	0.946	7.00298e-32	CPNE3
4.05059e-36	0.816361	0.474	0.04	7.14282e-32	SPAG4
4.06529e-36	0.591867	0.997	0.993	7.16874e-32	CNPY2
4.39495e-36	-0.798366	0	0.344	7.75006e-32	ABI3BP
4.51186e-36	-0.783842	0.821	0.963	7.95621e-32	GTPBP4
4.85445e-36	-0.662788	0.074	0.485	8.56033e-32	DOCK10
5.04714e-36	-0.795965	0.597	0.957	8.90012e-32	UGDH
5.10194e-36	-0.848844	0.401	0.863	8.99675e-32	FARP1
5.28412e-36	0.889828	0.821	0.652	9.31801e-32	ZCCHC9
5.36104e-36	-0.751558	1	0.997	9.45365e-32	SRSF3
5.37808e-36	-0.853982	0.454	0.893	9.4837e-32	MMP14
5.47019e-36	-0.752156	0.548	0.96	9.64613e-32	PRPF31
5.5086e-36	-0.758723	0.469	0.92	9.71386e-32	SRPRA
5.90153e-36	-0.658874	0.059	0.465	1.04068e-31	CCDC8
6.40866e-36	-0.654206	0.212	0.706	1.1301e-31	TCTN3
8.56959e-36	-0.715707	0.367	0.87	1.51116e-31	NBN
8.63551e-36	-0.82887	0.556	0.926	1.52279e-31	NAA15
8.66713e-36	-0.813716	0.901	0.973	1.52836e-31	SPTBN1
9.58762e-36	-0.729914	0.207	0.669	1.69068e-31	GFPT2
1.02796e-35	-0.718705	0.559	0.963	1.8127e-31	ECHDC1
1.05719e-35	-0.693777	0.324	0.833	1.86425e-31	HBS1L
1.07111e-35	0.879711	0.929	0.625	1.88879e-31	HSBP1L1
1.07238e-35	0.945976	0.73	0.375	1.89104e-31	SLC4A2
1.09824e-35	-0.823448	0.429	0.88	1.93664e-31	ME1
1.15115e-35	-0.610603	0.038	0.428	2.02994e-31	2023-03-03
1.15857e-35	-0.772494	0.804	0.99	2.04302e-31	SMARCA5
1.17583e-35	-0.733421	0.643	0.967	2.07346e-31	OAT
1.27892e-35	0.914252	0.867	0.662	2.25524e-31	MRPL1
1.30201e-35	-0.644892	0.105	0.528	2.29596e-31	OSBPL3
1.39287e-35	1.00337	0.679	0.278	2.45619e-31	WDR70
1.4302e-35	-0.625952	0.138	0.592	2.52202e-31	BLZF1
1.85125e-35	-0.837807	0.505	0.916	3.2645e-31	FKBP14
1.91605e-35	-0.60145	0.768	0.993	3.37876e-31	APMAP
1.9458e-35	0.81734	0.916	0.759	3.43122e-31	ZNF580
1.9738e-35	-0.612618	0.071	0.485	3.4806e-31	LRRC1
2.18187e-35	-0.637997	0.156	0.619	3.84751e-31	MICU3
2.2054e-35	-0.751721	0.472	0.906	3.88901e-31	SGCB
2.32358e-35	-0.696886	0.291	0.776	4.0974e-31	KCTD3
2.37159e-35	-0.773938	0.903	0.997	4.18206e-31	PTGR1
2.46562e-35	-0.647844	0.875	0.987	4.34787e-31	PSMD3
2.48571e-35	-0.75512	0.518	0.92	4.3833e-31	STT3B
2.86303e-35	-0.606842	0.005	0.351	5.04866e-31	LINC01116
2.97071e-35	-0.831402	0.334	0.793	5.23854e-31	FAM107B
2.9715e-35	0.823735	0.89	0.739	5.23994e-31	OAZ2
3.08191e-35	-0.672479	0.186	0.669	5.43464e-31	GBP3
3.10923e-35	-0.893993	0.477	0.88	5.48282e-31	ADD3
3.39123e-35	-0.711495	0.209	0.672	5.9801e-31	LTBP3
3.42185e-35	-0.794341	0.196	0.656	6.03409e-31	TOB1
3.92243e-35	0.908852	0.597	0.151	6.91681e-31	LINC00963
4.12906e-35	0.736345	0.798	0.268	7.28118e-31	BST2
4.29972e-35	0.684848	1	0.953	7.58212e-31	CNN2
4.46817e-35	-0.800099	0.587	0.93	7.87916e-31	KPNA4
4.54121e-35	-0.589612	0.128	0.575	8.00797e-31	PRMT3
6.15622e-35	0.608856	1	0.997	1.08559e-30	BUD31
6.16437e-35	-0.622403	0.952	0.987	1.08702e-30	NDUFA6
6.18887e-35	1.15319	0.798	0.538	1.09135e-30	IRS2
6.35809e-35	-0.661356	0.207	0.672	1.12119e-30	ETV4
6.42617e-35	-0.983013	0	0.334	1.13319e-30	PSG5
6.68955e-35	-0.927523	0.13	0.555	1.17963e-30	LIFR
6.83254e-35	-1.43599	0	0.334	1.20485e-30	TMEM100
7.40594e-35	-0.703516	0.306	0.806	1.30596e-30	SMU1
8.35648e-35	0.925571	0.806	0.562	1.47358e-30	NCOR2
9.09758e-35	-1.0307	0.296	0.776	1.60427e-30	HSPB6
9.55241e-35	-0.662305	0.265	0.756	1.68447e-30	TBC1D23
9.72036e-35	-0.590566	0.054	0.455	1.71409e-30	PNPLA3
1.06178e-34	0.916824	0.888	0.522	1.87234e-30	PNRC1
1.09747e-34	-0.806159	0.582	0.92	1.93527e-30	ADSL
1.09923e-34	0.929777	0.689	0.294	1.93838e-30	CDYL
1.13656e-34	0.892196	0.872	0.689	2.0042e-30	NSRP1
1.20293e-34	-0.744599	0.48	0.893	2.12124e-30	NPTN
1.2502e-34	0.971862	0.763	0.411	2.2046e-30	ING2
1.27e-34	-0.793872	0.852	0.977	2.23951e-30	MAGI2-AS3
1.27765e-34	-0.700417	0.352	0.873	2.253e-30	USP15
1.32018e-34	-0.712444	0.918	0.987	2.32801e-30	RAI14
1.34261e-34	-0.710147	0.13	0.572	2.36756e-30	MAFF
1.54093e-34	0.773031	0.941	0.779	2.71728e-30	NPM3
1.55866e-34	-0.653743	0.332	0.819	2.74854e-30	HIBADH
1.66426e-34	-2.39988	0	0.331	2.93476e-30	POSTN
1.85726e-34	-0.654748	0.163	0.612	3.2751e-30	MINPP1
2.05021e-34	0.80797	0.934	0.666	3.61534e-30	BID
2.13124e-34	-0.615883	0.112	0.535	3.75822e-30	INTS8
2.14564e-34	-0.762677	0.311	0.783	3.78362e-30	APC
2.14606e-34	-0.6851	0.026	0.385	3.78436e-30	COL4A5
2.19761e-34	0.976135	0.758	0.395	3.87526e-30	SLC2A1
2.22265e-34	-0.828208	0.615	0.93	3.91941e-30	NAE1
2.35918e-34	-0.689274	0.355	0.853	4.16018e-30	SNX7
2.41258e-34	0.943943	0.719	0.348	4.25435e-30	TP53
2.42692e-34	-0.959928	0.071	0.465	4.27963e-30	DHRS3
2.83199e-34	-0.70621	0.311	0.783	4.99394e-30	UBLCP1
3.03802e-34	-0.607226	0.128	0.565	5.35724e-30	SLC25A17
3.285e-34	-0.63895	0.796	0.987	5.79277e-30	TECR
3.29197e-34	-0.767049	0.337	0.799	5.80506e-30	TRABD
3.3753e-34	-0.684559	0.342	0.833	5.952e-30	JKAMP
3.5403e-34	-0.668427	0.781	0.973	6.24297e-30	MRPS23
3.62905e-34	-0.689745	0.995	0.993	6.39947e-30	TCP1
4.66155e-34	-0.722885	0.255	0.702	8.22018e-30	IDH3A
4.82322e-34	0.960711	0.62	0.191	8.50526e-30	MRAS
4.84162e-34	-0.67388	0.048	0.428	8.53771e-30	SYNE1
4.93244e-34	0.611908	1	0.99	8.69787e-30	BLOC1S1
4.9326e-34	-0.700036	0.327	0.806	8.69815e-30	PAPSS1
4.9336e-34	-0.665282	0.959	0.983	8.6999e-30	FAM114A1
5.25609e-34	0.715061	1	0.923	9.26859e-30	UCHL1
6.33796e-34	-0.683704	0.046	0.421	1.11764e-29	FGD4
6.35208e-34	-0.75165	0.005	0.338	1.12013e-29	BGN
6.55983e-34	-0.751413	0.791	0.977	1.15676e-29	TMEM30A
6.78746e-34	-0.643969	0.148	0.589	1.1969e-29	HIBCH
7.12617e-34	-0.609054	0.128	0.565	1.25663e-29	ARSK
7.43387e-34	-0.739759	0.268	0.726	1.31089e-29	CASP3
8.05839e-34	0.878753	0.538	0.1	1.42102e-29	RPP25
8.08567e-34	0.86406	0.837	0.605	1.42583e-29	GPS2
8.19233e-34	-0.624878	0.161	0.625	1.44464e-29	GCAT
9.42439e-34	-0.775801	0.293	0.749	1.6619e-29	SSX2IP
9.8247e-34	-0.667259	0.918	0.993	1.73249e-29	VDAC3
9.92093e-34	-0.610007	0.895	0.993	1.74946e-29	DTD1
1.01566e-33	-0.588308	0.089	0.502	1.79101e-29	NAGA
1.04218e-33	-0.853367	0.492	0.876	1.83779e-29	BOP1
1.06031e-33	-0.643895	0.184	0.635	1.86975e-29	EP300
1.17597e-33	0.862463	0.918	0.759	2.07371e-29	EGFR
1.17841e-33	-1.07903	0.286	0.692	2.078e-29	DPYSL3
1.23918e-33	-0.721585	0.393	0.853	2.18517e-29	TFB1M
1.37451e-33	-0.625012	0.117	0.538	2.42381e-29	LPCAT4
1.41675e-33	0.750975	1	0.93	2.4983e-29	CCDC85B
1.47548e-33	-0.763777	0.901	0.97	2.60187e-29	ABCE1
1.50441e-33	-0.599413	0.148	0.592	2.65288e-29	ECD
1.58036e-33	0.774351	0.913	0.712	2.78681e-29	RBM27
1.74299e-33	-0.663669	0.997	1	3.07359e-29	HLA-C
1.76497e-33	-0.73651	0.551	0.95	3.11234e-29	SUCLG2
1.78209e-33	-0.76387	0.459	0.893	3.14254e-29	DNTTIP2
1.89623e-33	-0.627287	0.844	0.987	3.34381e-29	SSBP4
1.90643e-33	-0.765845	0.597	0.92	3.36181e-29	EEA1
1.91935e-33	-0.717457	0.967	0.997	3.38459e-29	HSPA9
2.0531e-33	-0.797533	0.679	0.936	3.62044e-29	TRAM2
2.28257e-33	-0.681101	0.321	0.789	4.02509e-29	ZNF622
2.35486e-33	-0.6236	0.819	0.993	4.15256e-29	GPAA1
2.38244e-33	0.86768	0.449	0.04	4.20119e-29	ZP1
2.38941e-33	-0.632616	0.184	0.635	4.21349e-29	SH3RF1
2.44343e-33	-0.675234	0.066	0.455	4.30875e-29	EID3
2.4647e-33	-0.70305	0.298	0.793	4.34625e-29	RFNG
2.50152e-33	-0.67611	0.222	0.672	4.41119e-29	ATF7IP
2.57649e-33	-0.66577	0.099	0.508	4.54337e-29	CACNA2D1
3.10205e-33	-0.654657	0.732	0.967	5.47016e-29	IK
3.44336e-33	-0.66975	0.176	0.602	6.07203e-29	ISOC1
3.46201e-33	0.91704	0.819	0.572	6.1049e-29	PAFAH1B3
3.65361e-33	-0.651299	0.005	0.331	6.44278e-29	PTPRN2
3.82353e-33	-0.613574	0.992	1	6.74241e-29	PFDN2
3.84286e-33	-0.833109	0.806	0.963	6.7765e-29	HERC4
4.02082e-33	0.765913	0.931	0.796	7.09031e-29	DNAJC19
4.68579e-33	-0.784498	0.189	0.635	8.26292e-29	SLC12A2
4.86989e-33	-0.67988	0	0.318	8.58757e-29	RASSF6
4.97405e-33	-0.92653	0.344	0.793	8.77124e-29	FRMD4A
5.38371e-33	-0.615523	0.214	0.679	9.49363e-29	C8orf76
5.45476e-33	-0.628049	0.878	0.993	9.61893e-29	LYPLA1
5.60664e-33	0.885946	0.839	0.615	9.88675e-29	PGM1
5.77621e-33	0.963591	0.622	0.204	1.01858e-28	C16orf95
5.96047e-33	-0.71221	0.403	0.87	1.05107e-28	ARHGAP21
6.62964e-33	-0.786025	0.459	0.886	1.16907e-28	RANBP2
6.7593e-33	-0.762366	0.059	0.435	1.19193e-28	GALNT6
7.85631e-33	-0.783822	0.865	0.987	1.38538e-28	H2AFJ
8.10881e-33	0.714601	1	1	1.42991e-28	MT2A
8.15988e-33	-0.688464	0.37	0.846	1.43891e-28	CASC4
9.23991e-33	1.17645	0.38	0	1.62937e-28	CSF3
9.7526e-33	-0.693083	0.046	0.415	1.71977e-28	SYTL2
9.94898e-33	0.814044	0.847	0.696	1.7544e-28	PTRHD1
9.98873e-33	-0.664469	0.153	0.582	1.76141e-28	MYO6
1.1004e-32	-0.800708	0.196	0.622	1.94045e-28	SEMA7A
1.15303e-32	-0.725273	0.406	0.843	2.03325e-28	HPF1
1.23051e-32	-0.679035	0.263	0.726	2.16989e-28	PHTF2
1.25239e-32	-0.677394	0.337	0.796	2.20847e-28	PITRM1
1.30529e-32	0.945418	0.607	0.194	2.30175e-28	LINC00467
1.32155e-32	0.868143	0.964	0.769	2.33041e-28	GOPC
1.32728e-32	0.734349	0.949	0.866	2.34052e-28	PRKCSH
1.41448e-32	0.60413	1	0.987	2.4943e-28	MRPL57
1.445e-32	0.809531	0.875	0.696	2.54811e-28	PIH1D1
1.46098e-32	-0.721206	0.156	0.579	2.57629e-28	MIR99AHG
1.50255e-32	-0.644545	0.278	0.753	2.64959e-28	MAP4K5
1.57157e-32	0.597928	0.997	0.98	2.7713e-28	MRPL11
1.711e-32	-0.719266	0.543	0.92	3.01717e-28	EIF4G3
1.94549e-32	-0.672393	0.235	0.699	3.43068e-28	SUCO
2.092e-32	-0.742433	0.75	0.963	3.68904e-28	AHSA1
2.16205e-32	-0.629081	0.319	0.796	3.81257e-28	ETNK1
2.1751e-32	-0.740748	0.398	0.86	3.83558e-28	PJA2
2.19937e-32	-0.702604	0.538	0.933	3.87837e-28	B3GAT3
2.97317e-32	-0.672393	0.227	0.689	5.2429e-28	IFNGR1
2.97916e-32	-0.609522	0.23	0.689	5.25345e-28	SMARCAD1
3.60514e-32	-0.652217	0.153	0.579	6.3573e-28	KIAA0586
4.01271e-32	-0.620031	0.247	0.706	7.076e-28	PLAA
4.29098e-32	1.02732	0.732	0.344	7.56672e-28	ZNF503
4.45604e-32	1.25821	0.696	0.321	7.85778e-28	NPW
4.50712e-32	-0.783026	0.5	0.91	7.94786e-28	CTSD
4.73779e-32	-0.783207	0.487	0.876	8.35463e-28	CTPS1
5.00629e-32	-0.726219	0.321	0.786	8.82809e-28	MID1IP1
5.4336e-32	-0.596292	0.122	0.525	9.5816e-28	STK3
5.75847e-32	-0.763025	0.441	0.87	1.01545e-27	SNRNP40
5.76366e-32	-0.618355	0.212	0.669	1.01636e-27	CBY1
6.95118e-32	-0.718396	0.523	0.92	1.22577e-27	POLR2B
6.97318e-32	-0.624214	0.73	0.99	1.22965e-27	RAB14
7.34397e-32	-0.735083	0.431	0.853	1.29504e-27	LTV1
7.60025e-32	-0.768317	0.309	0.786	1.34023e-27	GLUL
7.76229e-32	-0.696365	0.077	0.458	1.3688e-27	RESF1
8.27332e-32	-0.659747	0.722	0.97	1.45892e-27	TRAPPC4
8.62339e-32	0.781321	0.982	0.839	1.52065e-27	COX20
9.16114e-32	0.863632	0.847	0.562	1.61548e-27	CCDC34
1.10254e-31	-0.680642	0.62	0.96	1.94421e-27	VPS25
1.16627e-31	-0.687357	0.028	0.368	2.05661e-27	PRDM8
1.25366e-31	-0.632938	0.117	0.528	2.21071e-27	MORC4
1.53912e-31	-0.746765	0.222	0.656	2.71409e-27	SLC7A2
1.56312e-31	-0.705189	0.186	0.629	2.75641e-27	PARP14
1.56755e-31	-0.662269	0.173	0.585	2.76422e-27	NUP88
1.65929e-31	-0.622285	0.064	0.438	2.926e-27	ATP8B1
1.92924e-31	-0.697547	0.207	0.652	3.40202e-27	FAP
1.93371e-31	0.612028	0.992	0.967	3.40991e-27	TCF25
2.03193e-31	-0.678335	0.406	0.873	3.5831e-27	SPPL2A
2.24953e-31	-0.698586	0.125	0.528	3.96682e-27	VGLL3
2.38071e-31	-0.932274	0.995	0.98	4.19814e-27	CYBA
2.41077e-31	0.837698	0.783	0.518	4.25116e-27	RSRC1
2.42453e-31	-0.787346	0.367	0.786	4.27542e-27	EVI5
2.53677e-31	0.916034	0.633	0.251	4.47335e-27	DHRS4
2.55752e-31	-0.729031	0.268	0.719	4.50993e-27	RASSF8
2.70399e-31	-0.738794	0.365	0.793	4.76821e-27	DDX3Y
2.78532e-31	-0.685807	0.477	0.906	4.91163e-27	TM9SF1
2.85452e-31	-0.636119	0.107	0.515	5.03366e-27	ADAM19
2.90966e-31	-0.876135	0.467	0.863	5.13089e-27	CCNL1
2.92656e-31	0.851265	0.857	0.702	5.1607e-27	PSMG3
3.42721e-31	-0.643329	0.232	0.682	6.04354e-27	TBL3
3.45203e-31	-0.700524	0.337	0.803	6.08731e-27	LPIN1
3.81009e-31	-0.729596	0.485	0.903	6.71872e-27	AKAP13
4.0179e-31	-0.66259	0.276	0.719	7.08517e-27	MCUB
4.31443e-31	-0.603215	0.237	0.686	7.60806e-27	METTL2A
4.36477e-31	-0.586675	0.184	0.619	7.69684e-27	CDK9
4.39569e-31	-0.709987	0.362	0.809	7.75136e-27	PLGRKT
4.66744e-31	-0.628207	0.283	0.753	8.23056e-27	TRAPPC12
4.7066e-31	-0.617429	0.242	0.686	8.29963e-27	DPY19L4
5.80594e-31	-0.67189	0.008	0.318	1.02382e-26	ARL4C
5.83582e-31	0.897439	0.783	0.405	1.02909e-26	HTRA1
6.33656e-31	-0.681531	0.492	0.923	1.11739e-26	ACOT9
6.40805e-31	0.781234	0.913	0.699	1.12999e-26	CEBPZ
7.12845e-31	-0.611679	0.77	0.977	1.25703e-26	COPS2
7.12998e-31	-0.611254	0.985	0.997	1.2573e-26	CDV3
7.26332e-31	-0.820839	0.543	0.866	1.28081e-26	HAT1
7.39975e-31	-0.602719	0.212	0.662	1.30487e-26	DYNC2H1
7.50747e-31	0.66174	0.995	0.957	1.32387e-26	C1orf122
8.06391e-31	-0.675288	0.469	0.876	1.42199e-26	RMDN1
8.71322e-31	-0.60735	0.832	0.987	1.53649e-26	SUGT1
9.05835e-31	1.4227	0.617	0.147	1.59735e-26	CXCL1
9.33905e-31	-0.608136	0.997	0.997	1.64685e-26	NQO1
9.35432e-31	0.802197	0.556	0.147	1.64954e-26	PDK1
9.44746e-31	-0.758514	0.615	0.943	1.66597e-26	MAGOH
9.74484e-31	-0.634691	0.293	0.739	1.7184e-26	RFT1
1.02796e-30	-0.694439	0.446	0.91	1.81271e-26	CCNH
1.08903e-30	0.69576	0.985	0.92	1.92039e-26	HMGN3
1.30633e-30	0.798356	0.923	0.719	2.30359e-26	MTHFD2
1.31108e-30	-0.59678	0.202	0.649	2.31197e-26	DPAGT1
1.4184e-30	-0.734999	0.599	0.916	2.5012e-26	TUBG1
1.43558e-30	-0.609233	0.296	0.773	2.5315e-26	GSDMD
1.45838e-30	-0.797299	0.441	0.856	2.5717e-26	NIP7
1.47928e-30	0.78006	0.913	0.736	2.60857e-26	TAPBP
1.49197e-30	-0.720931	0.883	0.967	2.63095e-26	EFHD2
1.52644e-30	-0.616491	0.077	0.445	2.69172e-26	TAF9B
1.62239e-30	-0.585232	0.842	0.983	2.86093e-26	C14orf119
1.63805e-30	-0.650064	0.309	0.763	2.88854e-26	TPP2
1.71729e-30	-0.706647	0.247	0.666	3.02827e-26	NUP107
1.9076e-30	-0.717767	0.003	0.301	3.36386e-26	MT1M
2.03321e-30	-0.647511	0.286	0.756	3.58537e-26	ZC3H7A
2.0949e-30	-0.660245	0.421	0.873	3.69415e-26	P3H1
2.11604e-30	-0.905281	0	0.294	3.73143e-26	ESM1
2.15456e-30	-0.659498	0.258	0.692	3.79935e-26	MDN1
2.19913e-30	-0.62981	0.128	0.538	3.87795e-26	C2CD2
2.30498e-30	-0.74418	0.457	0.876	4.06461e-26	DNAJC3
2.43265e-30	0.723838	0.954	0.786	4.28973e-26	MSANTD3
2.43786e-30	0.817438	0.801	0.575	4.29892e-26	TMEM54
2.47779e-30	0.846582	0.776	0.542	4.36934e-26	LONP1
2.5179e-30	-0.733709	0.452	0.873	4.44006e-26	CFLAR
2.55265e-30	-0.614803	0.969	0.997	4.50135e-26	ASAP1
2.55886e-30	-0.604656	0.268	0.736	4.51229e-26	FASTKD2
2.59818e-30	-0.596203	0.189	0.632	4.58163e-26	RGS3
2.6076e-30	0.709629	0.946	0.796	4.59824e-26	CISD2
2.68026e-30	0.626805	0.995	0.913	4.72637e-26	POLD2
2.85588e-30	0.835254	0.776	0.542	5.03605e-26	TIMM23
2.93686e-30	0.835476	0.633	0.237	5.17886e-26	TRIM25
3.09296e-30	-0.744094	0.64	0.916	5.45413e-26	SF3A3
3.17588e-30	-0.627233	0.304	0.779	5.60034e-26	NAPG
3.25405e-30	-0.626545	0.166	0.572	5.73819e-26	SPTLC2
3.52314e-30	0.683725	0.967	0.883	6.2127e-26	MRPL54
3.65634e-30	-1.40901	0.288	0.689	6.44759e-26	ADAMTS1
3.83474e-30	-0.64783	0.526	0.906	6.76218e-26	TERF2IP
3.97192e-30	-0.704208	0.648	0.97	7.00408e-26	ERG28
4.061e-30	-0.639325	0.472	0.92	7.16116e-26	MMAB
4.50108e-30	-0.703258	0.135	0.532	7.9372e-26	MIR22HG
4.66127e-30	-0.636435	0.319	0.763	8.21968e-26	PHKB
4.865e-30	-1.43145	0.814	0.903	8.57894e-26	JUN
5.12078e-30	-0.868755	0	0.291	9.02998e-26	ACTG2
5.28216e-30	0.973535	0.617	0.234	9.31456e-26	AL445524.1
5.29234e-30	0.827715	0.597	0.207	9.33252e-26	UPK3BL1
5.38766e-30	0.592793	0.997	0.967	9.5006e-26	MRPS16
5.41135e-30	-0.611714	0.977	0.983	9.54237e-26	EIF4G1
5.71775e-30	0.835005	0.61	0.227	1.00827e-25	TTC39C
6.14712e-30	-0.610741	0.097	0.475	1.08398e-25	ISYNA1
6.1803e-30	-0.633095	0.296	0.732	1.08983e-25	MAGEF1
6.21061e-30	0.738944	0.508	0.104	1.09518e-25	CDIP1
6.25417e-30	-0.667905	0.64	0.943	1.10286e-25	HPRT1
6.47486e-30	-0.650889	0.196	0.629	1.14178e-25	TIPARP
7.07655e-30	-0.708998	0.51	0.88	1.24788e-25	RNF126
7.15926e-30	0.971862	0.793	0.465	1.26246e-25	NFKBIA
7.59703e-30	-1.17183	0.735	0.896	1.33966e-25	KPNA2
8.02939e-30	0.794063	0.86	0.659	1.4159e-25	PAGR1
8.86753e-30	-0.631933	0.184	0.625	1.5637e-25	CSGALNACT2
9.5694e-30	0.793829	0.763	0.472	1.68747e-25	AHI1
9.75921e-30	0.653558	0.977	0.923	1.72094e-25	TMEM256
1.00962e-29	0.745269	0.832	0.609	1.78037e-25	DYNLL2
1.05335e-29	-0.639601	0.003	0.294	1.85747e-25	ASB5
1.06388e-29	-0.691429	0.806	0.96	1.87605e-25	ARCN1
1.19617e-29	-0.607458	0.24	0.702	2.10933e-25	MAP3K5
1.25484e-29	0.947949	0.712	0.441	2.21279e-25	YAF2
1.26672e-29	-0.881773	0.722	0.906	2.23374e-25	SLC9A3R2
1.37226e-29	0.671629	0.995	0.933	2.41984e-25	UBE2K
1.65116e-29	0.667592	1	0.97	2.91165e-25	IGFBP4
1.67606e-29	0.618721	0.383	0.02	2.95556e-25	ZP3
1.68819e-29	-0.677262	0.327	0.732	2.97695e-25	RUFY3
1.84662e-29	0.606885	0.352	0.003	3.25632e-25	CPE
1.89891e-29	-0.680864	0.028	0.348	3.34853e-25	JUP
1.89956e-29	-0.63089	0.028	0.348	3.34969e-25	BEX4
1.99148e-29	-0.632508	0.663	0.967	3.51177e-25	DYNC1LI2
2.61775e-29	-0.649684	0.452	0.876	4.61614e-25	LRRC41
2.69177e-29	-0.622034	0.89	0.977	4.74667e-25	DDX3X
2.73543e-29	-0.735844	0.474	0.86	4.82366e-25	TRMT10C
2.96255e-29	0.685545	0.37	0.013	5.22416e-25	CSTA
3.1352e-29	0.658599	0.957	0.88	5.52861e-25	BCKDK
3.4781e-29	-0.586326	0.783	0.983	6.13327e-25	SND1
3.83301e-29	0.954531	0.681	0.338	6.75912e-25	DUSP23
3.84725e-29	0.803527	0.52	0.13	6.78424e-25	HK2
3.85082e-29	-0.631479	0.153	0.545	6.79054e-25	MAGI2
4.26624e-29	0.621331	1	0.973	7.5231e-25	SUMO3
4.73073e-29	-0.819471	1	0.997	8.34217e-25	COL6A1
4.81438e-29	-0.786745	0.232	0.632	8.48968e-25	TOX2
5.10795e-29	0.657972	0.985	0.93	9.00736e-25	MRPL55
5.18417e-29	-0.689232	0.444	0.833	9.14176e-25	GOLGA3
5.3059e-29	0.80514	0.722	0.314	9.35642e-25	RASIP1
5.35162e-29	-0.67158	0.48	0.883	9.43704e-25	TMX3
5.36228e-29	-0.639662	0.651	0.96	9.45584e-25	JAGN1
6.25328e-29	-0.831281	0	0.281	1.1027e-24	APCDD1
6.38606e-29	0.851148	0.806	0.548	1.12612e-24	HCFC1R1
6.70969e-29	0.769288	0.457	0.074	1.18319e-24	MXI1
7.02015e-29	-0.68253	0.434	0.853	1.23793e-24	ACOT7
7.45608e-29	-0.781855	0.043	0.371	1.31481e-24	LAMA4
7.75731e-29	-0.633949	0.987	0.997	1.36792e-24	TOP1
8.00398e-29	-0.667901	0.515	0.93	1.41142e-24	CCDC47
8.88076e-29	0.788998	0.531	0.144	1.56603e-24	FBXO25
9.14653e-29	-0.690513	0.421	0.843	1.6129e-24	GYG1
1.03228e-28	-0.627793	0.658	0.953	1.82032e-24	CIAO1
1.12023e-28	-0.664032	0.176	0.575	1.97541e-24	LOXL3
1.12417e-28	-0.613757	0.339	0.796	1.98235e-24	SWAP70
1.19186e-28	-0.646849	0.709	0.95	2.10172e-24	ELOVL1
1.27319e-28	-0.657354	0.612	0.93	2.24514e-24	SPART
1.33371e-28	-0.648725	0.452	0.886	2.35187e-24	CERS2
1.35226e-28	-0.640021	0.179	0.582	2.38457e-24	LINC-PINT
1.39653e-28	-0.598011	0.684	0.963	2.46263e-24	SDHA
1.45249e-28	0.602492	0.444	0.064	2.56132e-24	ZBED3
1.53131e-28	0.693742	0.995	0.96	2.70032e-24	TARS
1.56192e-28	-0.596155	0.296	0.742	2.75429e-24	TMEM41B
1.64498e-28	-0.6035	0.286	0.719	2.90076e-24	PRKAA1
1.69116e-28	-0.629664	0.564	0.933	2.98219e-24	HDGFL2
1.7002e-28	-0.671923	0.615	0.936	2.99813e-24	BCAP29
1.73629e-28	-0.655055	0.755	0.96	3.06177e-24	TUSC3
1.74638e-28	-0.657564	0.477	0.906	3.07956e-24	CBX6
1.82116e-28	0.766261	0.526	0.124	3.21144e-24	NEFH
1.88266e-28	-0.60432	0.957	0.983	3.31989e-24	RPL7L1
1.89344e-28	-0.594896	0.36	0.833	3.33889e-24	KIF2A
1.9924e-28	0.797225	0.872	0.716	3.5134e-24	IFNGR2
2.24223e-28	0.735789	0.395	0.033	3.95394e-24	TNFRSF21
2.44007e-28	-0.63854	0.482	0.913	4.30283e-24	BIRC6
2.63936e-28	0.638666	0.416	0.047	4.65425e-24	SPECC1
2.68801e-28	-0.637167	0.276	0.702	4.74004e-24	VPS13A
2.813e-28	0.724769	0.926	0.846	4.96044e-24	DMAC1
2.93915e-28	-0.589799	0.367	0.846	5.1829e-24	RYK
2.99383e-28	0.631794	0.946	0.863	5.27932e-24	SZRD1
3.08996e-28	-0.604639	0.191	0.609	5.44884e-24	CCDC92
3.14677e-28	-0.608564	0.247	0.689	5.54902e-24	BCAS4
3.23988e-28	-0.602547	0	0.274	5.71321e-24	ISLR
3.24635e-28	-0.611797	0.513	0.923	5.72461e-24	DERL1
3.40942e-28	-0.615947	0.865	0.983	6.01217e-24	SLC39A7
3.51033e-28	-0.650048	0.485	0.893	6.19012e-24	BCAS2
3.62489e-28	-0.630535	0.457	0.89	6.39214e-24	DLGAP4
3.72509e-28	-0.649111	0.474	0.89	6.56883e-24	GIGYF2
3.81011e-28	-0.647178	0.464	0.89	6.71875e-24	VPS26A
3.85575e-28	0.794338	0.73	0.431	6.79923e-24	PWWP3A
3.86904e-28	0.818814	0.781	0.572	6.82266e-24	TMEM205
4.42556e-28	-0.66123	0.732	0.946	7.80403e-24	CD47
4.68975e-28	-0.59068	0.179	0.582	8.26991e-24	ATP11C
4.71268e-28	-0.69049	0.036	0.351	8.31034e-24	TM7SF2
5.53099e-28	-0.594242	0.696	0.96	9.75334e-24	AKT1
5.68281e-28	-0.631716	0.508	0.903	1.00211e-23	INTS11
6.0646e-28	-0.627131	0.679	0.957	1.06943e-23	PKN1
6.28295e-28	0.89018	0.666	0.351	1.10793e-23	HACD1
6.31351e-28	-0.58984	0.232	0.656	1.11332e-23	EIF5A2
7.44852e-28	-0.619114	0.207	0.622	1.31347e-23	DOCK1
9.25715e-28	-0.666851	0.625	0.933	1.63241e-23	EWSR1
9.28631e-28	0.697501	0.992	0.866	1.63755e-23	CTHRC1
9.41566e-28	-0.662575	0.77	0.97	1.66036e-23	BAG2
9.94066e-28	-0.590733	0.301	0.753	1.75294e-23	CCZ1
1.0967e-27	-0.677893	0.352	0.769	1.93392e-23	AHCTF1
1.18289e-27	-0.782547	0.526	0.89	2.08591e-23	KLF9
1.19617e-27	-0.590478	0.352	0.783	2.10932e-23	SNX14
1.28392e-27	-0.618309	0.337	0.789	2.26406e-23	RALB
1.51603e-27	-0.708236	0.005	0.281	2.67337e-23	INMT
1.5505e-27	-0.586591	0.344	0.779	2.73415e-23	ARHGEF1
1.56815e-27	-0.676838	0.372	0.796	2.76528e-23	GPN3
1.679e-27	-0.589709	0.115	0.485	2.96075e-23	GLT8D2
1.70329e-27	-0.668616	0.482	0.876	3.00358e-23	GART
1.70429e-27	-0.925745	0.245	0.635	3.00534e-23	CPED1
1.7327e-27	-0.68962	0.413	0.836	3.05545e-23	DRAM1
1.81279e-27	-0.876661	0	0.268	3.19668e-23	SULF1
1.89819e-27	-0.585822	0.209	0.619	3.34727e-23	SNX4
1.90176e-27	0.632233	0.972	0.957	3.35356e-23	RBIS
1.97647e-27	-0.728547	0.204	0.599	3.4853e-23	KITLG
2.02113e-27	-0.794789	0.934	0.963	3.56407e-23	EZR
2.02905e-27	-0.656404	0.429	0.853	3.57803e-23	SETX
2.26906e-27	-0.626231	0.472	0.876	4.00127e-23	PMM1
2.27467e-27	0.602884	0.987	0.97	4.01115e-23	MYL6B
2.36262e-27	-0.61827	0.842	0.967	4.16625e-23	CSNK1E
2.41543e-27	0.737569	0.462	0.09	4.25937e-23	C1QTNF1
2.42103e-27	-0.635056	0.25	0.656	4.26924e-23	GXYLT1
3.12761e-27	-0.899903	0.074	0.411	5.51523e-23	FMN1
3.46798e-27	-0.594009	0.671	0.963	6.11543e-23	C12orf10
3.89601e-27	-0.604082	0.324	0.736	6.87023e-23	ZEB2
4.28082e-27	-0.660195	0.041	0.351	7.5488e-23	SSTR1
4.29199e-27	0.659918	0.441	0.074	7.56849e-23	AC138649.1
4.49543e-27	-0.934901	0.781	0.916	7.92723e-23	NES
4.6033e-27	-0.695868	0.097	0.452	8.11747e-23	LINC00632
4.66551e-27	0.796919	0.556	0.181	8.22716e-23	ZSCAN16-AS1
4.89243e-27	-0.696211	0.365	0.769	8.62731e-23	TMEM131
5.55131e-27	-0.588325	0.36	0.819	9.78919e-23	CCNDBP1
6.28047e-27	-0.670108	0.306	0.712	1.1075e-22	UTP20
6.48698e-27	0.77646	0.783	0.575	1.14391e-22	SREK1IP1
7.01101e-27	-0.593364	0.459	0.89	1.23632e-22	GSS
8.25947e-27	-1.3494	0.12	0.472	1.45647e-22	PAPPA
8.39521e-27	-0.658272	0.495	0.883	1.48041e-22	DECR1
8.5835e-27	-0.706442	0.577	0.893	1.51362e-22	BCL2L1
8.63599e-27	0.878127	0.62	0.274	1.52287e-22	GYS1
9.0524e-27	-0.805746	0.003	0.268	1.5963e-22	DIRAS3
9.16386e-27	0.66374	0.964	0.893	1.61595e-22	RNASEH2C
1.00016e-26	-0.591231	1	1	1.76368e-22	RABAC1
1.07212e-26	-0.659356	0.408	0.813	1.89058e-22	TCF4
1.14493e-26	-0.662513	0.638	0.933	2.01896e-22	ZFR
1.14969e-26	0.665654	0.964	0.856	2.02737e-22	LITAF
1.26611e-26	0.753385	0.862	0.629	2.23265e-22	POLE3
1.49781e-26	0.807838	0.821	0.589	2.64123e-22	EMP2
1.50215e-26	-0.631411	0.441	0.866	2.6489e-22	MGAT2
1.63586e-26	0.66937	0.492	0.107	2.88468e-22	TP53I11
1.68695e-26	-0.612802	0.416	0.846	2.97477e-22	AP3B1
1.7448e-26	0.772532	0.865	0.702	3.07677e-22	CHTOP
1.8175e-26	-0.695335	0.314	0.729	3.20498e-22	CYBRD1
1.92646e-26	0.742372	0.837	0.746	3.39712e-22	FAM133B
2.05295e-26	-0.601848	0.541	0.923	3.62016e-22	DYNC1LI1
2.08567e-26	0.68458	0.477	0.104	3.67787e-22	SLC6A8
2.31251e-26	0.869424	1	0.679	4.07788e-22	CKS1B
2.42131e-26	0.808511	0.75	0.452	4.26973e-22	PTPRF
2.44644e-26	-0.746157	0.222	0.592	4.31405e-22	VRK1
2.57094e-26	-0.615675	0.518	0.883	4.53359e-22	WSB2
2.90638e-26	-0.620243	0.497	0.913	5.12511e-22	C1D
2.97164e-26	-0.851935	0.849	0.92	5.24019e-22	ITGA2
3.0403e-26	-0.611804	0.153	0.528	5.36127e-22	PLK3
3.15339e-26	-0.592057	0.367	0.806	5.56069e-22	NECAP2
3.73606e-26	-0.766898	0.247	0.635	6.58817e-22	NFKBIZ
3.81351e-26	1.13113	0.413	0.06	6.72474e-22	BIRC3
4.22319e-26	-0.609877	0.617	0.933	7.44718e-22	SP100
4.3073e-26	-0.594514	0.541	0.91	7.59549e-22	NDUFS1
4.44827e-26	0.86507	0.311	0	7.84407e-22	LINC01224
4.6213e-26	-0.619623	0.306	0.726	8.1492e-22	TCF12
4.69113e-26	-0.629415	0.584	0.93	8.27233e-22	HUWE1
4.89445e-26	-0.596962	0.671	0.95	8.63087e-22	MAPK1IP1L
4.96851e-26	-0.784104	1	1	8.76147e-22	NCL
5.20788e-26	-0.674775	1	0.963	9.18358e-22	EBNA1BP2
6.9673e-26	-0.64942	0.651	0.93	1.22861e-21	ITGB5
7.52112e-26	-0.635331	0.508	0.903	1.32627e-21	UHMK1
8.41879e-26	-0.647708	0.276	0.669	1.48457e-21	PRIM2
8.76132e-26	0.750434	0.548	0.191	1.54497e-21	TEN1
9.53389e-26	-0.630034	0.446	0.833	1.68121e-21	AATF
9.60588e-26	0.759432	0.798	0.712	1.6939e-21	PIN4
1.03372e-25	-0.748886	0.434	0.819	1.82287e-21	WIPI1
1.0582e-25	-0.612032	0.885	0.957	1.86602e-21	G3BP1
1.08325e-25	-0.699052	0.671	0.926	1.9102e-21	GOLGB1
1.11649e-25	-0.706736	0	0.251	1.96881e-21	CLEC14A
1.16583e-25	0.811278	0.523	0.161	2.05583e-21	CTXN1
1.24498e-25	0.812971	0.755	0.488	2.1954e-21	SLC16A1-AS1
1.25169e-25	-0.763669	0.352	0.746	2.20722e-21	SERPINB1
1.25799e-25	-0.610247	0.811	0.96	2.21835e-21	IPO5
1.67422e-25	0.677958	0.865	0.753	2.95232e-21	MIR4435-2HG
1.92599e-25	0.603364	1	0.99	3.39628e-21	NDUFB4
2.07051e-25	0.68639	0.893	0.749	3.65113e-21	UQCC3
2.07951e-25	-1.11825	0.082	0.401	3.667e-21	HIST1H1E
2.53427e-25	-0.667196	0.997	0.997	4.46893e-21	GNG11
2.65008e-25	-0.751535	0.37	0.729	4.67316e-21	EXOSC9
2.70202e-25	0.663866	0.934	0.839	4.76474e-21	RAB4A
3.05924e-25	0.597676	0.977	0.866	5.39467e-21	LUC7L3
3.08895e-25	0.833022	0.696	0.381	5.44706e-21	CDC25B
3.32339e-25	-0.615384	0.599	0.913	5.86047e-21	TTC37
3.6333e-25	-0.599136	0.582	0.913	6.40696e-21	PCID2
3.8185e-25	0.597805	0.995	0.95	6.73355e-21	C12orf57
3.98222e-25	-0.607324	0.546	0.93	7.02225e-21	ADK
4.21702e-25	0.630442	0.967	0.856	7.4363e-21	GRINA
4.50902e-25	-0.665509	0.469	0.833	7.95121e-21	UTP18
4.7059e-25	0.721625	0.816	0.666	8.29838e-21	DDX50
5.17215e-25	0.761828	0.832	0.656	9.12058e-21	CHCHD7
5.19105e-25	0.838264	0.564	0.207	9.15391e-21	ENO2
5.45251e-25	-0.8295	0.495	0.763	9.61496e-21	EXOSC8
5.58813e-25	-0.610815	0.431	0.846	9.85411e-21	JMJD1C
5.70301e-25	-0.602045	0.003	0.251	1.00567e-20	CDH6
5.78112e-25	0.590246	0.337	0.02	1.01944e-20	PTGFR
6.70963e-25	-0.835917	0.293	0.619	1.18318e-20	LDOC1
6.82069e-25	-0.673969	0.163	0.525	1.20276e-20	TSPYL2
6.9177e-25	-0.693125	0.247	0.615	1.21987e-20	MET
6.95272e-25	-0.620394	0.997	0.993	1.22604e-20	PRDX5
7.67656e-25	-0.616368	0.278	0.672	1.35368e-20	BMERB1
8.18709e-25	-1.1567	0.224	0.562	1.44371e-20	CDA
8.73401e-25	-0.62925	0.903	0.957	1.54016e-20	PALM2-AKAP2
9.63856e-25	0.70035	0.444	0.097	1.69966e-20	PPP1R14B-AS1
9.75433e-25	0.694631	0.403	0.064	1.72008e-20	BHLHE41
9.87877e-25	-0.699339	0.997	0.99	1.74202e-20	SRSF7
1.01196e-24	-1.42067	0.413	0.642	1.78449e-20	ANLN
1.07504e-24	-0.58779	0.423	0.836	1.89573e-20	FBXO7
1.08589e-24	0.768985	0.995	0.9	1.91486e-20	CEBPD
1.11698e-24	0.629314	0.421	0.077	1.96969e-20	PFKFB4
1.12653e-24	-0.617512	0.48	0.866	1.98652e-20	MRPL35
1.18038e-24	0.746795	0.781	0.579	2.08149e-20	VPS4B
1.18724e-24	-0.870635	0.026	0.301	2.09358e-20	IL13RA2
1.25831e-24	-0.589343	0.413	0.823	2.2189e-20	ENTR1
1.49425e-24	-0.612454	0.375	0.769	2.63497e-20	SF3A1
1.77051e-24	0.621428	1	0.98	3.12212e-20	TCEAL9
2.06145e-24	-0.593477	0.171	0.548	3.63516e-20	GALNT7
2.28832e-24	1.03576	0.689	0.415	4.03522e-20	ZBTB16
2.4373e-24	-0.595326	0.059	0.361	4.29794e-20	C1orf54
2.59129e-24	0.614417	0.929	0.819	4.56948e-20	LTBR
2.59812e-24	-0.589037	0.286	0.692	4.58153e-20	AP1S2
3.09724e-24	0.657278	0.967	0.843	5.46167e-20	SNHG7
3.53687e-24	0.894694	0.666	0.351	6.23692e-20	FOSL1
3.58818e-24	0.636513	0.362	0.037	6.3274e-20	TNNT1
4.44428e-24	0.702086	0.839	0.712	7.83705e-20	FRG1
7.17327e-24	-0.627698	0.571	0.9	1.26493e-19	BMS1
7.28144e-24	-0.756016	0.533	0.87	1.28401e-19	FAM92A
7.40193e-24	-0.585994	0.355	0.739	1.30526e-19	UTP4
7.53523e-24	0.59817	0.985	0.88	1.32876e-19	METRN
7.81587e-24	-0.994891	0.584	0.829	1.37825e-19	PCNA
7.83015e-24	0.688726	0.388	0.06	1.38077e-19	PLCB4
8.10707e-24	-0.640629	0.278	0.652	1.4296e-19	WDR3
8.75948e-24	-0.603769	0.528	0.92	1.54465e-19	SPAG9
1.14454e-23	-1.47512	0.138	0.462	2.01827e-19	S100A4
1.7955e-23	-0.594519	0.268	0.642	3.16618e-19	PGM2
2.27697e-23	-0.655431	0.061	0.358	4.01521e-19	MXRA5
2.53427e-23	-0.593385	0.523	0.913	4.46893e-19	TMCO3
2.78612e-23	0.604475	0.98	0.856	4.91305e-19	LINC02802
2.89003e-23	0.636376	0.852	0.719	5.09628e-19	CARD19
2.89165e-23	-0.592066	0.117	0.448	5.09914e-19	SPRY4
3.03231e-23	-0.926433	0.732	0.9	5.34718e-19	BRIX1
3.41255e-23	-0.608888	0	0.227	6.01769e-19	NDN
3.43882e-23	0.778603	0.722	0.495	6.06401e-19	THUMPD3-AS1
3.494e-23	-0.650788	0.584	0.883	6.16131e-19	TRAP1
4.3169e-23	-0.652561	0.497	0.886	7.61242e-19	PPP1R15A
4.42026e-23	-0.666094	0.454	0.806	7.79469e-19	MLPH
4.82002e-23	0.677208	0.832	0.746	8.49962e-19	DDX27
5.45435e-23	-0.660582	0.181	0.528	9.6182e-19	MGAT5
5.57489e-23	-0.644909	0.332	0.726	9.83076e-19	NFAT5
6.06437e-23	-0.651712	0.151	0.482	1.06939e-18	SOCS1
6.08271e-23	0.649185	0.903	0.649	1.07262e-18	MARCKSL1
6.1891e-23	0.651591	0.837	0.803	1.09139e-18	MTIF3
7.95027e-23	0.835134	0.727	0.465	1.40195e-18	TWIST1
8.15366e-23	-0.599868	0.273	0.622	1.43782e-18	RAC3
8.62475e-23	0.701881	0.462	0.117	1.52089e-18	MASP1
9.23239e-23	-0.585819	0.564	0.91	1.62804e-18	TUBGCP2
9.70583e-23	-0.601099	0.421	0.809	1.71153e-18	NIN
1.08381e-22	-2.5005	0.253	0.569	1.91118e-18	CCL2
1.21976e-22	0.80385	0.681	0.441	2.15092e-18	CPD
1.2236e-22	0.604233	0.946	0.883	2.1577e-18	COX14
1.30891e-22	0.742391	0.727	0.512	2.30813e-18	MICU1
1.38663e-22	-0.59057	0.385	0.776	2.44519e-18	ECPAS
1.77415e-22	0.762729	0.485	0.154	3.12854e-18	EPSTI1
2.09155e-22	0.69844	0.788	0.662	3.68824e-18	YKT6
2.44321e-22	-0.59173	0.635	0.92	4.30836e-18	ENG
2.51329e-22	0.604731	0.908	0.779	4.43194e-18	AKAP9
2.54672e-22	-0.594722	0.347	0.729	4.49089e-18	ZFC3H1
2.61062e-22	-0.901961	0.403	0.766	4.60357e-18	PDGFRA
2.95989e-22	0.675906	0.401	0.077	5.21948e-18	ZC3H12A
4.63561e-22	0.736494	0.768	0.592	8.17443e-18	UBXN6
4.90352e-22	0.689591	0.962	0.92	8.64687e-18	NFE2L2
5.32876e-22	0.774917	0.668	0.411	9.39673e-18	PIAS2
5.46584e-22	-0.606046	0.329	0.699	9.63845e-18	PNP
5.78208e-22	0.725485	0.686	0.398	1.01961e-17	SH2D4A
5.92008e-22	0.623114	0.913	0.836	1.04395e-17	USP22
6.0815e-22	-0.8398	0.168	0.472	1.07241e-17	BUB1
6.7897e-22	-0.805149	0.987	0.997	1.1973e-17	COL5A2
7.08983e-22	0.752767	0.73	0.525	1.25022e-17	BIRC2
7.09019e-22	-0.603607	0.582	0.88	1.25028e-17	TRIP11
7.83221e-22	0.900288	0.559	0.237	1.38113e-17	TNFAIP2
7.88628e-22	-0.866164	0.38	0.676	1.39067e-17	DIAPH3
7.92731e-22	-1.15586	0.298	0.632	1.3979e-17	FGF7
8.22239e-22	-0.622837	0.523	0.89	1.44994e-17	PHF5A
9.02219e-22	-0.589005	0.048	0.318	1.59097e-17	CARD16
1.08521e-21	0.652178	0.472	0.144	1.91366e-17	NUDT14
1.12603e-21	-0.594963	1	1	1.98564e-17	H2AFZ
1.37579e-21	0.726475	0.755	0.629	2.42607e-17	MPHOSPH6
1.4115e-21	-0.674917	0.324	0.682	2.48904e-17	SLFN5
1.45878e-21	0.752678	0.656	0.371	2.57242e-17	ACAA2
1.67625e-21	0.909465	0.597	0.291	2.95591e-17	APCDD1L-DT
1.99475e-21	-0.615025	0.709	0.93	3.51754e-17	HSPH1
2.03926e-21	-0.743724	0.355	0.632	3.59603e-17	TRIP13
2.16298e-21	-0.589567	0.416	0.796	3.81419e-17	H6PD
3.88026e-21	0.696461	0.758	0.615	6.84244e-17	RNMT
4.08613e-21	-0.640657	0.737	0.926	7.20548e-17	PSMG1
4.14203e-21	0.725579	0.607	0.311	7.30405e-17	DHX40
4.48081e-21	-0.59784	0.411	0.773	7.90146e-17	PNO1
4.76564e-21	0.760426	0.691	0.438	8.40373e-17	ST5
4.86084e-21	0.67658	0.872	0.796	8.5716e-17	PFDN1
4.8789e-21	-1.36714	0.046	0.304	8.60346e-17	KRTAP2-3
5.16133e-21	-0.70191	0.658	0.866	9.1015e-17	NOP58
5.34948e-21	0.739945	0.811	0.495	9.43327e-17	TOP2A
6.08566e-21	-1.5892	0.579	0.696	1.07314e-16	CCNB1
8.27485e-21	-0.592719	0.207	0.535	1.45919e-16	PCMTD1
8.29634e-21	0.671808	0.474	0.161	1.46298e-16	GPT2
8.88869e-21	-0.641543	0.291	0.639	1.56743e-16	CDC42EP2
1.02291e-20	0.664705	0.804	0.712	1.8038e-16	PGRMC2
1.20061e-20	0.698529	0.686	0.455	2.11715e-16	IST1
1.26308e-20	-0.943408	0.814	0.926	2.22732e-16	CCDC71L
1.41417e-20	0.73545	0.551	0.247	2.49375e-16	ERF
1.6709e-20	0.723665	0.696	0.518	2.94646e-16	UBE2E2
2.00109e-20	-0.633979	0	0.201	3.52872e-16	CCND2
2.47053e-20	-0.590811	0.046	0.298	4.35652e-16	LY6K
2.51328e-20	-1.78239	0.403	0.659	4.43192e-16	F3
2.89283e-20	-0.617388	0.554	0.886	5.10121e-16	KLHL5
2.89406e-20	0.659736	0.73	0.575	5.10338e-16	CNOT1
3.03097e-20	0.716322	0.648	0.381	5.34481e-16	PLEKHA2
4.65983e-20	0.630825	0.801	0.736	8.21714e-16	RABEP1
4.82741e-20	0.634827	0.758	0.438	8.51266e-16	CDCA7
5.01292e-20	-0.601032	0.982	0.98	8.83977e-16	ZYX
5.41225e-20	-0.627566	0.457	0.769	9.54397e-16	MTAP
6.39976e-20	-1.23488	0.038	0.281	1.12853e-15	KRTAP1-5
6.78069e-20	0.684254	0.809	0.605	1.19571e-15	ITGB3BP
8.11419e-20	-1.40516	0.082	0.361	1.43086e-15	HIST1H1A
8.48086e-20	0.731887	0.645	0.381	1.49552e-15	ASPHD1
8.69978e-20	-1.01526	0.36	0.602	1.53412e-15	LMNB1
8.86026e-20	0.617185	0.997	0.92	1.56242e-15	ZFP36L1
9.18836e-20	-0.638174	0.523	0.833	1.62028e-15	GAMT
9.78352e-20	0.706743	0.699	0.522	1.72523e-15	MSRB1
1.0562e-19	0.585971	0.444	0.134	1.8625e-15	SMIM27
1.08992e-19	0.604865	0.883	0.783	1.92196e-15	DPYSL2
1.2588e-19	0.673759	0.518	0.211	2.21976e-15	BOLA1
1.43869e-19	0.644529	0.503	0.197	2.53699e-15	LINC00665
1.71285e-19	0.631251	0.806	0.645	3.02043e-15	FUOM
1.75767e-19	-0.653743	0.079	0.344	3.09947e-15	AHNAK2
1.95897e-19	0.680224	0.699	0.508	3.45444e-15	FBXO17
2.05568e-19	-0.636736	0.347	0.686	3.62499e-15	MIR222HG
2.10933e-19	0.597895	0.847	0.736	3.7196e-15	NABP2
2.22518e-19	-0.587481	0.449	0.759	3.92388e-15	OXCT1
2.23659e-19	-0.961341	0.426	0.696	3.94401e-15	UBE2T
2.29952e-19	0.710221	0.589	0.308	4.05497e-15	NMB
2.49216e-19	0.790966	0.574	0.244	4.39468e-15	CPA4
3.13886e-19	0.672817	0.776	0.635	5.53507e-15	RNF24
3.46133e-19	0.65039	0.755	0.612	6.10372e-15	DENND10
3.64604e-19	0.591614	0.849	0.769	6.42943e-15	SETD5
3.86862e-19	-0.684215	0.676	0.88	6.82192e-15	NAV1
5.03728e-19	0.589814	0.949	0.819	8.88274e-15	CBX1
5.19876e-19	0.639846	0.753	0.642	9.16749e-15	FDX2
7.28327e-19	-0.840511	0.668	0.863	1.28433e-14	IER2
8.27381e-19	0.775586	0.594	0.294	1.459e-14	UCP2
9.24148e-19	0.685445	0.643	0.378	1.62964e-14	TFDP2
1.02552e-18	0.61305	0.753	0.639	1.80839e-14	NMRAL1
1.18159e-18	0.772958	0.625	0.344	2.08362e-14	CSRP2
1.58524e-18	0.686107	0.691	0.482	2.79541e-14	GPANK1
1.59196e-18	-0.642571	0.452	0.753	2.80726e-14	LBR
2.0404e-18	-0.596849	0.587	0.876	3.59803e-14	VASN
2.32591e-18	-0.590401	0.184	0.475	4.10152e-14	PLAC9
4.06539e-18	0.622231	0.814	0.689	7.16891e-14	WDR13
4.58459e-18	0.667877	0.515	0.231	8.08447e-14	RFX1
4.58907e-18	0.673422	0.651	0.428	8.09236e-14	ZNF770
4.77205e-18	0.652746	0.768	0.635	8.41504e-14	ZNF292
5.24698e-18	-0.587941	0.51	0.803	9.25253e-14	UCHL5
5.30135e-18	-0.633859	0.054	0.288	9.34841e-14	GDF6
7.41365e-18	0.70407	0.663	0.462	1.30732e-13	UPF2
8.18965e-18	0.725626	0.694	0.492	1.44416e-13	SLC39A14
1.01208e-17	-0.659324	0.628	0.886	1.7847e-13	MEIS2
1.07509e-17	0.642582	0.776	0.649	1.89582e-13	TCEAL3
1.08623e-17	0.624889	0.579	0.294	1.91546e-13	SAMD1
1.10102e-17	0.680966	0.661	0.398	1.94153e-13	CDCA7L
1.14263e-17	-0.737314	0.344	0.645	2.01491e-13	TMTC1
1.14577e-17	-0.587266	1	0.99	2.02044e-13	C12orf75
1.18315e-17	-0.592651	0.031	0.244	2.08637e-13	LIF
1.60856e-17	0.703268	0.773	0.666	2.83654e-13	LMO4
2.1525e-17	-0.644659	0.145	0.425	3.79572e-13	FRY
2.57915e-17	0.585576	0.849	0.769	4.54807e-13	C5orf24
2.62447e-17	0.641965	0.793	0.612	4.628e-13	MME
2.98434e-17	0.600851	0.763	0.639	5.26258e-13	CARM1
3.00439e-17	-0.606082	0.406	0.686	5.29794e-13	CENPM
3.30385e-17	-1.57606	0.064	0.298	5.82601e-13	HIST1H1B
3.70022e-17	0.630807	0.732	0.441	6.52497e-13	CHAF1A
5.52075e-17	-0.598903	0.959	0.933	9.7353e-13	CACYBP
6.82277e-17	-0.704289	0.051	0.274	1.20313e-12	COL15A1
7.62743e-17	0.678119	0.617	0.411	1.34502e-12	AC010642.2
7.78535e-17	0.593291	0.574	0.311	1.37287e-12	FCF1
9.51255e-17	0.685516	0.633	0.428	1.67744e-12	BCL9L
1.04509e-16	-0.663329	0.673	0.883	1.84291e-12	PAPSS2
1.0899e-16	-0.727743	0.158	0.415	1.92193e-12	KNL1
1.39016e-16	-1.31984	0.62	0.773	2.45141e-12	TAGLN
1.56739e-16	-1.09512	0.622	0.773	2.76393e-12	TRPA1
1.59406e-16	0.623179	0.798	0.669	2.81096e-12	PDCD11
1.75665e-16	0.657376	0.992	0.906	3.09767e-12	PHLDA1
2.13218e-16	0.597578	0.49	0.224	3.75989e-12	TLCD5
2.8959e-16	0.59956	0.74	0.619	5.10662e-12	RECK
4.86927e-16	-0.591863	0.372	0.679	8.58648e-12	GADD45B
5.28051e-16	0.676486	0.554	0.314	9.31165e-12	TANC2
5.37904e-16	-1.19971	0.166	0.438	9.48539e-12	DIO2
6.54163e-16	-0.704105	0.105	0.338	1.15355e-11	FAM111B
6.70757e-16	0.601125	0.753	0.639	1.18281e-11	CENPN
7.31053e-16	-0.986477	0.824	0.836	1.28914e-11	DUSP1
7.85317e-16	0.72164	0.571	0.361	1.38483e-11	C2orf49
8.33068e-16	0.647895	0.714	0.602	1.46903e-11	MAP7D3
1.25647e-15	-0.657413	0.133	0.378	2.21566e-11	IRX2
1.43055e-15	0.587015	0.755	0.592	2.52263e-11	KIF22
1.69196e-15	0.618337	0.75	0.692	2.9836e-11	CETN2
1.93313e-15	-0.693967	0.265	0.538	3.40889e-11	SOCS3
1.99387e-15	-0.921956	0.416	0.609	3.516e-11	DLGAP5
2.50571e-15	-1.03237	0.969	0.89	4.41858e-11	TGM2
2.81693e-15	-0.665002	0.148	0.391	4.96738e-11	NCAPG
3.30303e-15	0.685358	0.268	0.043	5.82457e-11	IGFBP3
3.46905e-15	0.680453	0.607	0.398	6.11732e-11	NCOA7
3.59167e-15	-0.778825	0.666	0.836	6.33355e-11	H1FX
4.05948e-15	0.641302	0.62	0.391	7.1585e-11	SLC7A5
4.83415e-15	0.678499	0.546	0.308	8.52453e-11	FUT11
5.77592e-15	-0.714993	0.457	0.696	1.01853e-10	MSH6
6.5344e-15	0.604769	0.747	0.632	1.15228e-10	CDK6
7.45738e-15	-0.585063	0.245	0.495	1.31503e-10	CIP2A
8.19966e-15	-0.634026	0.224	0.485	1.44593e-10	EFNB2
8.6431e-15	0.620497	0.661	0.525	1.52412e-10	OSBPL9
8.92132e-15	-0.602832	0.064	0.274	1.57319e-10	KLF2
9.11022e-15	0.718293	0.513	0.268	1.6065e-10	DDIT3
9.47904e-15	-0.746166	0.408	0.669	1.67153e-10	RHOB
1.39358e-14	-0.60885	0.875	0.896	2.45744e-10	MRTO4
2.508e-14	0.863175	0.301	0.064	4.4226e-10	PENK
2.75124e-14	-0.601505	0.594	0.813	4.85153e-10	NID2
2.77179e-14	0.591103	0.566	0.294	4.88778e-10	RFC3
2.82362e-14	0.596253	0.51	0.268	4.97918e-10	INPP5F
2.90272e-14	0.604549	0.597	0.351	5.11866e-10	SPDL1
3.59235e-14	0.683012	0.653	0.525	6.33475e-10	PDXDC1
9.25772e-14	-0.697839	0	0.134	1.63251e-09	ALDH1A1
1.44901e-13	0.600511	0.541	0.328	2.55519e-09	SNX24
2.36832e-13	-0.775077	0.056	0.244	4.17629e-09	CCNA1
2.95521e-13	0.59072	0.543	0.311	5.21122e-09	LETM2
4.76871e-13	0.596236	0.579	0.378	8.40914e-09	EGLN1
4.92269e-13	-0.658138	0.074	0.274	8.68068e-09	CXCL5
1.06932e-12	-0.744779	0.89	0.906	1.88564e-08	SLC20A1
1.11456e-12	-0.931503	0.457	0.632	1.96541e-08	CYGB
1.23317e-12	0.6008	0.518	0.284	2.17457e-08	TES
1.99401e-12	-0.837159	0.128	0.338	3.51624e-08	BMP4
2.26575e-12	0.603166	0.602	0.438	3.99542e-08	TDG
6.08376e-12	-0.860469	0.298	0.512	1.07281e-07	CLEC2B
7.61735e-12	-0.678482	0.232	0.455	1.34324e-07	KIF23
9.0405e-12	0.706268	0.541	0.314	1.5942e-07	INHBA
1.75765e-11	-0.705949	0.99	0.97	3.09945e-07	MYL9
2.34408e-11	-0.597159	0.39	0.625	4.13356e-07	FENDRR
3.7817e-11	-0.683905	0.191	0.385	6.66865e-07	NUF2
6.21639e-11	-0.635585	0.288	0.475	1.0962e-06	SHCBP1
1.94179e-10	-0.786131	0.403	0.609	3.42415e-06	SERPINE2
1.32677e-09	-0.748123	0.582	0.642	2.33962e-05	PRC1
6.71916e-09	-0.599295	0.122	0.291	0.000118486	HMOX1
1.03233e-08	-0.944644	0.413	0.552	0.00018204	ASPM
1.2646e-08	-0.930263	0.997	0.95	0.000222999	IGFBP6
4.85107e-08	-0.754179	0.571	0.632	0.000855438	MAD2L1
8.27333e-08	-0.965322	0.204	0.355	0.00145892	VWA5A
9.76883e-08	0.755307	0.245	0.094	0.00172264	ANKRD1
1.901e-06	-0.736832	0.441	0.572	0.0335223	PRXL2A
2.0043e-06	-0.605566	0.617	0.709	0.0353439	HAS2
